# Supplementary material for: Typhoid toxin of Salmonella Typhi elicits host antimicrobial response during acute typhoid fever
Source: EMBO Mol Med. 2025 Dec 1;18(1):187–216. doi: 10.1038/s44321-025-00347-8 (PMC12808722; doi:10.1038/s44321-025-00347-8)
Supplement: Supplementary file 3 — Dataset EV1 [file 44321_2025_347_MOESM3_ESM.xlsx]

## Sheet: Legend 
Dataset EV1: Maxquant proteinGroups output for the proteomic analysis of plasma of human participants infected with WT and TN S.Typhi. Data has been filtered to an FDR of 1% and reverse and contaminant hits have been removed.
Experimental Groups
BW 1-10	Samples of baseline group before infection with Wild-Type Salmonella
IW 1-10	Samples infected with Wild type Salmonella encoding the Wild-Type toxin at Time of diagnosis
BM 1-10	Samples of baseline group before infection with Toxin-negative Salmonella
IM 1-10	Samples infected with Toxin-negative Salmonella at time of diagnosis

## Sheet: Dataset EV1
Protein IDs	Majority protein IDs	Peptide counts (all)	Peptide counts (razor+unique)	Peptide counts (unique)	Fasta headers	Protein name	Gene name	Number of proteins	Peptides	Razor + unique peptides	Unique peptides	Peptides BM_B1	Peptides BM_B10	Peptides BM_B2	Peptides BM_B3	Peptides BM_B4	Peptides BM_B5	Peptides BM_B6	Peptides BM_B7	Peptides BM_B8	Peptides BM_B9	Peptides BW_A1	Peptides BW_A10	Peptides BW_A2	Peptides BW_A3	Peptides BW_A4	Peptides BW_A5	Peptides BW_A6	Peptides BW_A7	Peptides BW_A8	Peptides BW_A9	Peptides IM_C1	Peptides IM_C10	Peptides IM_C2	Peptides IM_C3	Peptides IM_C4	Peptides IM_C5	Peptides IM_C6	Peptides IM_C7	Peptides IM_C8	Peptides IM_C9	Peptides IW_D1	Peptides IW_D10	Peptides IW_D2	Peptides IW_D3	Peptides IW_D4	Peptides IW_D5	Peptides IW_D6	Peptides IW_D7
sp|A0A075B6K5|LV39_HUMAN;sp|P80748|LV321_HUMAN	sp|A0A075B6K5|LV39_HUMAN;sp|P80748|LV321_HUMAN	1;1	1;1	1;1	sp|A0A075B6K5|LV39_HUMAN Immunoglobulin lambda variable 3-9 OS=Homo sapiens OX=9606 GN=IGLV3-9 PE=3 SV=1;sp|P80748|LV321_HUMAN Immunoglobulin lambda variable 3-21 OS=Homo sapiens OX=9606 GN=IGLV3-21 PE=1 SV=2	Immunoglobulin lambda variable 3-9	IGLV3-9	2	1	1	1	1	0	0	0	0	0	0	0	0	0	0	0	0	0	1	0	1	0	0	1	0	0	0	0	0	0	0	0	0	0	0	0	0	0	0	0	0	0
sp|A1L4H1|SRCRL_HUMAN;sp|A1L4H1-2|SRCRL_HUMAN;tr|M0QZ17|M0QZ17_HUMAN	sp|A1L4H1|SRCRL_HUMAN;sp|A1L4H1-2|SRCRL_HUMAN	6;6;1	6;6;1	6;6;1	sp|A1L4H1|SRCRL_HUMAN Soluble scavenger receptor cysteine-rich domain-containing protein SSC5D OS=Homo sapiens OX=9606 GN=SSC5D PE=1 SV=3;sp|A1L4H1-2|SRCRL_HUMAN Isoform 2 of Soluble scavenger receptor cysteine-rich domain-containing protein SSC5D OS=Homo	Soluble scavenger receptor cysteine-rich domain-containing protein SSC5D	SSC5D	3	6	6	6	5	3	2	4	4	2	4	4	3	3	3	4	1	4	0	4	1	3	6	0	3	2	3	3	3	2	2	4	2	2	2	3	4	4	4	3	2	3
sp|A5PL33-3|KRBA1_HUMAN;sp|A5PL33-2|KRBA1_HUMAN;sp|A5PL33|KRBA1_HUMAN;tr|A0A0C4DH65|A0A0C4DH65_HUMAN	sp|A5PL33-3|KRBA1_HUMAN;sp|A5PL33-2|KRBA1_HUMAN;sp|A5PL33|KRBA1_HUMAN;tr|A0A0C4DH65|A0A0C4DH65_HUMAN	1;1;1;1	1;1;1;1	1;1;1;1	sp|A5PL33-3|KRBA1_HUMAN Isoform 3 of Protein KRBA1 OS=Homo sapiens OX=9606 GN=KRBA1;sp|A5PL33-2|KRBA1_HUMAN Isoform 2 of Protein KRBA1 OS=Homo sapiens OX=9606 GN=KRBA1;sp|A5PL33|KRBA1_HUMAN Protein KRBA1 OS=Homo sapiens OX=9606 GN=KRBA1 PE=1 SV=3;tr|A0A0C4	Isoform 3 of Protein KRBA1	KRBA1;sp|A5PL33-2|KRBA1	4	1	1	1	1	1	1	1	1	1	1	1	1	1	1	1	1	1	1	1	0	0	1	1	1	1	1	1	1	1	1	1	1	1	1	1	1	1	1	1	1	1
sp|A6NCN2|KR87P_HUMAN	sp|A6NCN2|KR87P_HUMAN	12	1	1	sp|A6NCN2|KR87P_HUMAN Putative keratin-87 protein OS=Homo sapiens OX=9606 GN=KRT87P PE=5 SV=4	Putative keratin-87 protein	KRT87P	1	12	1	1	2	1	1	1	11	1	1	1	1	1	1	1	4	1	4	1	1	2	1	1	9	1	3	1	4	1	1	1	1	1	1	1	5	1	1	1	1	1
sp|A8K2U0|A2ML1_HUMAN;sp|A8K2U0-2|A2ML1_HUMAN;tr|H0YGG5|H0YGG5_HUMAN;tr|H0YH14|H0YH14_HUMAN	sp|A8K2U0|A2ML1_HUMAN	10;3;3;2	10;3;3;2	10;3;3;2	sp|A8K2U0|A2ML1_HUMAN Alpha-2-macroglobulin-like protein 1 OS=Homo sapiens OX=9606 GN=A2ML1 PE=1 SV=3	Alpha-2-macroglobulin-like protein 1	A2ML1	4	10	10	10	6	4	0	0	2	1	3	0	2	2	4	2	8	1	6	9	0	3	3	4	5	3	5	0	6	1	1	1	1	3	1	0	9	1	2	0	1	4
sp|H3BUK9|POTB2_HUMAN;sp|A0JP26-3|POTB3_HUMAN;sp|A0A0A6YYL3|POTEB_HUMAN;tr|A0A0G2JMU2|A0A0G2JMU2_HUMAN;sp|A0JP26|POTB3_HUMAN;sp|Q86YR6|POTED_HUMAN	sp|H3BUK9|POTB2_HUMAN;sp|A0JP26-3|POTB3_HUMAN;sp|A0A0A6YYL3|POTEB_HUMAN;tr|A0A0G2JMU2|A0A0G2JMU2_HUMAN;sp|A0JP26|POTB3_HUMAN;sp|Q86YR6|POTED_HUMAN	1;1;1;1;1;1	1;1;1;1;1;1	1;1;1;1;1;1	sp|H3BUK9|POTB2_HUMAN POTE ankyrin domain family member B2 OS=Homo sapiens OX=9606 GN=POTEB2 PE=3 SV=1;sp|A0JP26-3|POTB3_HUMAN Isoform 3 of POTE ankyrin domain family member B3 OS=Homo sapiens OX=9606 GN=POTEB3;sp|A0A0A6YYL3|POTEB_HUMAN POTE ankyrin domain	POTE ankyrin domain family member B2	POTEB2	6	1	1	1	1	1	1	0	1	0	1	1	1	1	1	1	1	1	1	1	1	1	1	1	1	1	1	1	1	1	1	1	1	1	1	0	1	1	1	0	0	1
sp|O00187|MASP2_HUMAN;sp|O00187-2|MASP2_HUMAN	sp|O00187|MASP2_HUMAN	15;6	15;6	15;6	sp|O00187|MASP2_HUMAN Mannan-binding lectin serine protease 2 OS=Homo sapiens OX=9606 GN=MASP2 PE=1 SV=4	Mannan-binding lectin serine protease 2	MASP2	2	15	15	15	8	10	15	12	9	10	15	9	9	12	10	8	13	9	10	12	11	11	12	9	6	11	6	10	8	8	12	8	10	11	10	6	13	10	10	10	10	10
sp|O00299|CLIC1_HUMAN	sp|O00299|CLIC1_HUMAN	4	4	4	sp|O00299|CLIC1_HUMAN Chloride intracellular channel protein 1 OS=Homo sapiens OX=9606 GN=CLIC1 PE=1 SV=4	Chloride intracellular channel protein 1	CLIC1	1	4	4	4	4	4	1	2	2	1	3	1	2	2	4	3	4	0	4	4	4	3	2	2	2	1	1	1	1	3	2	2	1	3	2	3	2	2	2	1	1	2
sp|O00391|QSOX1_HUMAN;sp|O00391-2|QSOX1_HUMAN;tr|A8MXT8|A8MXT8_HUMAN	sp|O00391|QSOX1_HUMAN;sp|O00391-2|QSOX1_HUMAN	29;28;3	29;28;3	29;28;3	sp|O00391|QSOX1_HUMAN Sulfhydryl oxidase 1 OS=Homo sapiens OX=9606 GN=QSOX1 PE=1 SV=3;sp|O00391-2|QSOX1_HUMAN Isoform 2 of Sulfhydryl oxidase 1 OS=Homo sapiens OX=9606 GN=QSOX1	Sulfhydryl oxidase 1	QSOX1	3	29	29	29	22	21	23	21	22	19	21	20	23	24	21	20	22	22	23	22	24	26	22	24	21	23	22	22	22	23	23	24	21	23	16	19	24	18	20	18	21	24
sp|O00533|NCHL1_HUMAN;sp|O00533-2|NCHL1_HUMAN;tr|C9J905|C9J905_HUMAN;tr|C9JH37|C9JH37_HUMAN;tr|C9JW79|C9JW79_HUMAN;tr|C9JEY3|C9JEY3_HUMAN	sp|O00533|NCHL1_HUMAN;sp|O00533-2|NCHL1_HUMAN	24;24;5;3;3;1	24;24;5;3;3;1	1;1;0;0;0;0	sp|O00533|NCHL1_HUMAN Neural cell adhesion molecule L1-like protein OS=Homo sapiens OX=9606 GN=CHL1 PE=1 SV=4;sp|O00533-2|NCHL1_HUMAN Isoform 2 of Neural cell adhesion molecule L1-like protein OS=Homo sapiens OX=9606 GN=CHL1	Neural cell adhesion molecule L1-like protein	CHL1	6	24	24	1	24	22	20	18	21	16	19	20	21	20	23	20	22	20	21	21	23	23	23	23	19	21	18	18	21	19	19	22	20	20	17	16	17	16	16	12	20	18
sp|O14786-3|NRP1_HUMAN;tr|E7EX60|E7EX60_HUMAN;sp|O14786-2|NRP1_HUMAN;tr|Q5T7F0|Q5T7F0_HUMAN;tr|E9PEP6|E9PEP6_HUMAN;sp|O14786|NRP1_HUMAN;tr|Q5JWQ4|Q5JWQ4_HUMAN;tr|Q5JWQ6|Q5JWQ6_HUMAN;tr|H0Y4A0|H0Y4A0_HUMAN	sp|O14786-3|NRP1_HUMAN;tr|E7EX60|E7EX60_HUMAN;sp|O14786-2|NRP1_HUMAN;tr|Q5T7F0|Q5T7F0_HUMAN;tr|E9PEP6|E9PEP6_HUMAN;sp|O14786|NRP1_HUMAN;tr|Q5JWQ4|Q5JWQ4_HUMAN;tr|Q5JWQ6|Q5JWQ6_HUMAN	10;10;10;10;10;10;9;5;2	10;10;10;10;10;10;9;5;2	10;10;10;10;10;10;9;5;2	sp|O14786-3|NRP1_HUMAN Isoform 3 of Neuropilin-1 OS=Homo sapiens OX=9606 GN=NRP1;tr|E7EX60|E7EX60_HUMAN Neuropilin-1 OS=Homo sapiens OX=9606 GN=NRP1 PE=1 SV=1;sp|O14786-2|NRP1_HUMAN Isoform 2 of Neuropilin-1 OS=Homo sapiens OX=9606 GN=NRP1;tr|Q5T7F0|Q5T7F0	Isoform 3 of Neuropilin-1	NRP1;tr|E7EX60|E7EX60	9	10	10	10	9	9	9	8	8	10	9	10	8	9	7	5	8	6	8	7	8	8	8	7	7	8	7	7	8	9	10	9	9	8	8	6	10	6	8	9	9	6
sp|O14791|APOL1_HUMAN;sp|O14791-2|APOL1_HUMAN;sp|O14791-3|APOL1_HUMAN;tr|B1AH96|B1AH96_HUMAN;tr|B1AH94|B1AH94_HUMAN;tr|B1AH95|B1AH95_HUMAN;tr|F8WCH3|F8WCH3_HUMAN	sp|O14791|APOL1_HUMAN;sp|O14791-2|APOL1_HUMAN;sp|O14791-3|APOL1_HUMAN	10;10;8;3;2;1;1	10;10;8;3;2;1;1	10;10;8;3;2;1;1	sp|O14791|APOL1_HUMAN Apolipoprotein L1 OS=Homo sapiens OX=9606 GN=APOL1 PE=1 SV=5;sp|O14791-2|APOL1_HUMAN Isoform 2 of Apolipoprotein L1 OS=Homo sapiens OX=9606 GN=APOL1;sp|O14791-3|APOL1_HUMAN Isoform 3 of Apolipoprotein L1 OS=Homo sapiens OX=9606 GN=APO	Apolipoprotein L1	APOL1	7	10	10	10	3	6	6	5	5	4	6	5	6	6	6	6	7	6	4	7	6	5	7	6	7	6	8	8	7	6	8	7	6	5	4	4	6	6	3	7	4	5
sp|O14818-2|PSA7_HUMAN;sp|O14818|PSA7_HUMAN;tr|H0Y586|H0Y586_HUMAN;sp|Q8TAA3-2|PSMA8_HUMAN;tr|A0A087WYS6|A0A087WYS6_HUMAN;sp|Q8TAA3-5|PSMA8_HUMAN;sp|Q8TAA3|PSMA8_HUMAN;sp|O14818-4|PSA7_HUMAN	sp|O14818-2|PSA7_HUMAN;sp|O14818|PSA7_HUMAN;tr|H0Y586|H0Y586_HUMAN;sp|Q8TAA3-2|PSMA8_HUMAN;tr|A0A087WYS6|A0A087WYS6_HUMAN;sp|Q8TAA3-5|PSMA8_HUMAN;sp|Q8TAA3|PSMA8_HUMAN	3;3;2;2;2;2;2;1	3;3;2;2;2;2;2;1	3;3;2;2;2;2;2;1	sp|O14818-2|PSA7_HUMAN Isoform 2 of Proteasome subunit alpha type-7 OS=Homo sapiens OX=9606 GN=PSMA7;sp|O14818|PSA7_HUMAN Proteasome subunit alpha type-7 OS=Homo sapiens OX=9606 GN=PSMA7 PE=1 SV=1;tr|H0Y586|H0Y586_HUMAN Proteasome endopeptidase complex (Fr	Isoform 2 of Proteasome subunit alpha type-7	PSMA7;sp|O14818|PSA7	8	3	3	3	2	1	2	2	2	2	2	1	2	1	1	2	2	0	2	3	2	1	2	2	2	1	2	1	2	1	0	1	1	2	2	2	2	1	1	2	1	1
sp|O15204-2|ADEC1_HUMAN;sp|O15204|ADEC1_HUMAN	sp|O15204-2|ADEC1_HUMAN;sp|O15204|ADEC1_HUMAN	2;2	2;2	2;2	sp|O15204-2|ADEC1_HUMAN Isoform 2 of ADAM DEC1 OS=Homo sapiens OX=9606 GN=ADAMDEC1;sp|O15204|ADEC1_HUMAN ADAM DEC1 OS=Homo sapiens OX=9606 GN=ADAMDEC1 PE=1 SV=2	Isoform 2 of ADAM DEC1	ADAMDEC1;sp|O15204|ADEC1	2	2	2	2	1	1	1	1	0	2	0	2	1	1	0	1	1	0	0	2	1	2	1	2	2	0	2	0	2	1	0	2	0	2	0	0	2	0	1	1	0	1
sp|O15230|LAMA5_HUMAN;sp|O15230-2|LAMA5_HUMAN	sp|O15230|LAMA5_HUMAN;sp|O15230-2|LAMA5_HUMAN	2;1	2;1	2;1	sp|O15230|LAMA5_HUMAN Laminin subunit alpha-5 OS=Homo sapiens OX=9606 GN=LAMA5 PE=1 SV=8;sp|O15230-2|LAMA5_HUMAN Isoform 2 of Laminin subunit alpha-5 OS=Homo sapiens OX=9606 GN=LAMA5	Laminin subunit alpha-5	LAMA5	2	2	2	2	2	2	0	0	0	0	0	0	0	1	0	0	1	0	2	1	1	1	2	2	0	1	0	0	1	0	1	1	0	0	0	0	0	1	0	0	0	1
sp|O15394-2|NCAM2_HUMAN;tr|H9KV31|H9KV31_HUMAN;sp|O15394|NCAM2_HUMAN	sp|O15394-2|NCAM2_HUMAN;tr|H9KV31|H9KV31_HUMAN;sp|O15394|NCAM2_HUMAN	2;2;2	2;2;2	2;2;2	sp|O15394-2|NCAM2_HUMAN Isoform 2 of Neural cell adhesion molecule 2 OS=Homo sapiens OX=9606 GN=NCAM2;tr|H9KV31|H9KV31_HUMAN Neural cell adhesion molecule 2 OS=Homo sapiens OX=9606 GN=NCAM2 PE=1 SV=2;sp|O15394|NCAM2_HUMAN Neural cell adhesion molecule 2 OS	Isoform 2 of Neural cell adhesion molecule 2	NCAM2;tr|H9KV31|H9KV31	3	2	2	2	2	2	1	1	1	2	0	2	1	1	1	0	2	1	1	1	2	1	2	2	2	2	0	2	0	2	1	2	1	1	0	1	2	1	0	1	1	2
sp|O43157|PLXB1_HUMAN;sp|O43157-2|PLXB1_HUMAN;sp|O43157-3|PLXB1_HUMAN	sp|O43157|PLXB1_HUMAN;sp|O43157-2|PLXB1_HUMAN;sp|O43157-3|PLXB1_HUMAN	2;2;1	2;2;1	2;2;1	sp|O43157|PLXB1_HUMAN Plexin-B1 OS=Homo sapiens OX=9606 GN=PLXNB1 PE=1 SV=3;sp|O43157-2|PLXB1_HUMAN Isoform 2 of Plexin-B1 OS=Homo sapiens OX=9606 GN=PLXNB1;sp|O43157-3|PLXB1_HUMAN Isoform 3 of Plexin-B1 OS=Homo sapiens OX=9606 GN=PLXNB1	Plexin-B1	PLXNB1	3	2	2	2	0	1	1	1	1	2	1	2	0	0	1	1	2	1	2	1	1	1	0	2	0	0	0	1	1	2	0	0	1	1	0	1	0	0	2	1	1	1
sp|O43505|B4GA1_HUMAN	sp|O43505|B4GA1_HUMAN	2	2	2	sp|O43505|B4GA1_HUMAN Beta-1,4-glucuronyltransferase 1 OS=Homo sapiens OX=9606 GN=B4GAT1 PE=1 SV=1	Beta-1,4-glucuronyltransferase 1	B4GAT1	1	2	2	2	0	1	1	2	1	1	1	1	1	1	1	0	0	2	1	2	1	1	0	0	2	1	1	0	1	1	1	0	1	1	1	0	2	0	1	1	1	1
sp|O43707|ACTN4_HUMAN;sp|O43707-2|ACTN4_HUMAN;tr|A0A494C1A0|A0A494C1A0_HUMAN;sp|P35609|ACTN2_HUMAN;sp|P35609-2|ACTN2_HUMAN;sp|O43707-3|ACTN4_HUMAN;tr|F5GXS2|F5GXS2_HUMAN;sp|Q08043|ACTN3_HUMAN;tr|A0A494C033|A0A494C033_HUMAN;tr|A0A494C166|A0A494C166_HUMAN;tr|H7C144|H7C144_HUMAN;tr|A0A087WSZ2|A0A087WSZ2_HUMAN;tr|A0A494C060|A0A494C060_HUMAN;tr|F6THM6|F6THM6_HUMAN;tr|K7EJH8|K7EJH8_HUMAN;tr|K7EP19|K7EP…	sp|O43707|ACTN4_HUMAN;sp|O43707-2|ACTN4_HUMAN	11;7;5;5;5;4;4;3;3;3;3;2;2;2;2;1;1;1	3;2;0;0;0;1;1;0;0;0;1;0;0;0;1;0;0;0	3;2;0;0;0;1;1;0;0;0;1;0;0;0;1;0;0;0	sp|O43707|ACTN4_HUMAN Alpha-actinin-4 OS=Homo sapiens OX=9606 GN=ACTN4 PE=1 SV=2;sp|O43707-2|ACTN4_HUMAN Isoform ACTN4ISO of Alpha-actinin-4 OS=Homo sapiens OX=9606 GN=ACTN4	Alpha-actinin-4	ACTN4	18	11	3	3	9	5	2	6	2	6	8	4	7	7	8	3	7	3	9	5	9	4	5	8	6	3	3	6	3	7	6	3	6	5	4	3	5	2	3	2	0	4
sp|O43866|CD5L_HUMAN	sp|O43866|CD5L_HUMAN	11	11	11	sp|O43866|CD5L_HUMAN CD5 antigen-like OS=Homo sapiens OX=9606 GN=CD5L PE=1 SV=1	CD5 antigen-like	CD5L	1	11	11	11	9	7	7	10	10	7	10	8	10	8	10	9	9	11	11	11	10	11	11	10	10	8	10	8	10	9	10	9	10	10	9	9	9	10	10	10	9	10
sp|O60437|PEPL_HUMAN;tr|K7EKI8|K7EKI8_HUMAN;tr|K7EQ71|K7EQ71_HUMAN	sp|O60437|PEPL_HUMAN;tr|K7EKI8|K7EKI8_HUMAN;tr|K7EQ71|K7EQ71_HUMAN	4;4;3	4;4;3	4;4;3	sp|O60437|PEPL_HUMAN Periplakin OS=Homo sapiens OX=9606 GN=PPL PE=1 SV=4;tr|K7EKI8|K7EKI8_HUMAN Periplakin OS=Homo sapiens OX=9606 GN=PPL PE=1 SV=1;tr|K7EQ71|K7EQ71_HUMAN Periplakin (Fragment) OS=Homo sapiens OX=9606 GN=PPL PE=1 SV=1	Periplakin	PPL	3	4	4	4	4	0	0	0	1	0	0	0	0	0	1	0	1	1	1	0	0	0	0	0	1	0	1	0	0	0	0	0	1	0	0	0	0	0	0	0	0	0
sp|O60462-4|NRP2_HUMAN;sp|O60462-5|NRP2_HUMAN;sp|O60462-2|NRP2_HUMAN;sp|O60462-3|NRP2_HUMAN;sp|O60462|NRP2_HUMAN;sp|O60462-6|NRP2_HUMAN	sp|O60462-4|NRP2_HUMAN;sp|O60462-5|NRP2_HUMAN;sp|O60462-2|NRP2_HUMAN;sp|O60462-3|NRP2_HUMAN;sp|O60462|NRP2_HUMAN;sp|O60462-6|NRP2_HUMAN	2;2;2;2;2;1	2;2;2;2;2;1	2;2;2;2;2;1	sp|O60462-4|NRP2_HUMAN Isoform B0 of Neuropilin-2 OS=Homo sapiens OX=9606 GN=NRP2;sp|O60462-5|NRP2_HUMAN Isoform B5 of Neuropilin-2 OS=Homo sapiens OX=9606 GN=NRP2;sp|O60462-2|NRP2_HUMAN Isoform A0 of Neuropilin-2 OS=Homo sapiens OX=9606 GN=NRP2;sp|O60462-	Isoform B0 of Neuropilin-2	NRP2;sp|O60462-5|NRP2	6	2	2	2	0	2	1	0	1	1	1	0	0	0	0	0	0	0	0	0	1	0	0	1	1	1	0	0	0	2	0	0	0	0	0	0	0	0	0	0	1	2
sp|O60583-2|CCNT2_HUMAN;sp|O60583|CCNT2_HUMAN	sp|O60583-2|CCNT2_HUMAN;sp|O60583|CCNT2_HUMAN	1;1	1;1	1;1	sp|O60583-2|CCNT2_HUMAN Isoform 2 of Cyclin-T2 OS=Homo sapiens OX=9606 GN=CCNT2;sp|O60583|CCNT2_HUMAN Cyclin-T2 OS=Homo sapiens OX=9606 GN=CCNT2 PE=1 SV=2	Isoform 2 of Cyclin-T2	CCNT2;sp|O60583|CCNT2	2	1	1	1	0	0	1	0	0	0	1	0	0	0	1	0	1	1	1	1	0	0	0	1	0	1	1	1	1	1	1	0	1	0	0	0	0	0	0	0	1	1
sp|O60911|CATL2_HUMAN	sp|O60911|CATL2_HUMAN	2	2	2	sp|O60911|CATL2_HUMAN Cathepsin L2 OS=Homo sapiens OX=9606 GN=CTSV PE=1 SV=2	Cathepsin L2	CTSV	1	2	2	2	0	0	0	0	0	0	0	0	0	0	0	0	2	0	2	2	0	0	0	0	1	0	2	0	1	0	0	0	0	0	0	0	1	0	0	0	0	0
sp|O75144|ICOSL_HUMAN;sp|O75144-2|ICOSL_HUMAN;tr|K4DIA0|K4DIA0_HUMAN;sp|O75144-3|ICOSL_HUMAN;tr|A0A087X1L8|A0A087X1L8_HUMAN	sp|O75144|ICOSL_HUMAN;sp|O75144-2|ICOSL_HUMAN;tr|K4DIA0|K4DIA0_HUMAN	3;3;3;1;1	3;3;3;1;1	3;3;3;1;1	sp|O75144|ICOSL_HUMAN ICOS ligand OS=Homo sapiens OX=9606 GN=ICOSLG PE=1 SV=2;sp|O75144-2|ICOSL_HUMAN Isoform 2 of ICOS ligand OS=Homo sapiens OX=9606 GN=ICOSLG;tr|K4DIA0|K4DIA0_HUMAN ICOS ligand OS=Homo sapiens OX=9606 GN=ICOSLG PE=1 SV=1	ICOS ligand	ICOSLG	5	3	3	3	3	2	1	2	2	2	3	1	1	1	3	2	3	1	2	2	2	3	3	2	2	1	1	1	2	1	2	2	1	2	2	1	2	1	2	1	1	3
sp|O75368|SH3L1_HUMAN	sp|O75368|SH3L1_HUMAN	1	1	1	sp|O75368|SH3L1_HUMAN SH3 domain-binding glutamic acid-rich-like protein OS=Homo sapiens OX=9606 GN=SH3BGRL PE=1 SV=1	SH3 domain-binding glutamic acid-rich-like protein	SH3BGRL	1	1	1	1	1	0	1	1	0	0	1	1	1	0	1	0	0	0	0	0	0	0	1	1	1	1	0	0	0	0	0	0	0	1	0	1	0	1	0	0	0	1
sp|O75469-5|NR1I2_HUMAN;sp|O75469-2|NR1I2_HUMAN;tr|H0Y8E2|H0Y8E2_HUMAN;sp|O75469-4|NR1I2_HUMAN;sp|O75469-6|NR1I2_HUMAN;tr|J3KPQ3|J3KPQ3_HUMAN;sp|O75469|NR1I2_HUMAN;sp|O75469-3|NR1I2_HUMAN;sp|O75469-7|NR1I2_HUMAN	sp|O75469-5|NR1I2_HUMAN;sp|O75469-2|NR1I2_HUMAN;tr|H0Y8E2|H0Y8E2_HUMAN;sp|O75469-4|NR1I2_HUMAN;sp|O75469-6|NR1I2_HUMAN;tr|J3KPQ3|J3KPQ3_HUMAN;sp|O75469|NR1I2_HUMAN;sp|O75469-3|NR1I2_HUMAN;sp|O75469-7|NR1I2_HUMAN	1;1;1;1;1;1;1;1;1	1;1;1;1;1;1;1;1;1	1;1;1;1;1;1;1;1;1	sp|O75469-5|NR1I2_HUMAN Isoform 2B of Nuclear receptor subfamily 1 group I member 2 OS=Homo sapiens OX=9606 GN=NR1I2;sp|O75469-2|NR1I2_HUMAN Isoform 1B of Nuclear receptor subfamily 1 group I member 2 OS=Homo sapiens OX=9606 GN=NR1I2;tr|H0Y8E2|H0Y8E2_HUMAN	Isoform 2B of Nuclear receptor subfamily 1 group I member 2	NR1I2;sp|O75469-2|NR1I2	9	1	1	1	0	0	0	0	0	0	0	0	0	0	0	0	0	0	0	1	0	0	0	1	0	0	0	0	0	0	0	0	0	0	0	0	0	0	0	0	0	0
sp|O75556|SG2A1_HUMAN	sp|O75556|SG2A1_HUMAN	3	3	3	sp|O75556|SG2A1_HUMAN Mammaglobin-B OS=Homo sapiens OX=9606 GN=SCGB2A1 PE=1 SV=1	Mammaglobin-B	SCGB2A1	1	3	3	3	3	0	0	0	3	0	0	0	0	0	0	0	0	0	0	0	0	0	0	2	0	0	0	0	0	0	0	0	0	0	0	0	0	0	0	0	0	0
sp|O75594|PGRP1_HUMAN	sp|O75594|PGRP1_HUMAN	3	3	3	sp|O75594|PGRP1_HUMAN Peptidoglycan recognition protein 1 OS=Homo sapiens OX=9606 GN=PGLYRP1 PE=1 SV=1	Peptidoglycan recognition protein 1	PGLYRP1	1	3	3	3	1	3	2	1	2	3	3	3	2	2	2	1	2	2	2	2	3	3	2	1	3	3	1	2	2	3	1	1	3	3	3	1	2	2	3	3	2	2
sp|O75629|CREG1_HUMAN;tr|A0A3B3IRL2|A0A3B3IRL2_HUMAN	sp|O75629|CREG1_HUMAN;tr|A0A3B3IRL2|A0A3B3IRL2_HUMAN	1;1	1;1	1;1	sp|O75629|CREG1_HUMAN Protein CREG1 OS=Homo sapiens OX=9606 GN=CREG1 PE=1 SV=1;tr|A0A3B3IRL2|A0A3B3IRL2_HUMAN Cellular repressor of E1A-stimulated genes 1, isoform CRA_a OS=Homo sapiens OX=9606 GN=CREG1 PE=1 SV=1	Protein CREG1	CREG1	2	1	1	1	1	0	0	0	0	0	0	0	0	0	1	1	1	1	1	1	1	1	1	1	0	0	1	0	1	0	0	0	0	0	1	0	1	0	0	0	0	0
sp|O75636|FCN3_HUMAN;sp|O75636-2|FCN3_HUMAN	sp|O75636|FCN3_HUMAN;sp|O75636-2|FCN3_HUMAN	14;12	14;12	14;12	sp|O75636|FCN3_HUMAN Ficolin-3 OS=Homo sapiens OX=9606 GN=FCN3 PE=1 SV=2;sp|O75636-2|FCN3_HUMAN Isoform 2 of Ficolin-3 OS=Homo sapiens OX=9606 GN=FCN3	Ficolin-3	FCN3	2	14	14	14	13	11	12	13	12	13	13	12	13	11	13	13	12	13	13	13	13	13	13	12	13	10	11	13	12	14	13	10	11	11	10	12	14	12	12	14	12	13
sp|O75882-3|ATRN_HUMAN;sp|O75882-2|ATRN_HUMAN;sp|O75882|ATRN_HUMAN	sp|O75882-3|ATRN_HUMAN;sp|O75882-2|ATRN_HUMAN;sp|O75882|ATRN_HUMAN	34;34;34	34;34;34	34;34;34	sp|O75882-3|ATRN_HUMAN Isoform 3 of Attractin OS=Homo sapiens OX=9606 GN=ATRN;sp|O75882-2|ATRN_HUMAN Isoform 2 of Attractin OS=Homo sapiens OX=9606 GN=ATRN;sp|O75882|ATRN_HUMAN Attractin OS=Homo sapiens OX=9606 GN=ATRN PE=1 SV=2	Isoform 3 of Attractin	ATRN;sp|O75882-2|ATRN	3	34	34	34	29	30	25	28	25	26	28	30	31	30	31	33	29	31	31	32	27	31	31	32	32	26	27	29	27	27	29	31	30	29	25	31	29	25	26	28	27	28
sp|O94776-2|MTA2_HUMAN	sp|O94776-2|MTA2_HUMAN	1	1	1	sp|O94776-2|MTA2_HUMAN Isoform 2 of Metastasis-associated protein MTA2 OS=Homo sapiens OX=9606 GN=MTA2	Isoform 2 of Metastasis-associated protein MTA2	MTA2	1	1	1	1	1	1	1	1	0	1	1	1	1	1	1	1	1	1	1	1	1	1	0	1	1	1	1	1	0	1	1	1	0	1	1	0	1	0	1	1	1	0
sp|O95171-3|SCEL_HUMAN;sp|O95171-2|SCEL_HUMAN;sp|O95171|SCEL_HUMAN	sp|O95171-3|SCEL_HUMAN;sp|O95171-2|SCEL_HUMAN;sp|O95171|SCEL_HUMAN	2;2;2	2;2;2	2;2;2	sp|O95171-3|SCEL_HUMAN Isoform 3 of Sciellin OS=Homo sapiens OX=9606 GN=SCEL;sp|O95171-2|SCEL_HUMAN Isoform 2 of Sciellin OS=Homo sapiens OX=9606 GN=SCEL;sp|O95171|SCEL_HUMAN Sciellin OS=Homo sapiens OX=9606 GN=SCEL PE=1 SV=2	Isoform 3 of Sciellin	SCEL;sp|O95171-2|SCEL	3	2	2	2	2	0	0	0	0	0	0	0	0	0	0	0	0	0	0	0	0	0	0	0	0	0	0	0	0	0	0	0	0	0	0	0	0	0	0	0	0	0
sp|O95445|APOM_HUMAN;sp|O95445-2|APOM_HUMAN;tr|Q5SRP5|Q5SRP5_HUMAN	sp|O95445|APOM_HUMAN;sp|O95445-2|APOM_HUMAN;tr|Q5SRP5|Q5SRP5_HUMAN	7;6;6	7;6;6	7;6;6	sp|O95445|APOM_HUMAN Apolipoprotein M OS=Homo sapiens OX=9606 GN=APOM PE=1 SV=2;sp|O95445-2|APOM_HUMAN Isoform 2 of Apolipoprotein M OS=Homo sapiens OX=9606 GN=APOM;tr|Q5SRP5|Q5SRP5_HUMAN Apolipoprotein M OS=Homo sapiens OX=9606 GN=APOM PE=1 SV=1	Apolipoprotein M	APOM	3	7	7	7	5	5	5	5	4	4	6	5	7	7	4	5	6	5	5	6	6	7	6	5	6	7	6	7	5	6	6	7	6	6	3	6	5	4	6	6	4	6
sp|O95479|G6PE_HUMAN;tr|R4GMU1|R4GMU1_HUMAN	sp|O95479|G6PE_HUMAN;tr|R4GMU1|R4GMU1_HUMAN	6;6	6;6	6;6	sp|O95479|G6PE_HUMAN GDH/6PGL endoplasmic bifunctional protein OS=Homo sapiens OX=9606 GN=H6PD PE=1 SV=2;tr|R4GMU1|R4GMU1_HUMAN GDH/6PGL endoplasmic bifunctional protein OS=Homo sapiens OX=9606 GN=H6PD PE=1 SV=1	GDH/6PGL endoplasmic bifunctional protein	H6PD	2	6	6	6	4	5	3	3	4	2	2	3	3	4	3	4	3	3	3	1	3	4	4	3	5	3	5	4	5	4	3	4	3	3	1	5	2	3	3	1	3	4
sp|O95497|VNN1_HUMAN;sp|Q9NY84-5|VNN3_HUMAN;sp|Q9NY84-2|VNN3_HUMAN;sp|Q9NY84|VNN3_HUMAN	sp|O95497|VNN1_HUMAN	8;1;1;1	8;1;1;1	8;1;1;1	sp|O95497|VNN1_HUMAN Pantetheinase OS=Homo sapiens OX=9606 GN=VNN1 PE=1 SV=2	Pantetheinase	VNN1	4	8	8	8	7	6	6	5	4	4	5	5	6	6	4	4	5	4	7	6	7	7	6	6	5	5	6	6	4	6	6	6	5	6	1	6	6	7	4	6	5	6
sp|O95633-2|FSTL3_HUMAN;sp|O95633|FSTL3_HUMAN	sp|O95633-2|FSTL3_HUMAN;sp|O95633|FSTL3_HUMAN	1;1	1;1	1;1	sp|O95633-2|FSTL3_HUMAN Isoform 2 of Follistatin-related protein 3 OS=Homo sapiens OX=9606 GN=FSTL3;sp|O95633|FSTL3_HUMAN Follistatin-related protein 3 OS=Homo sapiens OX=9606 GN=FSTL3 PE=1 SV=1	Isoform 2 of Follistatin-related protein 3	FSTL3;sp|O95633|FSTL3	2	1	1	1	0	0	0	1	0	1	1	0	0	0	0	0	0	0	0	0	0	0	0	0	0	0	0	0	1	0	1	0	1	0	0	0	1	0	0	0	1	0
sp|O95994|AGR2_HUMAN;tr|B5MC07|B5MC07_HUMAN;tr|H7C3Z9|H7C3Z9_HUMAN;tr|C9J3E2|C9J3E2_HUMAN;tr|H7C040|H7C040_HUMAN;tr|B5MC62|B5MC62_HUMAN;sp|Q8TD06|AGR3_HUMAN	sp|O95994|AGR2_HUMAN;tr|B5MC07|B5MC07_HUMAN	5;3;2;2;1;1;1	5;3;2;2;1;1;1	5;3;2;2;1;1;1	sp|O95994|AGR2_HUMAN Anterior gradient protein 2 homolog OS=Homo sapiens OX=9606 GN=AGR2 PE=1 SV=1;tr|B5MC07|B5MC07_HUMAN Anterior gradient protein 2 homolog OS=Homo sapiens OX=9606 GN=AGR2 PE=1 SV=1	Anterior gradient protein 2 homolog	AGR2	7	5	5	5	5	0	0	0	0	0	0	0	0	0	0	0	0	0	0	0	0	0	0	0	0	0	0	0	0	0	0	0	0	0	0	0	0	0	0	0	0	0
sp|P00338-4|LDHA_HUMAN;sp|P00338|LDHA_HUMAN;sp|P00338-3|LDHA_HUMAN;sp|P00338-5|LDHA_HUMAN;sp|P00338-2|LDHA_HUMAN;tr|F5H8H6|F5H8H6_HUMAN;tr|F5GXC7|F5GXC7_HUMAN;tr|F5GWW2|F5GWW2_HUMAN;tr|F5GXU1|F5GXU1_HUMAN;tr|F5GZQ4|F5GZQ4_HUMAN;tr|F5H5J4|F5H5J4_HUMAN;tr|F5H6W8|F5H6W8_HUMAN;tr|F5GXH2|F5GXH2_HUMAN;tr|F5GYU2|F5GYU2_HUMAN;tr|F5GXY2|F5GXY2_HUMAN	sp|P00338-4|LDHA_HUMAN;sp|P00338|LDHA_HUMAN;sp|P00338-3|LDHA_HUMAN;sp|P00338-5|LDHA_HUMAN;sp|P00338-2|LDHA_HUMAN	6;6;5;4;4;2;2;2;2;2;2;2;2;2;2	5;5;4;3;3;2;2;2;2;2;2;2;2;2;2	5;5;4;3;3;2;2;2;2;2;2;2;2;2;2	sp|P00338-4|LDHA_HUMAN Isoform 4 of L-lactate dehydrogenase A chain OS=Homo sapiens OX=9606 GN=LDHA;sp|P00338|LDHA_HUMAN L-lactate dehydrogenase A chain OS=Homo sapiens OX=9606 GN=LDHA PE=1 SV=2;sp|P00338-3|LDHA_HUMAN Isoform 3 of L-lactate dehydrogenase A	Isoform 4 of L-lactate dehydrogenase A chain	LDHA;sp|P00338|LDHA	15	6	5	5	4	4	1	1	3	3	1	2	3	3	3	3	3	2	4	5	4	3	4	4	3	3	3	2	5	2	2	3	1	1	2	4	2	2	0	1	2	3
sp|P00390-5|GSHR_HUMAN;sp|P00390-4|GSHR_HUMAN;sp|P00390-2|GSHR_HUMAN;sp|P00390-3|GSHR_HUMAN;sp|P00390|GSHR_HUMAN;tr|A0A2R8YF59|A0A2R8YF59_HUMAN;tr|H0YC68|H0YC68_HUMAN	sp|P00390-5|GSHR_HUMAN;sp|P00390-4|GSHR_HUMAN;sp|P00390-2|GSHR_HUMAN;sp|P00390-3|GSHR_HUMAN;sp|P00390|GSHR_HUMAN	7;7;7;7;7;2;2	7;7;7;7;7;2;2	7;7;7;7;7;2;2	sp|P00390-5|GSHR_HUMAN Isoform 4 of Glutathione reductase, mitochondrial OS=Homo sapiens OX=9606 GN=GSR;sp|P00390-4|GSHR_HUMAN Isoform 3 of Glutathione reductase, mitochondrial OS=Homo sapiens OX=9606 GN=GSR;sp|P00390-2|GSHR_HUMAN Isoform Cytoplasmic of Gl	Isoform 4 of Glutathione reductase, mitochondrial	GSR;sp|P00390-4|GSHR	7	7	7	7	6	4	6	7	7	7	7	7	5	4	5	4	6	6	6	6	5	5	6	6	5	6	4	6	6	6	6	6	3	6	5	5	5	6	6	6	6	5
sp|P00441|SODC_HUMAN;tr|H7BYH4|H7BYH4_HUMAN	sp|P00441|SODC_HUMAN;tr|H7BYH4|H7BYH4_HUMAN	5;3	5;3	5;3	sp|P00441|SODC_HUMAN Superoxide dismutase [Cu-Zn] OS=Homo sapiens OX=9606 GN=SOD1 PE=1 SV=2;tr|H7BYH4|H7BYH4_HUMAN Superoxide dismutase [Cu-Zn] OS=Homo sapiens OX=9606 GN=SOD1 PE=1 SV=1	Superoxide dismutase [Cu-Zn]	SOD1	2	5	5	5	2	4	0	3	0	2	2	3	4	4	3	2	2	2	3	3	2	3	2	2	5	1	2	1	2	2	2	4	1	3	0	3	1	1	2	1	1	1
sp|P00450|CERU_HUMAN;tr|H7C5N5|H7C5N5_HUMAN	sp|P00450|CERU_HUMAN	83;8	83;8	2;0	sp|P00450|CERU_HUMAN Ceruloplasmin OS=Homo sapiens OX=9606 GN=CP PE=1 SV=1	Ceruloplasmin	CP	2	83	83	2	59	69	70	71	71	67	72	67	71	65	74	75	74	74	72	74	66	75	72	75	65	70	66	71	66	70	69	67	72	72	73	72	67	66	70	71	68	66
sp|P00488|F13A_HUMAN;tr|Q9NQP5|Q9NQP5_HUMAN;tr|A6PVK5|A6PVK5_HUMAN;tr|H0Y796|H0Y796_HUMAN;tr|H0Y4W5|H0Y4W5_HUMAN	sp|P00488|F13A_HUMAN	32;8;8;5;1	32;8;8;5;1	32;8;8;5;1	sp|P00488|F13A_HUMAN Coagulation factor XIII A chain OS=Homo sapiens OX=9606 GN=F13A1 PE=1 SV=4	Coagulation factor XIII A chain	F13A1	5	32	32	32	20	25	25	22	21	20	23	25	25	21	24	26	22	25	23	25	23	23	26	24	19	23	22	22	21	20	22	22	22	22	20	27	20	18	22	24	23	21
sp|P00491|PNPH_HUMAN;tr|G3V5M2|G3V5M2_HUMAN;tr|G3V393|G3V393_HUMAN;tr|G3V2H3|G3V2H3_HUMAN	sp|P00491|PNPH_HUMAN;tr|G3V5M2|G3V5M2_HUMAN	6;4;1;1	6;4;1;1	6;4;1;1	sp|P00491|PNPH_HUMAN Purine nucleoside phosphorylase OS=Homo sapiens OX=9606 GN=PNP PE=1 SV=2;tr|G3V5M2|G3V5M2_HUMAN Purine nucleoside phosphorylase (Fragment) OS=Homo sapiens OX=9606 GN=PNP PE=1 SV=1	Purine nucleoside phosphorylase	PNP	4	6	6	6	4	2	1	4	3	3	4	4	4	4	4	3	4	1	5	4	4	5	4	3	4	0	1	0	1	1	4	3	3	4	2	2	1	1	4	1	3	4
sp|P00533-4|EGFR_HUMAN;sp|P00533-3|EGFR_HUMAN;tr|Q504U8|Q504U8_HUMAN;tr|E9PFD7|E9PFD7_HUMAN;sp|P00533|EGFR_HUMAN;sp|P00533-2|EGFR_HUMAN;tr|A0A1W2PRR9|A0A1W2PRR9_HUMAN;tr|C9JYS6|C9JYS6_HUMAN	sp|P00533-4|EGFR_HUMAN;sp|P00533-3|EGFR_HUMAN;tr|Q504U8|Q504U8_HUMAN;tr|E9PFD7|E9PFD7_HUMAN;sp|P00533|EGFR_HUMAN;sp|P00533-2|EGFR_HUMAN;tr|A0A1W2PRR9|A0A1W2PRR9_HUMAN	4;4;4;4;4;3;3;1	4;4;4;4;4;3;3;1	4;4;4;4;4;3;3;1	sp|P00533-4|EGFR_HUMAN Isoform 4 of Epidermal growth factor receptor OS=Homo sapiens OX=9606 GN=EGFR;sp|P00533-3|EGFR_HUMAN Isoform 3 of Epidermal growth factor receptor OS=Homo sapiens OX=9606 GN=EGFR;tr|Q504U8|Q504U8_HUMAN Receptor protein-tyrosine kinas	Isoform 4 of Epidermal growth factor receptor	EGFR;sp|P00533-3|EGFR	8	4	4	4	2	4	3	4	3	3	3	3	1	1	4	2	2	4	3	3	3	3	3	3	3	2	2	2	2	3	2	2	2	2	1	2	3	2	2	2	3	1
sp|P00558-2|PGK1_HUMAN;sp|P00558|PGK1_HUMAN	sp|P00558-2|PGK1_HUMAN;sp|P00558|PGK1_HUMAN	6;6	6;6	5;5	sp|P00558-2|PGK1_HUMAN Isoform 2 of Phosphoglycerate kinase 1 OS=Homo sapiens OX=9606 GN=PGK1;sp|P00558|PGK1_HUMAN Phosphoglycerate kinase 1 OS=Homo sapiens OX=9606 GN=PGK1 PE=1 SV=3	Isoform 2 of Phosphoglycerate kinase 1	PGK1;sp|P00558|PGK1	2	6	6	5	5	5	2	5	3	4	4	3	6	6	4	2	3	3	4	4	4	4	4	4	6	1	5	3	2	3	4	4	4	4	2	5	3	4	4	3	3	6
sp|P00734|THRB_HUMAN;tr|E9PIT3|E9PIT3_HUMAN;tr|C9JV37|C9JV37_HUMAN	sp|P00734|THRB_HUMAN;tr|E9PIT3|E9PIT3_HUMAN	56;48;17	56;48;17	46;38;16	sp|P00734|THRB_HUMAN Prothrombin OS=Homo sapiens OX=9606 GN=F2 PE=1 SV=2;tr|E9PIT3|E9PIT3_HUMAN Prothrombin OS=Homo sapiens OX=9606 GN=F2 PE=1 SV=1	Prothrombin	F2	3	56	56	46	45	50	49	50	48	43	47	44	50	48	50	53	52	52	50	54	45	50	53	53	48	49	44	49	44	48	51	48	46	50	46	51	45	43	47	51	47	47
sp|P00738|HPT_HUMAN;tr|J3QLC9|J3QLC9_HUMAN;tr|J3QR68|J3QR68_HUMAN;tr|H0Y300|H0Y300_HUMAN;sp|P00738-2|HPT_HUMAN;tr|A0A0C4DGL8|A0A0C4DGL8_HUMAN;tr|H3BS21|H3BS21_HUMAN;tr|A0A087WU08|A0A087WU08_HUMAN;tr|J3KRH2|J3KRH2_HUMAN;tr|J3KTC3|J3KTC3_HUMAN;tr|J3KSV1|J3KSV1_HUMAN;tr|J3QQI8|J3QQI8_HUMAN;tr|H3BMJ7|H3BMJ7_HUMAN	sp|P00738|HPT_HUMAN;tr|J3QLC9|J3QLC9_HUMAN;tr|J3QR68|J3QR68_HUMAN;tr|H0Y300|H0Y300_HUMAN;sp|P00738-2|HPT_HUMAN;tr|A0A0C4DGL8|A0A0C4DGL8_HUMAN;tr|H3BS21|H3BS21_HUMAN;tr|A0A087WU08|A0A087WU08_HUMAN	24;20;20;20;19;18;12;12;9;6;4;4;4	24;20;20;20;19;18;12;12;9;6;4;4;4	13;13;9;9;11;7;9;7;6;0;4;4;4	sp|P00738|HPT_HUMAN Haptoglobin OS=Homo sapiens OX=9606 GN=HP PE=1 SV=1;tr|J3QLC9|J3QLC9_HUMAN Haptoglobin (Fragment) OS=Homo sapiens OX=9606 GN=HP PE=1 SV=1;tr|J3QR68|J3QR68_HUMAN Haptoglobin (Fragment) OS=Homo sapiens OX=9606 GN=HP PE=1 SV=1;tr|H0Y300|H0	Haptoglobin	HP	13	24	24	13	19	19	18	17	16	14	18	15	21	20	16	22	15	17	16	20	14	18	12	16	18	21	19	21	14	19	20	18	22	23	16	20	19	18	18	21	17	19
sp|P00739-2|HPTR_HUMAN;sp|P00739|HPTR_HUMAN;tr|A0A0A0MRD9|A0A0A0MRD9_HUMAN	sp|P00739-2|HPTR_HUMAN;sp|P00739|HPTR_HUMAN;tr|A0A0A0MRD9|A0A0A0MRD9_HUMAN	13;13;7	2;2;2	2;2;2	sp|P00739-2|HPTR_HUMAN Isoform 2 of Haptoglobin-related protein OS=Homo sapiens OX=9606 GN=HPR;sp|P00739|HPTR_HUMAN Haptoglobin-related protein OS=Homo sapiens OX=9606 GN=HPR PE=2 SV=2;tr|A0A0A0MRD9|A0A0A0MRD9_HUMAN Haptoglobin-related protein OS=Homo sapi	Isoform 2 of Haptoglobin-related protein	HPR;sp|P00739|HPTR	3	13	2	2	9	9	9	7	7	6	9	7	10	10	9	9	8	10	8	11	9	10	6	8	9	11	9	10	8	11	9	9	11	12	8	9	9	10	8	9	9	11
sp|P00740|FA9_HUMAN;sp|P00740-2|FA9_HUMAN	sp|P00740|FA9_HUMAN;sp|P00740-2|FA9_HUMAN	16;14	16;14	16;14	sp|P00740|FA9_HUMAN Coagulation factor IX OS=Homo sapiens OX=9606 GN=F9 PE=1 SV=2;sp|P00740-2|FA9_HUMAN Isoform 2 of Coagulation factor IX OS=Homo sapiens OX=9606 GN=F9	Coagulation factor IX	F9	2	16	16	16	13	12	14	14	14	14	15	13	11	14	15	13	14	14	14	13	14	14	13	13	14	13	13	14	14	15	13	13	12	14	14	13	14	14	13	13	14	13
sp|P00742|FA10_HUMAN;tr|Q5JVE8|Q5JVE8_HUMAN;tr|B7ZBK1|B7ZBK1_HUMAN;tr|F8WBM7|F8WBM7_HUMAN	sp|P00742|FA10_HUMAN	16;5;5;1	16;5;5;1	16;5;5;1	sp|P00742|FA10_HUMAN Coagulation factor X OS=Homo sapiens OX=9606 GN=F10 PE=1 SV=2	Coagulation factor X	F10	4	16	16	16	11	11	13	12	14	10	14	13	12	13	14	13	12	13	12	13	13	13	13	12	12	12	11	14	12	11	14	12	11	14	13	10	11	13	11	12	10	13
sp|P00746|CFAD_HUMAN;tr|K7ERG9|K7ERG9_HUMAN	sp|P00746|CFAD_HUMAN;tr|K7ERG9|K7ERG9_HUMAN	10;10	10;10	10;10	sp|P00746|CFAD_HUMAN Complement factor D OS=Homo sapiens OX=9606 GN=CFD PE=1 SV=5;tr|K7ERG9|K7ERG9_HUMAN Complement factor D OS=Homo sapiens OX=9606 GN=CFD PE=1 SV=1	Complement factor D	CFD	2	10	10	10	10	9	9	10	10	10	10	10	10	9	9	10	10	9	9	9	9	9	8	10	10	8	9	10	10	9	9	9	9	9	9	10	8	9	9	10	9	8
sp|P00747|PLMN_HUMAN;tr|Q5TEH5|Q5TEH5_HUMAN;tr|A6PVI2|A6PVI2_HUMAN;sp|Q02325|PLGB_HUMAN;sp|Q15195|PLGA_HUMAN	sp|P00747|PLMN_HUMAN	88;14;14;4;2	88;14;14;4;2	81;14;14;4;2	sp|P00747|PLMN_HUMAN Plasminogen OS=Homo sapiens OX=9606 GN=PLG PE=1 SV=2	Plasminogen	PLG	5	88	88	81	56	71	68	64	66	67	66	62	75	70	76	78	73	85	73	78	63	77	70	77	65	67	62	71	67	72	73	77	73	68	62	80	60	61	65	72	60	66
sp|P00748|FA12_HUMAN	sp|P00748|FA12_HUMAN	23	23	23	sp|P00748|FA12_HUMAN Coagulation factor XII OS=Homo sapiens OX=9606 GN=F12 PE=1 SV=3	Coagulation factor XII	F12	1	23	23	23	18	18	18	17	17	18	18	16	18	17	20	18	21	18	19	20	18	21	20	20	21	19	19	19	19	20	20	16	18	19	16	21	20	18	15	16	15	18
sp|P00915|CAH1_HUMAN;tr|E5RHP7|E5RHP7_HUMAN;tr|E5RH81|E5RH81_HUMAN;tr|E5RFE7|E5RFE7_HUMAN;tr|E5RIF9|E5RIF9_HUMAN;tr|E5RG43|E5RG43_HUMAN;tr|E5RII2|E5RII2_HUMAN;tr|E5RGU8|E5RGU8_HUMAN;tr|E5RFL2|E5RFL2_HUMAN;tr|E5RG81|E5RG81_HUMAN;tr|E5RJI8|E5RJI8_HUMAN;tr|H0YBE2|H0YBE2_HUMAN;tr|E5RJF6|E5RJF6_HUMAN;tr|E5RHS7|E5RHS7_HUMAN	sp|P00915|CAH1_HUMAN;tr|E5RHP7|E5RHP7_HUMAN;tr|E5RH81|E5RH81_HUMAN;tr|E5RFE7|E5RFE7_HUMAN;tr|E5RIF9|E5RIF9_HUMAN;tr|E5RG43|E5RG43_HUMAN	12;10;9;7;6;6;5;5;5;5;4;4;3;1	12;10;9;7;6;6;5;5;5;5;4;4;3;1	12;10;9;7;6;6;5;5;5;5;4;4;3;1	sp|P00915|CAH1_HUMAN Carbonic anhydrase 1 OS=Homo sapiens OX=9606 GN=CA1 PE=1 SV=2;tr|E5RHP7|E5RHP7_HUMAN Carbonic anhydrase 1 (Fragment) OS=Homo sapiens OX=9606 GN=CA1 PE=1 SV=1;tr|E5RH81|E5RH81_HUMAN Carbonic anhydrase 1 (Fragment) OS=Homo sapiens OX=960	Carbonic anhydrase 1	CA1	14	12	12	12	9	10	10	12	10	10	11	10	10	10	11	10	10	10	11	12	10	12	10	11	10	9	9	10	9	10	10	10	10	10	9	10	10	10	10	10	8	11
sp|P00918|CAH2_HUMAN;tr|E5RID5|E5RID5_HUMAN;tr|E5RK37|E5RK37_HUMAN	sp|P00918|CAH2_HUMAN	11;3;3	11;3;3	11;3;3	sp|P00918|CAH2_HUMAN Carbonic anhydrase 2 OS=Homo sapiens OX=9606 GN=CA2 PE=1 SV=2	Carbonic anhydrase 2	CA2	3	11	11	11	8	7	3	9	7	7	8	7	8	7	9	6	8	6	7	7	7	7	7	5	6	7	4	3	7	8	7	7	6	6	3	7	7	6	8	7	6	8
sp|P01008|ANT3_HUMAN;tr|Q8TCE1|Q8TCE1_HUMAN	sp|P01008|ANT3_HUMAN	44;19	44;19	38;16	sp|P01008|ANT3_HUMAN Antithrombin-III OS=Homo sapiens OX=9606 GN=SERPINC1 PE=1 SV=1	Antithrombin-III	SERPINC1	2	44	44	38	32	38	37	35	37	33	37	35	39	35	33	38	36	36	38	40	35	38	38	35	37	34	31	34	33	36	35	33	36	33	34	39	35	33	35	36	33	34
sp|P01011|AACT_HUMAN;tr|G3V595|G3V595_HUMAN;sp|P01011-2|AACT_HUMAN;tr|A0A087WY93|A0A087WY93_HUMAN;sp|P01011-3|AACT_HUMAN	sp|P01011|AACT_HUMAN;tr|G3V595|G3V595_HUMAN	31;21;13;4;1	31;21;13;4;1	15;15;13;0;1	sp|P01011|AACT_HUMAN Alpha-1-antichymotrypsin OS=Homo sapiens OX=9606 GN=SERPINA3 PE=1 SV=2;tr|G3V595|G3V595_HUMAN Alpha-1-antichymotrypsin (Fragment) OS=Homo sapiens OX=9606 GN=SERPINA3 PE=1 SV=3	Alpha-1-antichymotrypsin	SERPINA3	5	31	31	15	27	24	29	27	27	26	27	26	27	28	27	28	28	29	28	28	26	28	28	26	25	25	27	27	28	27	28	26	26	28	27	28	28	27	26	28	26	29
sp|P01019|ANGT_HUMAN	sp|P01019|ANGT_HUMAN	24	24	24	sp|P01019|ANGT_HUMAN Angiotensinogen OS=Homo sapiens OX=9606 GN=AGT PE=1 SV=1	Angiotensinogen	AGT	1	24	24	24	17	19	20	19	19	21	19	20	19	18	22	21	23	24	21	22	20	21	23	22	18	19	18	18	21	21	20	19	19	23	21	18	20	19	21	20	20	18
sp|P01023|A2MG_HUMAN;tr|F8W7L3|F8W7L3_HUMAN;tr|H0YFH1|H0YFH1_HUMAN;tr|F5H1E8|F5H1E8_HUMAN	sp|P01023|A2MG_HUMAN	59;4;2;1	59;4;2;1	52;4;2;1	sp|P01023|A2MG_HUMAN Alpha-2-macroglobulin OS=Homo sapiens OX=9606 GN=A2M PE=1 SV=3	Alpha-2-macroglobulin	A2M	4	59	59	52	48	54	48	42	48	39	46	49	50	50	50	50	51	46	50	40	45	47	44	50	51	51	51	49	46	48	43	47	49	50	41	36	46	40	43	43	44	42
sp|P01024|CO3_HUMAN;tr|M0QYC8|M0QYC8_HUMAN;tr|M0R0Q9|M0R0Q9_HUMAN;tr|M0QXZ3|M0QXZ3_HUMAN	sp|P01024|CO3_HUMAN	79;8;3;2	79;8;3;2	72;7;3;1	sp|P01024|CO3_HUMAN Complement C3 OS=Homo sapiens OX=9606 GN=C3 PE=1 SV=2	Complement C3	C3	4	79	79	72	62	60	62	63	64	61	58	61	61	64	69	59	68	62	64	66	66	64	61	65	64	63	62	66	62	60	61	62	60	62	60	56	64	60	56	60	57	64
sp|P01031|CO5_HUMAN;CON__Q1A7A4	sp|P01031|CO5_HUMAN	95;7	95;7	95;7	sp|P01031|CO5_HUMAN Complement C5 OS=Homo sapiens OX=9606 GN=C5 PE=1 SV=4	Complement C5	C5	2	95	95	95	71	79	76	76	80	77	77	77	78	77	83	82	79	83	80	82	80	77	79	76	75	77	78	76	75	76	74	76	72	79	76	82	79	76	75	86	77	79
sp|P01034|CYTC_HUMAN	sp|P01034|CYTC_HUMAN	7	7	7	sp|P01034|CYTC_HUMAN Cystatin-C OS=Homo sapiens OX=9606 GN=CST3 PE=1 SV=1	Cystatin-C	CST3	1	7	7	7	6	6	6	6	5	5	5	5	6	6	4	5	4	4	4	6	3	5	4	4	6	5	6	6	4	6	6	6	6	6	6	7	5	3	6	6	6	6
sp|P01036|CYTS_HUMAN	sp|P01036|CYTS_HUMAN	2	1	1	sp|P01036|CYTS_HUMAN Cystatin-S OS=Homo sapiens OX=9606 GN=CST4 PE=1 SV=3	Cystatin-S	CST4	1	2	1	1	2	0	0	0	1	1	0	0	0	0	0	0	0	0	2	0	0	0	0	1	0	0	0	0	0	0	0	0	0	0	0	0	0	0	0	2	0	0
sp|P01037|CYTN_HUMAN	sp|P01037|CYTN_HUMAN	2	2	1	sp|P01037|CYTN_HUMAN Cystatin-SN OS=Homo sapiens OX=9606 GN=CST1 PE=1 SV=3	Cystatin-SN	CST1	1	2	2	1	2	0	0	0	1	0	0	0	1	0	1	0	1	0	2	0	0	0	0	0	1	0	0	0	1	0	0	0	1	0	0	0	0	0	0	2	0	0
sp|P01040|CYTA_HUMAN;tr|C9J0E4|C9J0E4_HUMAN	sp|P01040|CYTA_HUMAN;tr|C9J0E4|C9J0E4_HUMAN	5;4	5;4	5;4	sp|P01040|CYTA_HUMAN Cystatin-A OS=Homo sapiens OX=9606 GN=CSTA PE=1 SV=1;tr|C9J0E4|C9J0E4_HUMAN Cystatin-A OS=Homo sapiens OX=9606 GN=CSTA PE=1 SV=1	Cystatin-A	CSTA	2	5	5	5	4	4	4	2	4	4	4	4	4	4	4	3	4	4	4	4	4	4	5	4	5	4	5	4	5	4	4	4	4	4	3	3	5	5	4	4	4	4
sp|P01042|KNG1_HUMAN;CON__P01045-1;CON__Q2KJ62;CON__P01044-1	sp|P01042|KNG1_HUMAN	40;2;2;2	40;2;2;2	5;0;0;0	sp|P01042|KNG1_HUMAN Kininogen-1 OS=Homo sapiens OX=9606 GN=KNG1 PE=1 SV=2	Kininogen-1	KNG1	4	40	40	5	26	32	29	29	29	28	28	28	30	28	35	32	30	35	34	34	32	34	33	32	28	31	28	27	26	29	25	30	30	29	29	35	25	28	27	32	26	26
sp|P01042-2|KNG1_HUMAN;sp|P01042-3|KNG1_HUMAN	sp|P01042-2|KNG1_HUMAN;sp|P01042-3|KNG1_HUMAN	37;33	2;2	2;2	sp|P01042-2|KNG1_HUMAN Isoform LMW of Kininogen-1 OS=Homo sapiens OX=9606 GN=KNG1;sp|P01042-3|KNG1_HUMAN Isoform 3 of Kininogen-1 OS=Homo sapiens OX=9606 GN=KNG1	Isoform LMW of Kininogen-1	KNG1;sp|P01042-3|KNG1	2	37	2	2	23	30	26	27	27	26	26	27	28	26	33	30	28	33	32	32	30	32	31	31	26	29	25	24	24	27	24	29	29	26	26	31	24	25	24	31	23	24
sp|P01344|IGF2_HUMAN;sp|P01344-3|IGF2_HUMAN;sp|P01344-2|IGF2_HUMAN	sp|P01344|IGF2_HUMAN;sp|P01344-3|IGF2_HUMAN;sp|P01344-2|IGF2_HUMAN	3;3;2	3;3;2	3;3;2	sp|P01344|IGF2_HUMAN Insulin-like growth factor II OS=Homo sapiens OX=9606 GN=IGF2 PE=1 SV=1;sp|P01344-3|IGF2_HUMAN Isoform 3 of Insulin-like growth factor II OS=Homo sapiens OX=9606 GN=IGF2;sp|P01344-2|IGF2_HUMAN Isoform 2 of Insulin-like growth factor II	Insulin-like growth factor II	IGF2	3	3	3	3	2	3	3	2	3	2	3	3	2	3	2	2	2	3	2	2	2	2	2	3	3	2	2	3	2	2	3	3	2	2	2	2	3	2	2	3	2	3
sp|P01591|IGJ_HUMAN;tr|D6RD17|D6RD17_HUMAN;tr|D6RHJ6|D6RHJ6_HUMAN;tr|C9JA05|C9JA05_HUMAN	sp|P01591|IGJ_HUMAN;tr|D6RD17|D6RD17_HUMAN;tr|D6RHJ6|D6RHJ6_HUMAN	4;3;2;1	4;3;2;1	4;3;2;1	sp|P01591|IGJ_HUMAN Immunoglobulin J chain OS=Homo sapiens OX=9606 GN=JCHAIN PE=1 SV=4;tr|D6RD17|D6RD17_HUMAN Immunoglobulin J chain (Fragment) OS=Homo sapiens OX=9606 GN=JCHAIN PE=1 SV=8;tr|D6RHJ6|D6RHJ6_HUMAN Immunoglobulin J chain (Fragment) OS=Homo sap	Immunoglobulin J chain	JCHAIN	4	4	4	4	3	3	3	2	3	2	3	3	3	3	4	3	3	3	4	3	4	4	3	4	3	3	3	3	3	2	3	4	3	3	2	3	3	3	3	3	2	4
sp|P01619|KV320_HUMAN;sp|A0A0C4DH25|KVD20_HUMAN	sp|P01619|KV320_HUMAN;sp|A0A0C4DH25|KVD20_HUMAN	1;1	1;1	1;1	sp|P01619|KV320_HUMAN Immunoglobulin kappa variable 3-20 OS=Homo sapiens OX=9606 GN=IGKV3-20 PE=1 SV=2;sp|A0A0C4DH25|KVD20_HUMAN Immunoglobulin kappa variable 3D-20 OS=Homo sapiens OX=9606 GN=IGKV3D-20 PE=3 SV=1	Immunoglobulin kappa variable 3-20	IGKV3-20	2	1	1	1	1	0	0	1	1	0	0	0	0	0	0	0	0	1	1	0	0	1	0	1	0	1	0	0	0	0	0	0	0	0	0	0	0	0	0	0	0	0
sp|P01767|HV353_HUMAN;sp|A0A0C4DH42|HV366_HUMAN;tr|A0A0J9YY99|A0A0J9YY99_HUMAN;tr|A0A075B7E8|A0A075B7E8_HUMAN;tr|A0A075B7B8|A0A075B7B8_HUMAN;sp|P0DP03|HV335_HUMAN;sp|P0DP02|HVC33_HUMAN;sp|P01772|HV333_HUMAN;sp|P01768|HV330_HUMAN;sp|P01764|HV323_HUMAN;sp|A0A0B4J1X5|HV374_HUMAN	sp|P01767|HV353_HUMAN;sp|A0A0C4DH42|HV366_HUMAN;tr|A0A0J9YY99|A0A0J9YY99_HUMAN;tr|A0A075B7E8|A0A075B7E8_HUMAN;tr|A0A075B7B8|A0A075B7B8_HUMAN;sp|P0DP03|HV335_HUMAN;sp|P0DP02|HVC33_HUMAN;sp|P01772|HV333_HUMAN;sp|P01768|HV330_HUMAN;sp|P01764|HV323_HUMAN;sp|A0A0B4J1X5|HV374_HUMAN	1;1;1;1;1;1;1;1;1;1;1	1;1;1;1;1;1;1;1;1;1;1	1;1;1;1;1;1;1;1;1;1;1	sp|P01767|HV353_HUMAN Immunoglobulin heavy variable 3-53 OS=Homo sapiens OX=9606 GN=IGHV3-53 PE=1 SV=2;sp|A0A0C4DH42|HV366_HUMAN Immunoglobulin heavy variable 3-66 OS=Homo sapiens OX=9606 GN=IGHV3-66 PE=3 SV=1;tr|A0A0J9YY99|A0A0J9YY99_HUMAN Uncharacterized	Immunoglobulin heavy variable 3-53	IGHV3-53	11	1	1	1	1	0	0	0	1	0	1	0	0	0	0	0	0	0	1	1	0	0	0	0	0	0	0	0	0	0	0	0	0	0	0	0	0	0	0	0	0	0
sp|P01833|PIGR_HUMAN	sp|P01833|PIGR_HUMAN	5	5	5	sp|P01833|PIGR_HUMAN Polymeric immunoglobulin receptor OS=Homo sapiens OX=9606 GN=PIGR PE=1 SV=4	Polymeric immunoglobulin receptor	PIGR	1	5	5	5	5	0	1	0	5	1	0	0	0	1	2	2	4	2	4	2	2	3	1	5	3	1	1	2	3	1	1	1	1	0	1	0	0	0	0	1	1	2
sp|P01834|IGKC_HUMAN	sp|P01834|IGKC_HUMAN	8	8	8	sp|P01834|IGKC_HUMAN Immunoglobulin kappa constant OS=Homo sapiens OX=9606 GN=IGKC PE=1 SV=2	Immunoglobulin kappa constant	IGKC	1	8	8	8	7	7	7	6	8	7	6	6	6	4	7	7	7	8	8	8	6	8	7	8	7	7	5	7	6	5	4	5	5	6	5	6	6	6	5	6	5	6
sp|P01860|IGHG3_HUMAN;tr|A0A286YES1|A0A286YES1_HUMAN	sp|P01860|IGHG3_HUMAN;tr|A0A286YES1|A0A286YES1_HUMAN	9;9	5;5	5;5	sp|P01860|IGHG3_HUMAN Immunoglobulin heavy constant gamma 3 OS=Homo sapiens OX=9606 GN=IGHG3 PE=1 SV=2;tr|A0A286YES1|A0A286YES1_HUMAN Immunoglobulin heavy constant gamma 3 (Fragment) OS=Homo sapiens OX=9606 GN=IGHG3 PE=1 SV=1	Immunoglobulin heavy constant gamma 3	IGHG3	2	9	5	5	6	6	6	8	7	7	7	3	6	6	8	8	4	6	5	8	5	7	7	7	5	6	6	7	6	7	7	2	6	6	6	7	5	5	5	7	6	6
sp|P01871|IGHM_HUMAN;tr|A0A1B0GUU9|A0A1B0GUU9_HUMAN;sp|P01871-2|IGHM_HUMAN	sp|P01871|IGHM_HUMAN;tr|A0A1B0GUU9|A0A1B0GUU9_HUMAN;sp|P01871-2|IGHM_HUMAN	17;17;17	17;17;17	17;17;17	sp|P01871|IGHM_HUMAN Immunoglobulin heavy constant mu OS=Homo sapiens OX=9606 GN=IGHM PE=1 SV=4;tr|A0A1B0GUU9|A0A1B0GUU9_HUMAN Immunoglobulin heavy constant mu (Fragment) OS=Homo sapiens OX=9606 GN=IGHM PE=1 SV=1;sp|P01871-2|IGHM_HUMAN Isoform 2 of Immunog	Immunoglobulin heavy constant mu	IGHM	3	17	17	17	12	14	13	12	11	11	13	10	13	8	13	13	13	15	15	13	12	15	11	14	12	12	13	13	13	15	11	12	14	9	11	12	12	11	11	11	10	15
sp|P01876|IGHA1_HUMAN;tr|A0A286YEY1|A0A286YEY1_HUMAN	sp|P01876|IGHA1_HUMAN;tr|A0A286YEY1|A0A286YEY1_HUMAN	9;9	9;9	4;4	sp|P01876|IGHA1_HUMAN Immunoglobulin heavy constant alpha 1 OS=Homo sapiens OX=9606 GN=IGHA1 PE=1 SV=2;tr|A0A286YEY1|A0A286YEY1_HUMAN Immunoglobulin heavy constant alpha 1 (Fragment) OS=Homo sapiens OX=9606 GN=IGHA1 PE=1 SV=1	Immunoglobulin heavy constant alpha 1	IGHA1	2	9	9	4	6	4	6	5	4	6	5	5	7	6	6	3	8	7	7	7	6	9	8	6	5	5	6	6	5	6	6	5	6	6	6	4	4	6	7	4	5	5
sp|P01877|IGHA2_HUMAN;tr|A0A286YEY5|A0A286YEY5_HUMAN	sp|P01877|IGHA2_HUMAN;tr|A0A286YEY5|A0A286YEY5_HUMAN	5;5	1;1	1;1	sp|P01877|IGHA2_HUMAN Immunoglobulin heavy constant alpha 2 OS=Homo sapiens OX=9606 GN=IGHA2 PE=1 SV=4;tr|A0A286YEY5|A0A286YEY5_HUMAN Immunoglobulin heavy constant alpha 2 (Fragment) OS=Homo sapiens OX=9606 GN=IGHA2 PE=1 SV=1	Immunoglobulin heavy constant alpha 2	IGHA2	2	5	1	1	2	1	2	1	3	2	2	1	3	1	1	1	4	3	2	3	2	3	3	3	2	3	2	2	3	2	2	2	3	1	1	1	2	2	2	2	1	3
sp|P01880|IGHD_HUMAN;tr|A0A0A0MS09|A0A0A0MS09_HUMAN;sp|P01880-2|IGHD_HUMAN	sp|P01880|IGHD_HUMAN;tr|A0A0A0MS09|A0A0A0MS09_HUMAN;sp|P01880-2|IGHD_HUMAN	4;4;4	4;4;4	4;4;4	sp|P01880|IGHD_HUMAN Immunoglobulin heavy constant delta OS=Homo sapiens OX=9606 GN=IGHD PE=1 SV=3;tr|A0A0A0MS09|A0A0A0MS09_HUMAN Immunoglobulin heavy constant delta (Fragment) OS=Homo sapiens OX=9606 GN=IGHD PE=1 SV=1;sp|P01880-2|IGHD_HUMAN Isoform 2 of I	Immunoglobulin heavy constant delta	IGHD	3	4	4	4	1	4	3	0	0	0	0	1	0	0	0	2	0	2	3	0	3	1	1	0	2	2	3	0	0	0	0	1	0	1	0	0	0	1	3	0	4	1
sp|P02042|HBD_HUMAN;tr|E9PFT6|E9PFT6_HUMAN;tr|E9PEW8|E9PEW8_HUMAN;CON__Q3SX09;tr|A8MUF7|A8MUF7_HUMAN;CON__P02070;sp|P69892|HBG2_HUMAN;sp|P69891|HBG1_HUMAN;sp|P02100|HBE_HUMAN;tr|A0A2R8Y7X9|A0A2R8Y7X9_HUMAN	sp|P02042|HBD_HUMAN;tr|E9PFT6|E9PFT6_HUMAN;tr|E9PEW8|E9PEW8_HUMAN	8;6;5;2;1;1;1;1;1;1	2;2;2;0;0;0;0;0;0;0	2;2;2;0;0;0;0;0;0;0	sp|P02042|HBD_HUMAN Hemoglobin subunit delta OS=Homo sapiens OX=9606 GN=HBD PE=1 SV=2;tr|E9PFT6|E9PFT6_HUMAN Hemoglobin subunit delta OS=Homo sapiens OX=9606 GN=HBD PE=1 SV=1;tr|E9PEW8|E9PEW8_HUMAN Hemoglobin subunit delta (Fragment) OS=Homo sapiens OX=960	Hemoglobin subunit delta	HBD	10	8	2	2	8	6	6	7	7	7	8	6	7	7	8	6	8	5	8	8	7	8	8	7	7	6	5	4	7	6	7	7	7	8	6	5	8	3	8	7	7	8
sp|P02452|CO1A1_HUMAN;CON__Q862S4	sp|P02452|CO1A1_HUMAN	5;2	5;2	5;2	sp|P02452|CO1A1_HUMAN Collagen alpha-1(I) chain OS=Homo sapiens OX=9606 GN=COL1A1 PE=1 SV=5	Collagen alpha-1(I) chain	COL1A1	2	5	5	5	3	3	3	1	4	5	3	3	0	4	0	2	1	2	3	2	4	2	4	4	1	3	4	1	4	2	0	3	0	0	0	0	2	1	4	0	4	0
sp|P02647|APOA1_HUMAN;tr|F8W696|F8W696_HUMAN;CON__P15497	sp|P02647|APOA1_HUMAN;tr|F8W696|F8W696_HUMAN	17;13;1	17;13;1	17;13;1	sp|P02647|APOA1_HUMAN Apolipoprotein A-I OS=Homo sapiens OX=9606 GN=APOA1 PE=1 SV=1;tr|F8W696|F8W696_HUMAN Apolipoprotein A-I OS=Homo sapiens OX=9606 GN=APOA1 PE=1 SV=1	Apolipoprotein A-I	APOA1	3	17	17	17	11	13	13	12	13	12	12	12	12	12	12	12	13	15	12	12	13	12	14	15	13	13	11	13	11	11	12	11	11	13	10	12	12	10	11	11	11	12
sp|P02649|APOE_HUMAN;tr|H0Y7L5|H0Y7L5_HUMAN;tr|E9PEV4|E9PEV4_HUMAN;tr|E7ERP7|E7ERP7_HUMAN;CON__Q03247	sp|P02649|APOE_HUMAN;tr|H0Y7L5|H0Y7L5_HUMAN;tr|E9PEV4|E9PEV4_HUMAN;tr|E7ERP7|E7ERP7_HUMAN	28;18;16;16;3	28;18;16;16;3	28;18;16;16;3	sp|P02649|APOE_HUMAN Apolipoprotein E OS=Homo sapiens OX=9606 GN=APOE PE=1 SV=1;tr|H0Y7L5|H0Y7L5_HUMAN Apolipoprotein E (Fragment) OS=Homo sapiens OX=9606 GN=APOE PE=1 SV=2;tr|E9PEV4|E9PEV4_HUMAN Apolipoprotein E (Fragment) OS=Homo sapiens OX=9606 GN=APOE	Apolipoprotein E	APOE	5	28	28	28	17	24	18	19	19	16	17	17	22	23	19	21	24	18	20	25	22	21	23	25	21	20	18	20	20	20	21	25	18	20	13	25	17	19	17	23	18	21
sp|P02656|APOC3_HUMAN;tr|B0YIW2|B0YIW2_HUMAN	sp|P02656|APOC3_HUMAN;tr|B0YIW2|B0YIW2_HUMAN	9;9	9;9	9;9	sp|P02656|APOC3_HUMAN Apolipoprotein C-III OS=Homo sapiens OX=9606 GN=APOC3 PE=1 SV=1;tr|B0YIW2|B0YIW2_HUMAN Apolipoprotein C-III OS=Homo sapiens OX=9606 GN=APOC3 PE=1 SV=1	Apolipoprotein C-III	APOC3	2	9	9	9	5	8	7	8	6	5	8	8	8	9	4	5	6	6	7	8	4	5	4	7	9	6	8	9	6	4	7	6	7	8	5	7	7	6	6	8	8	4
sp|P02671|FIBA_HUMAN;sp|P02671-2|FIBA_HUMAN;tr|A0A087WUA0|A0A087WUA0_HUMAN	sp|P02671|FIBA_HUMAN;sp|P02671-2|FIBA_HUMAN	31;29;8	31;29;8	31;29;8	sp|P02671|FIBA_HUMAN Fibrinogen alpha chain OS=Homo sapiens OX=9606 GN=FGA PE=1 SV=2;sp|P02671-2|FIBA_HUMAN Isoform 2 of Fibrinogen alpha chain OS=Homo sapiens OX=9606 GN=FGA	Fibrinogen alpha chain	FGA	3	31	31	31	17	17	17	15	15	14	18	17	19	17	26	18	18	18	19	20	16	19	19	21	20	20	16	18	15	19	21	21	21	16	17	22	18	16	14	18	14	17
sp|P02675|FIBB_HUMAN;tr|D6REL8|D6REL8_HUMAN;CON__P02676	sp|P02675|FIBB_HUMAN;tr|D6REL8|D6REL8_HUMAN	27;19;1	27;19;1	27;19;1	sp|P02675|FIBB_HUMAN Fibrinogen beta chain OS=Homo sapiens OX=9606 GN=FGB PE=1 SV=2;tr|D6REL8|D6REL8_HUMAN Fibrinogen beta chain OS=Homo sapiens OX=9606 GN=FGB PE=1 SV=1	Fibrinogen beta chain	FGB	3	27	27	27	20	21	23	23	18	20	18	18	17	23	20	23	20	21	19	22	16	20	17	19	19	23	21	25	14	23	23	16	22	24	21	20	18	12	18	21	15	19
sp|P02679-2|FIBG_HUMAN;sp|P02679|FIBG_HUMAN;tr|C9JEU5|C9JEU5_HUMAN;tr|C9JC84|C9JC84_HUMAN;tr|C9JPQ9|C9JPQ9_HUMAN;tr|C9JU00|C9JU00_HUMAN	sp|P02679-2|FIBG_HUMAN;sp|P02679|FIBG_HUMAN;tr|C9JEU5|C9JEU5_HUMAN;tr|C9JC84|C9JC84_HUMAN	18;18;17;17;8;8	18;18;17;17;8;8	18;18;17;17;8;8	sp|P02679-2|FIBG_HUMAN Isoform Gamma-A of Fibrinogen gamma chain OS=Homo sapiens OX=9606 GN=FGG;sp|P02679|FIBG_HUMAN Fibrinogen gamma chain OS=Homo sapiens OX=9606 GN=FGG PE=1 SV=3;tr|C9JEU5|C9JEU5_HUMAN Fibrinogen gamma chain OS=Homo sapiens OX=9606 GN=FG	Isoform Gamma-A of Fibrinogen gamma chain	FGG;sp|P02679|FIBG	6	18	18	18	14	15	16	14	15	12	14	14	14	16	15	16	17	17	15	15	12	16	17	14	18	18	16	17	13	17	17	17	15	17	13	16	14	14	14	15	15	15
sp|P02741|CRP_HUMAN;sp|P02741-2|CRP_HUMAN;tr|Q5VVP7|Q5VVP7_HUMAN;tr|C9JRE9|C9JRE9_HUMAN	sp|P02741|CRP_HUMAN;sp|P02741-2|CRP_HUMAN;tr|Q5VVP7|Q5VVP7_HUMAN	9;5;5;3	9;5;5;3	9;5;5;3	sp|P02741|CRP_HUMAN C-reactive protein OS=Homo sapiens OX=9606 GN=CRP PE=1 SV=1;sp|P02741-2|CRP_HUMAN Isoform 2 of C-reactive protein OS=Homo sapiens OX=9606 GN=CRP;tr|Q5VVP7|Q5VVP7_HUMAN C-reactive protein OS=Homo sapiens OX=9606 GN=CRP PE=1 SV=1	C-reactive protein	CRP	4	9	9	9	2	0	0	3	4	3	1	5	2	6	5	6	3	5	5	5	1	4	4	0	6	6	6	5	5	7	6	6	6	8	8	7	6	6	6	7	7	5
sp|P02743|SAMP_HUMAN	sp|P02743|SAMP_HUMAN	14	14	14	sp|P02743|SAMP_HUMAN Serum amyloid P-component OS=Homo sapiens OX=9606 GN=APCS PE=1 SV=2	Serum amyloid P-component	APCS	1	14	14	14	10	12	13	13	11	11	11	12	11	13	11	14	11	13	11	14	12	11	13	12	12	12	9	13	10	14	12	12	11	12	10	14	11	11	12	14	10	12
sp|P02745|C1QA_HUMAN;tr|X6RLJ0|X6RLJ0_HUMAN	sp|P02745|C1QA_HUMAN;tr|X6RLJ0|X6RLJ0_HUMAN	9;5	9;5	9;5	sp|P02745|C1QA_HUMAN Complement C1q subcomponent subunit A OS=Homo sapiens OX=9606 GN=C1QA PE=1 SV=2;tr|X6RLJ0|X6RLJ0_HUMAN Complement C1q subcomponent subunit A (Fragment) OS=Homo sapiens OX=9606 GN=C1QA PE=1 SV=7	Complement C1q subcomponent subunit A	C1QA	2	9	9	9	7	7	7	8	9	8	8	7	8	7	6	5	6	6	7	5	7	7	6	6	7	7	7	7	6	7	7	6	6	8	6	6	6	6	6	7	7	6
sp|P02747|C1QC_HUMAN	sp|P02747|C1QC_HUMAN	10	10	10	sp|P02747|C1QC_HUMAN Complement C1q subcomponent subunit C OS=Homo sapiens OX=9606 GN=C1QC PE=1 SV=3	Complement C1q subcomponent subunit C	C1QC	1	10	10	10	9	9	9	8	9	9	9	9	9	9	8	10	9	8	9	10	9	9	10	9	9	9	9	9	9	9	9	9	9	9	9	8	9	8	8	8	8	10
sp|P02748|CO9_HUMAN;CON__Q3MHN2	sp|P02748|CO9_HUMAN	38;3	38;3	38;3	sp|P02748|CO9_HUMAN Complement component C9 OS=Homo sapiens OX=9606 GN=C9 PE=1 SV=2	Complement component C9	C9	2	38	38	38	27	27	30	29	29	28	30	30	31	30	31	32	32	29	31	30	28	30	31	31	28	28	30	31	28	29	30	32	32	32	30	32	28	28	32	33	29	31
sp|P02749|APOH_HUMAN;tr|J3QRN2|J3QRN2_HUMAN;tr|J3QLI0|J3QLI0_HUMAN;tr|J3KS17|J3KS17_HUMAN;CON__P17690	sp|P02749|APOH_HUMAN	36;15;14;9;4	36;15;14;9;4	36;15;14;9;4	sp|P02749|APOH_HUMAN Beta-2-glycoprotein 1 OS=Homo sapiens OX=9606 GN=APOH PE=1 SV=3	Beta-2-glycoprotein 1	APOH	5	36	36	36	24	29	25	29	25	26	26	25	26	27	27	31	29	32	28	34	25	28	36	32	28	32	24	27	26	30	31	25	28	30	23	31	26	23	24	30	27	22
sp|P02750|A2GL_HUMAN	sp|P02750|A2GL_HUMAN	17	17	17	sp|P02750|A2GL_HUMAN Leucine-rich alpha-2-glycoprotein OS=Homo sapiens OX=9606 GN=LRG1 PE=1 SV=2	Leucine-rich alpha-2-glycoprotein	LRG1	1	17	17	17	10	13	10	9	10	10	10	12	14	14	13	14	15	14	14	14	10	13	13	14	15	15	13	13	12	16	15	16	12	16	14	16	11	11	13	15	11	14
sp|P02751|FINC_HUMAN;sp|P02751-3|FINC_HUMAN;sp|P02751-8|FINC_HUMAN;sp|P02751-15|FINC_HUMAN;sp|P02751-14|FINC_HUMAN;sp|P02751-7|FINC_HUMAN;sp|P02751-17|FINC_HUMAN;sp|P02751-9|FINC_HUMAN;sp|P02751-11|FINC_HUMAN;sp|P02751-6|FINC_HUMAN;sp|P02751-12|FINC_HUMAN;sp|P02751-4|FINC_HUMAN;tr|H0Y7Z1|H0Y7Z1_HUMAN;sp|P02751-16|FINC_HUMAN;sp|P02751-2|FINC_HUMAN;tr|H0Y4K8|H0Y4K8_HUMAN	sp|P02751|FINC_HUMAN;sp|P02751-3|FINC_HUMAN;sp|P02751-8|FINC_HUMAN;sp|P02751-15|FINC_HUMAN;sp|P02751-14|FINC_HUMAN;sp|P02751-7|FINC_HUMAN;sp|P02751-17|FINC_HUMAN;sp|P02751-9|FINC_HUMAN;sp|P02751-11|FINC_HUMAN;sp|P02751-6|FINC_HUMAN;sp|P02751-12|FINC_HUMAN;sp|P02751-4|FINC_HUMAN;tr|H0Y7Z1|H0Y7Z1_HUMAN	121;120;119;119;118;118;117;115;115;113;104;98;61;37;33;10	121;120;119;119;118;118;117;115;115;113;104;98;61;37;33;10	6;5;6;6;5;5;2;2;6;0;2;0;6;0;0;3	sp|P02751|FINC_HUMAN Fibronectin OS=Homo sapiens OX=9606 GN=FN1 PE=1 SV=4;sp|P02751-3|FINC_HUMAN Isoform 3 of Fibronectin OS=Homo sapiens OX=9606 GN=FN1;sp|P02751-8|FINC_HUMAN Isoform 8 of Fibronectin OS=Homo sapiens OX=9606 GN=FN1;sp|P02751-15|FINC_HUMAN	Fibronectin	FN1	16	121	121	6	51	58	75	67	71	90	87	72	81	89	78	106	103	99	85	87	93	90	90	90	67	89	64	100	66	104	88	98	94	79	68	99	68	79	70	89	65	86
sp|P02751-10|FINC_HUMAN;sp|P02751-13|FINC_HUMAN	sp|P02751-10|FINC_HUMAN;sp|P02751-13|FINC_HUMAN	115;113	2;2	0;0	sp|P02751-10|FINC_HUMAN Isoform 10 of Fibronectin OS=Homo sapiens OX=9606 GN=FN1;sp|P02751-13|FINC_HUMAN Isoform 13 of Fibronectin OS=Homo sapiens OX=9606 GN=FN1	Isoform 10 of Fibronectin	FN1;sp|P02751-13|FINC	2	115	2	0	50	56	73	64	67	86	85	69	77	85	74	102	97	94	83	84	89	85	83	88	64	85	64	95	65	100	83	94	89	76	65	94	68	77	66	85	62	84
sp|P02760|AMBP_HUMAN;tr|S4R3Y4|S4R3Y4_HUMAN;tr|S4R471|S4R471_HUMAN	sp|P02760|AMBP_HUMAN	24;9;8	24;9;8	23;9;8	sp|P02760|AMBP_HUMAN Protein AMBP OS=Homo sapiens OX=9606 GN=AMBP PE=1 SV=1	Protein AMBP	AMBP	3	24	24	23	17	21	19	20	20	16	18	18	20	20	21	21	21	22	20	20	17	21	21	21	20	19	17	20	16	21	19	20	19	21	17	23	18	17	21	23	19	16
sp|P02763|A1AG1_HUMAN	sp|P02763|A1AG1_HUMAN	5	5	4	sp|P02763|A1AG1_HUMAN Alpha-1-acid glycoprotein 1 OS=Homo sapiens OX=9606 GN=ORM1 PE=1 SV=1	Alpha-1-acid glycoprotein 1	ORM1	1	5	5	4	1	3	2	3	1	2	3	1	2	3	0	2	3	0	2	3	1	5	3	1	3	4	4	2	2	4	3	3	4	5	4	1	3	1	2	4	2	2
sp|P02765|FETUA_HUMAN;tr|C9JV77|C9JV77_HUMAN;CON__P12763	sp|P02765|FETUA_HUMAN;tr|C9JV77|C9JV77_HUMAN	25;24;3	25;24;3	25;24;3	sp|P02765|FETUA_HUMAN Alpha-2-HS-glycoprotein OS=Homo sapiens OX=9606 GN=AHSG PE=1 SV=2;tr|C9JV77|C9JV77_HUMAN Alpha-2-HS-glycoprotein OS=Homo sapiens OX=9606 GN=AHSG PE=1 SV=1	Alpha-2-HS-glycoprotein	AHSG	3	25	25	25	18	19	18	18	17	15	17	18	19	18	19	21	20	20	23	22	16	19	25	25	20	20	18	19	18	19	19	21	20	19	17	21	17	17	20	18	17	17
sp|P02766|TTHY_HUMAN;tr|A0A087WT59|A0A087WT59_HUMAN	sp|P02766|TTHY_HUMAN;tr|A0A087WT59|A0A087WT59_HUMAN	9;8	9;8	3;3	sp|P02766|TTHY_HUMAN Transthyretin OS=Homo sapiens OX=9606 GN=TTR PE=1 SV=1;tr|A0A087WT59|A0A087WT59_HUMAN Transthyretin OS=Homo sapiens OX=9606 GN=TTR PE=1 SV=1	Transthyretin	TTR	2	9	9	3	6	7	7	8	9	5	6	6	6	7	8	9	7	9	9	7	8	8	8	8	6	7	7	7	6	6	6	7	6	7	7	6	6	6	6	6	6	5
sp|P02768|ALBU_HUMAN;CON__P02768-1;tr|A0A0C4DGB6|A0A0C4DGB6_HUMAN;tr|H0YA55|H0YA55_HUMAN;tr|B7WNR0|B7WNR0_HUMAN;tr|D6RHD5|D6RHD5_HUMAN;tr|A0A087WWT3|A0A087WWT3_HUMAN;sp|P02768-3|ALBU_HUMAN;tr|C9JKR2|C9JKR2_HUMAN;sp|P02768-2|ALBU_HUMAN;tr|H7C013|H7C013_HUMAN	sp|P02768|ALBU_HUMAN;CON__P02768-1;tr|A0A0C4DGB6|A0A0C4DGB6_HUMAN;tr|H0YA55|H0YA55_HUMAN;tr|B7WNR0|B7WNR0_HUMAN;tr|D6RHD5|D6RHD5_HUMAN;tr|A0A087WWT3|A0A087WWT3_HUMAN;sp|P02768-3|ALBU_HUMAN;tr|C9JKR2|C9JKR2_HUMAN;sp|P02768-2|ALBU_HUMAN	33;33;32;25;25;24;22;22;22;22;11	29;29;28;21;22;21;19;19;19;19;10	29;29;28;21;22;21;19;19;19;19;10	sp|P02768|ALBU_HUMAN Serum albumin OS=Homo sapiens OX=9606 GN=ALB PE=1 SV=2;;tr|A0A0C4DGB6|A0A0C4DGB6_HUMAN Serum albumin OS=Homo sapiens OX=9606 GN=ALB PE=1 SV=1;tr|H0YA55|H0YA55_HUMAN Serum albumin (Fragment) OS=Homo sapiens OX=9606 GN=ALB PE=1 SV=1;tr|B	Serum albumin	ALB	11	33	29	29	25	20	22	27	24	19	22	19	22	27	31	28	29	22	27	31	26	28	27	30	23	25	21	25	22	20	21	20	17	19	18	18	22	25	14	19	18	20
sp|P02774|VTDB_HUMAN;tr|D6RF35|D6RF35_HUMAN;sp|P02774-3|VTDB_HUMAN;sp|P02774-2|VTDB_HUMAN;tr|D6RBJ7|D6RBJ7_HUMAN;tr|D6RF20|D6RF20_HUMAN	sp|P02774|VTDB_HUMAN;tr|D6RF35|D6RF35_HUMAN;sp|P02774-3|VTDB_HUMAN;sp|P02774-2|VTDB_HUMAN;tr|D6RBJ7|D6RBJ7_HUMAN	67;67;67;49;45;16	67;67;67;49;45;16	56;56;56;42;37;14	sp|P02774|VTDB_HUMAN Vitamin D-binding protein OS=Homo sapiens OX=9606 GN=GC PE=1 SV=2;tr|D6RF35|D6RF35_HUMAN Vitamin D-binding protein OS=Homo sapiens OX=9606 GN=GC PE=1 SV=1;sp|P02774-3|VTDB_HUMAN Isoform 3 of Vitamin D-binding protein OS=Homo sapiens OX	Vitamin D-binding protein	GC	6	67	67	56	46	54	48	52	46	40	46	47	50	49	55	56	59	54	54	58	45	51	58	56	47	51	46	50	48	46	48	47	47	50	42	52	46	40	44	52	41	43
sp|P02775|CXCL7_HUMAN	sp|P02775|CXCL7_HUMAN	7	7	7	sp|P02775|CXCL7_HUMAN Platelet basic protein OS=Homo sapiens OX=9606 GN=PPBP PE=1 SV=3	Platelet basic protein	PPBP	1	7	7	7	6	5	6	5	6	6	6	6	4	6	5	6	6	6	5	7	5	6	6	6	5	5	5	6	6	6	6	4	5	5	6	6	5	6	5	5	4	6
sp|P02776|PLF4_HUMAN	sp|P02776|PLF4_HUMAN	6	6	4	sp|P02776|PLF4_HUMAN Platelet factor 4 OS=Homo sapiens OX=9606 GN=PF4 PE=1 SV=2	Platelet factor 4	PF4	1	6	6	4	3	6	6	6	5	5	6	6	6	6	5	5	6	5	5	5	6	5	4	6	5	6	5	5	4	5	6	5	5	4	5	5	6	5	3	6	4	5
sp|P02786|TFR1_HUMAN;tr|G3V0E5|G3V0E5_HUMAN;tr|H7C3V5|H7C3V5_HUMAN	sp|P02786|TFR1_HUMAN;tr|G3V0E5|G3V0E5_HUMAN	11;11;1	11;11;1	11;11;1	sp|P02786|TFR1_HUMAN Transferrin receptor protein 1 OS=Homo sapiens OX=9606 GN=TFRC PE=1 SV=2;tr|G3V0E5|G3V0E5_HUMAN Transferrin receptor (P90, CD71), isoform CRA_c OS=Homo sapiens OX=9606 GN=TFRC PE=1 SV=1	Transferrin receptor protein 1	TFRC	3	11	11	11	5	5	0	3	3	6	5	2	3	5	3	5	4	2	5	7	3	3	8	2	8	11	9	6	6	11	11	4	9	9	9	4	10	7	7	10	6	9
sp|P02787|TRFE_HUMAN;tr|H7C5E8|H7C5E8_HUMAN;tr|C9JVG0|C9JVG0_HUMAN;tr|C9JB55|C9JB55_HUMAN;tr|F8WEK9|F8WEK9_HUMAN;tr|F8WCI6|F8WCI6_HUMAN	sp|P02787|TRFE_HUMAN	41;9;6;2;2;2	41;9;6;2;2;2	40;8;6;2;2;2	sp|P02787|TRFE_HUMAN Serotransferrin OS=Homo sapiens OX=9606 GN=TF PE=1 SV=3	Serotransferrin	TF	6	41	41	40	23	35	34	32	26	32	28	33	29	27	34	32	31	34	30	36	28	19	35	33	35	34	33	32	30	36	24	36	26	31	30	17	31	27	30	31	22	20
sp|P02790|HEMO_HUMAN;tr|Q9BS19|Q9BS19_HUMAN	sp|P02790|HEMO_HUMAN;tr|Q9BS19|Q9BS19_HUMAN	50;29	50;29	50;29	sp|P02790|HEMO_HUMAN Hemopexin OS=Homo sapiens OX=9606 GN=HPX PE=1 SV=2;tr|Q9BS19|Q9BS19_HUMAN Epididymis secretory sperm binding protein OS=Homo sapiens OX=9606 GN=HPX PE=1 SV=1	Hemopexin	HPX	2	50	50	50	40	45	45	44	44	41	44	43	42	39	44	48	44	48	47	49	39	46	48	41	42	40	38	40	40	42	44	43	42	44	39	45	38	36	40	43	40	40
sp|P02792|FRIL_HUMAN	sp|P02792|FRIL_HUMAN	1	1	1	sp|P02792|FRIL_HUMAN Ferritin light chain OS=Homo sapiens OX=9606 GN=FTL PE=1 SV=2	Ferritin light chain	FTL	1	1	1	1	0	0	0	0	0	0	0	0	0	0	0	0	1	1	1	0	1	1	0	1	1	0	1	0	0	0	0	0	0	1	1	0	0	0	1	0	1	0
sp|P03950|ANGI_HUMAN	sp|P03950|ANGI_HUMAN	6	6	6	sp|P03950|ANGI_HUMAN Angiogenin OS=Homo sapiens OX=9606 GN=ANG PE=1 SV=1	Angiogenin	ANG	1	6	6	6	4	5	4	2	2	3	3	3	4	5	4	4	5	4	4	4	4	5	4	4	5	4	5	4	5	5	5	5	4	4	2	4	3	3	2	4	3	5
sp|P03951|FA11_HUMAN;sp|P03951-2|FA11_HUMAN;tr|D6RB32|D6RB32_HUMAN;tr|X6R3B1|X6R3B1_HUMAN;tr|H0Y596|H0Y596_HUMAN	sp|P03951|FA11_HUMAN;sp|P03951-2|FA11_HUMAN	30;28;9;8;7	29;27;9;8;7	29;27;9;8;7	sp|P03951|FA11_HUMAN Coagulation factor XI OS=Homo sapiens OX=9606 GN=F11 PE=1 SV=1;sp|P03951-2|FA11_HUMAN Isoform 2 of Coagulation factor XI OS=Homo sapiens OX=9606 GN=F11	Coagulation factor XI	F11	5	30	29	29	24	23	24	26	26	22	24	22	23	23	26	28	25	24	25	28	23	22	27	24	20	22	22	23	22	23	22	22	22	24	22	21	23	20	22	22	20	21
sp|P03952|KLKB1_HUMAN;tr|H0YAC1|H0YAC1_HUMAN;tr|E9PBC5|E9PBC5_HUMAN;tr|C9JCT1|C9JCT1_HUMAN;tr|C9J075|C9J075_HUMAN	sp|P03952|KLKB1_HUMAN;tr|H0YAC1|H0YAC1_HUMAN;tr|E9PBC5|E9PBC5_HUMAN	30;30;23;4;4	30;30;23;4;4	29;29;22;4;4	sp|P03952|KLKB1_HUMAN Plasma kallikrein OS=Homo sapiens OX=9606 GN=KLKB1 PE=1 SV=1;tr|H0YAC1|H0YAC1_HUMAN Plasma kallikrein (Fragment) OS=Homo sapiens OX=9606 GN=KLKB1 PE=1 SV=1;tr|E9PBC5|E9PBC5_HUMAN Plasma kallikrein OS=Homo sapiens OX=9606 GN=KLKB1 PE=1	Plasma kallikrein	KLKB1	5	30	30	29	21	29	24	25	22	23	27	27	27	28	26	26	25	25	26	26	21	23	26	24	24	25	24	27	23	25	23	25	26	25	27	26	25	23	27	29	25	25
sp|P03973|SLPI_HUMAN	sp|P03973|SLPI_HUMAN	2	2	2	sp|P03973|SLPI_HUMAN Antileukoproteinase OS=Homo sapiens OX=9606 GN=SLPI PE=1 SV=2	Antileukoproteinase	SLPI	1	2	2	2	2	2	2	0	1	1	1	2	0	2	0	1	1	1	1	1	0	2	2	1	2	2	2	2	2	2	1	0	1	2	0	1	1	1	2	2	0	0
sp|P04003|C4BPA_HUMAN;tr|A6PVY5|A6PVY5_HUMAN;tr|F2Z2V7|F2Z2V7_HUMAN;CON__Q28065	sp|P04003|C4BPA_HUMAN	36;3;1;1	36;3;1;1	36;3;1;1	sp|P04003|C4BPA_HUMAN C4b-binding protein alpha chain OS=Homo sapiens OX=9606 GN=C4BPA PE=1 SV=2	C4b-binding protein alpha chain	C4BPA	4	36	36	36	27	32	32	32	32	30	31	32	29	33	29	32	33	34	33	34	30	35	32	32	31	33	30	34	31	32	31	33	32	35	33	31	31	28	33	35	30	31
sp|P04004|VTNC_HUMAN;tr|F5GX75|F5GX75_HUMAN	sp|P04004|VTNC_HUMAN	32;4	32;4	22;4	sp|P04004|VTNC_HUMAN Vitronectin OS=Homo sapiens OX=9606 GN=VTN PE=1 SV=1	Vitronectin	VTN	2	32	32	22	20	26	28	25	24	25	29	27	24	27	28	26	28	29	27	29	25	28	28	28	23	27	24	28	26	27	25	28	29	28	23	28	24	22	29	28	25	24
sp|P04040|CATA_HUMAN	sp|P04040|CATA_HUMAN	24	24	24	sp|P04040|CATA_HUMAN Catalase OS=Homo sapiens OX=9606 GN=CAT PE=1 SV=3	Catalase	CAT	1	24	24	24	16	17	12	16	18	12	16	16	17	19	22	15	21	9	21	19	20	21	19	14	15	18	14	16	14	17	18	19	12	18	12	10	16	13	17	14	15	20
sp|P04066|FUCO_HUMAN	sp|P04066|FUCO_HUMAN	2	2	2	sp|P04066|FUCO_HUMAN Tissue alpha-L-fucosidase OS=Homo sapiens OX=9606 GN=FUCA1 PE=1 SV=4	Tissue alpha-L-fucosidase	FUCA1	1	2	2	2	1	1	2	2	1	2	2	2	1	2	2	1	2	1	1	0	2	1	1	2	2	0	2	2	1	2	2	2	2	1	1	1	2	2	2	0	2	1
sp|P04070|PROC_HUMAN;tr|E7END6|E7END6_HUMAN;sp|P04070-2|PROC_HUMAN;tr|H7BYX9|H7BYX9_HUMAN;tr|E7ENR9|E7ENR9_HUMAN;tr|E7EVH6|E7EVH6_HUMAN	sp|P04070|PROC_HUMAN;tr|E7END6|E7END6_HUMAN;sp|P04070-2|PROC_HUMAN;tr|H7BYX9|H7BYX9_HUMAN	11;11;11;6;2;1	11;11;11;6;2;1	11;11;11;6;2;1	sp|P04070|PROC_HUMAN Vitamin K-dependent protein C OS=Homo sapiens OX=9606 GN=PROC PE=1 SV=1;tr|E7END6|E7END6_HUMAN Vitamin K-dependent protein C OS=Homo sapiens OX=9606 GN=PROC PE=1 SV=1;sp|P04070-2|PROC_HUMAN Isoform 2 of Vitamin K-dependent protein C OS	Vitamin K-dependent protein C	PROC	6	11	11	11	7	9	9	10	10	10	10	8	8	8	10	10	9	9	10	11	9	9	9	10	7	9	8	7	8	7	9	6	9	9	9	6	9	5	9	10	9	8
sp|P04080|CYTB_HUMAN;tr|A0A1W2PQG6|A0A1W2PQG6_HUMAN;tr|A0A1W2PS52|A0A1W2PS52_HUMAN	sp|P04080|CYTB_HUMAN	3;1;1	3;1;1	3;1;1	sp|P04080|CYTB_HUMAN Cystatin-B OS=Homo sapiens OX=9606 GN=CSTB PE=1 SV=2	Cystatin-B	CSTB	3	3	3	3	3	2	2	0	1	1	0	3	0	2	3	1	1	0	3	0	0	1	0	0	2	2	1	0	2	0	2	1	1	2	0	0	2	0	0	0	0	0
sp|P04083|ANXA1_HUMAN;tr|Q5T3N1|Q5T3N1_HUMAN;tr|Q5T3N0|Q5T3N0_HUMAN	sp|P04083|ANXA1_HUMAN;tr|Q5T3N1|Q5T3N1_HUMAN	12;6;3	12;6;3	12;6;3	sp|P04083|ANXA1_HUMAN Annexin A1 OS=Homo sapiens OX=9606 GN=ANXA1 PE=1 SV=2;tr|Q5T3N1|Q5T3N1_HUMAN Annexin (Fragment) OS=Homo sapiens OX=9606 GN=ANXA1 PE=1 SV=1	Annexin A1	ANXA1	3	12	12	12	11	2	2	1	9	0	0	9	1	2	10	1	7	0	10	4	1	3	2	10	8	7	1	2	6	6	5	0	3	1	1	0	3	2	1	1	0	5
sp|P04114|APOB_HUMAN;tr|A8MUN2|A8MUN2_HUMAN;CON__ENSEMBL:ENSBTAP00000032840	sp|P04114|APOB_HUMAN	376;74;5	376;74;5	376;74;5	sp|P04114|APOB_HUMAN Apolipoprotein B-100 OS=Homo sapiens OX=9606 GN=APOB PE=1 SV=2	Apolipoprotein B-100	APOB	3	376	376	376	274	306	303	332	297	300	317	310	314	305	304	318	299	326	315	327	294	308	315	301	288	289	281	317	284	301	299	290	303	318	299	320	296	291	292	323	303	290
sp|P04179-3|SODM_HUMAN;sp|P04179-4|SODM_HUMAN;sp|P04179-2|SODM_HUMAN;sp|P04179|SODM_HUMAN;tr|G8JLJ2|G8JLJ2_HUMAN;tr|F5H3C5|F5H3C5_HUMAN;tr|G5E9P6|G5E9P6_HUMAN;tr|F5GXZ9|F5GXZ9_HUMAN;tr|F5H4R2|F5H4R2_HUMAN;tr|F5GYZ5|F5GYZ5_HUMAN	sp|P04179-3|SODM_HUMAN;sp|P04179-4|SODM_HUMAN;sp|P04179-2|SODM_HUMAN;sp|P04179|SODM_HUMAN;tr|G8JLJ2|G8JLJ2_HUMAN;tr|F5H3C5|F5H3C5_HUMAN;tr|G5E9P6|G5E9P6_HUMAN;tr|F5GXZ9|F5GXZ9_HUMAN;tr|F5H4R2|F5H4R2_HUMAN;tr|F5GYZ5|F5GYZ5_HUMAN	2;2;2;2;1;1;1;1;1;1	2;2;2;2;1;1;1;1;1;1	2;2;2;2;1;1;1;1;1;1	sp|P04179-3|SODM_HUMAN Isoform 3 of Superoxide dismutase [Mn], mitochondrial OS=Homo sapiens OX=9606 GN=SOD2;sp|P04179-4|SODM_HUMAN Isoform 4 of Superoxide dismutase [Mn], mitochondrial OS=Homo sapiens OX=9606 GN=SOD2;sp|P04179-2|SODM_HUMAN Isoform 2 of Su	Isoform 3 of Superoxide dismutase [Mn], mitochondrial	SOD2;sp|P04179-4|SODM	10	2	2	2	1	2	2	2	2	2	2	2	1	1	2	2	2	2	2	2	2	2	2	2	2	2	2	2	2	2	2	0	2	2	1	2	2	0	2	2	2	1
sp|P04180|LCAT_HUMAN;tr|J3QSE5|J3QSE5_HUMAN;tr|J3QKT0|J3QKT0_HUMAN;tr|I3L1Q6|I3L1Q6_HUMAN	sp|P04180|LCAT_HUMAN;tr|J3QSE5|J3QSE5_HUMAN	7;5;3;2	7;5;3;2	7;5;3;2	sp|P04180|LCAT_HUMAN Phosphatidylcholine-sterol acyltransferase OS=Homo sapiens OX=9606 GN=LCAT PE=1 SV=1;tr|J3QSE5|J3QSE5_HUMAN Phosphatidylcholine-sterol acyltransferase (Fragment) OS=Homo sapiens OX=9606 GN=LCAT PE=1 SV=1	Phosphatidylcholine-sterol acyltransferase	LCAT	4	7	7	7	4	4	5	5	3	5	4	4	3	3	4	6	5	4	4	6	5	6	5	5	4	4	5	5	4	4	4	5	4	4	5	5	4	5	4	5	4	6
sp|P04196|HRG_HUMAN	sp|P04196|HRG_HUMAN	27	27	27	sp|P04196|HRG_HUMAN Histidine-rich glycoprotein OS=Homo sapiens OX=9606 GN=HRG PE=1 SV=1	Histidine-rich glycoprotein	HRG	1	27	27	27	15	21	21	21	21	18	21	20	20	20	18	26	21	21	20	23	18	20	21	22	22	22	17	18	20	20	21	21	21	22	16	24	18	16	21	20	20	17
sp|P04217|A1BG_HUMAN;tr|M0R009|M0R009_HUMAN;CON__Q2KJF1	sp|P04217|A1BG_HUMAN;tr|M0R009|M0R009_HUMAN	36;20;1	36;20;1	9;9;0	sp|P04217|A1BG_HUMAN Alpha-1B-glycoprotein OS=Homo sapiens OX=9606 GN=A1BG PE=1 SV=4;tr|M0R009|M0R009_HUMAN Alpha-1B-glycoprotein (Fragment) OS=Homo sapiens OX=9606 GN=A1BG PE=1 SV=8	Alpha-1B-glycoprotein	A1BG	3	36	36	9	21	28	26	23	21	21	21	23	28	27	30	34	29	32	30	33	23	30	34	33	29	28	25	26	23	29	31	27	28	29	21	30	21	22	25	26	21	25
sp|P04217-2|A1BG_HUMAN	sp|P04217-2|A1BG_HUMAN	29	2	2	sp|P04217-2|A1BG_HUMAN Isoform 2 of Alpha-1B-glycoprotein OS=Homo sapiens OX=9606 GN=A1BG	Isoform 2 of Alpha-1B-glycoprotein	A1BG	1	29	2	2	16	23	21	17	16	17	17	19	23	22	24	27	24	26	24	26	19	24	26	26	23	22	21	21	19	24	25	21	22	22	17	24	17	18	20	21	17	20
sp|P04259|K2C6B_HUMAN	sp|P04259|K2C6B_HUMAN	45	1	1	sp|P04259|K2C6B_HUMAN Keratin, type II cytoskeletal 6B OS=Homo sapiens OX=9606 GN=KRT6B PE=1 SV=5	Keratin, type II cytoskeletal 6B	KRT6B	1	45	1	1	26	21	23	23	21	20	19	22	24	21	29	43	29	23	31	35	24	24	20	25	32	22	25	18	22	16	19	21	19	21	17	17	23	22	15	20	15	23
sp|P04275|VWF_HUMAN;sp|P04275-2|VWF_HUMAN	sp|P04275|VWF_HUMAN	86;3	86;3	86;3	sp|P04275|VWF_HUMAN von Willebrand factor OS=Homo sapiens OX=9606 GN=VWF PE=1 SV=4	von Willebrand factor	VWF	2	86	86	86	61	57	67	61	67	69	57	57	61	56	61	54	57	70	67	53	62	54	68	72	74	75	69	69	57	77	63	63	72	68	59	51	49	55	69	58	66	51
sp|P04278|SHBG_HUMAN;tr|I3L145|I3L145_HUMAN;sp|P04278-5|SHBG_HUMAN;tr|I3L2X4|I3L2X4_HUMAN;tr|A0A0C4DGN2|A0A0C4DGN2_HUMAN;sp|P04278-3|SHBG_HUMAN;sp|P04278-2|SHBG_HUMAN;sp|P04278-4|SHBG_HUMAN;tr|B4DYU0|B4DYU0_HUMAN;tr|I3L1J1|I3L1J1_HUMAN;tr|B0FWH5|B0FWH5_HUMAN;tr|B0FWH6|B0FWH6_HUMAN;tr|I3L2F1|I3L2F1_HUMAN;tr|I3L4B9|I3L4B9_HUMAN;tr|I3L1C1|I3L1C1_HUMAN;tr|B0FWH7|B0FWH7_HUMAN;tr|I3L1G4|I3L1G4_HUMAN;tr…	sp|P04278|SHBG_HUMAN;tr|I3L145|I3L145_HUMAN;sp|P04278-5|SHBG_HUMAN;tr|I3L2X4|I3L2X4_HUMAN;tr|A0A0C4DGN2|A0A0C4DGN2_HUMAN;sp|P04278-3|SHBG_HUMAN;sp|P04278-2|SHBG_HUMAN;sp|P04278-4|SHBG_HUMAN;tr|B4DYU0|B4DYU0_HUMAN;tr|I3L1J1|I3L1J1_HUMAN	18;18;14;13;12;12;12;12;12;12;7;7;7;7;4;3;3;2;1	18;18;14;13;12;12;12;12;12;12;7;7;7;7;4;3;3;2;1	18;18;14;13;12;12;12;12;12;12;7;7;7;7;4;3;3;2;1	sp|P04278|SHBG_HUMAN Sex hormone-binding globulin OS=Homo sapiens OX=9606 GN=SHBG PE=1 SV=2;tr|I3L145|I3L145_HUMAN Sex hormone-binding globulin OS=Homo sapiens OX=9606 GN=SHBG PE=1 SV=1;sp|P04278-5|SHBG_HUMAN Isoform 5 of Sex hormone-binding globulin OS=Ho	Sex hormone-binding globulin	SHBG	19	18	18	18	8	13	13	11	14	9	10	16	15	11	17	14	18	18	17	14	8	11	16	12	12	13	11	9	13	13	9	14	14	11	15	12	14	14	13	9	11	10
sp|P04406|G3P_HUMAN;sp|P04406-2|G3P_HUMAN;tr|E7EUT5|E7EUT5_HUMAN	sp|P04406|G3P_HUMAN;sp|P04406-2|G3P_HUMAN;tr|E7EUT5|E7EUT5_HUMAN	12;12;10	12;12;10	12;12;10	sp|P04406|G3P_HUMAN Glyceraldehyde-3-phosphate dehydrogenase OS=Homo sapiens OX=9606 GN=GAPDH PE=1 SV=3;sp|P04406-2|G3P_HUMAN Isoform 2 of Glyceraldehyde-3-phosphate dehydrogenase OS=Homo sapiens OX=9606 GN=GAPDH;tr|E7EUT5|E7EUT5_HUMAN Glyceraldehyde-3-pho	Glyceraldehyde-3-phosphate dehydrogenase	GAPDH	3	12	12	12	10	11	6	10	11	9	11	6	10	9	8	10	10	9	10	11	9	10	10	9	10	7	10	9	9	8	7	8	9	10	9	9	10	6	9	9	9	11
sp|P04745|AMY1_HUMAN;sp|P19961|AMY2B_HUMAN;sp|P19961-2|AMY2B_HUMAN;tr|Q5T085|Q5T085_HUMAN;CON__Q3MHH8;tr|C9JWK7|C9JWK7_HUMAN;tr|C9J2Z5|C9J2Z5_HUMAN;tr|Q5T084|Q5T084_HUMAN	sp|P04745|AMY1_HUMAN;sp|P19961|AMY2B_HUMAN;sp|P19961-2|AMY2B_HUMAN	9;8;6;3;3;1;1;1	2;1;1;0;1;0;0;0	2;1;1;0;1;0;0;0	sp|P04745|AMY1_HUMAN Alpha-amylase 1 OS=Homo sapiens OX=9606 GN=AMY1A PE=1 SV=2;sp|P19961|AMY2B_HUMAN Alpha-amylase 2B OS=Homo sapiens OX=9606 GN=AMY2B PE=1 SV=1;sp|P19961-2|AMY2B_HUMAN Isoform 2 of Alpha-amylase 2B OS=Homo sapiens OX=9606 GN=AMY2B	Alpha-amylase 1	AMY1A	8	9	2	2	4	3	4	6	5	5	5	5	5	5	6	4	5	6	7	2	4	6	5	6	6	4	4	7	6	7	6	5	8	5	5	0	7	4	3	2	5	6
sp|P04746|AMYP_HUMAN;sp|P04746-2|AMYP_HUMAN;tr|H7BZQ8|H7BZQ8_HUMAN	sp|P04746|AMYP_HUMAN;sp|P04746-2|AMYP_HUMAN	9;5;2	9;5;2	2;2;1	sp|P04746|AMYP_HUMAN Pancreatic alpha-amylase OS=Homo sapiens OX=9606 GN=AMY2A PE=1 SV=2;sp|P04746-2|AMYP_HUMAN Isoform 2 of Pancreatic alpha-amylase OS=Homo sapiens OX=9606 GN=AMY2A	Pancreatic alpha-amylase	AMY2A	3	9	9	2	4	3	4	7	5	6	6	4	4	6	5	4	4	7	6	2	4	6	5	6	6	3	3	8	5	9	6	4	7	5	6	0	6	3	3	2	4	5
sp|P04792|HSPB1_HUMAN;tr|C9J3N8|C9J3N8_HUMAN;tr|F8WE04|F8WE04_HUMAN	sp|P04792|HSPB1_HUMAN	3;1;1	3;1;1	3;1;1	sp|P04792|HSPB1_HUMAN Heat shock protein beta-1 OS=Homo sapiens OX=9606 GN=HSPB1 PE=1 SV=2	Heat shock protein beta-1	HSPB1	3	3	3	3	3	3	1	1	3	1	2	2	2	2	3	3	3	0	3	3	1	1	1	2	3	2	3	1	3	1	2	2	3	3	2	1	3	2	1	1	1	3
sp|P05089|ARGI1_HUMAN;sp|P05089-2|ARGI1_HUMAN;sp|P05089-3|ARGI1_HUMAN	sp|P05089|ARGI1_HUMAN;sp|P05089-2|ARGI1_HUMAN;sp|P05089-3|ARGI1_HUMAN	8;7;5	8;7;5	8;7;5	sp|P05089|ARGI1_HUMAN Arginase-1 OS=Homo sapiens OX=9606 GN=ARG1 PE=1 SV=2;sp|P05089-2|ARGI1_HUMAN Isoform 2 of Arginase-1 OS=Homo sapiens OX=9606 GN=ARG1;sp|P05089-3|ARGI1_HUMAN Isoform 3 of Arginase-1 OS=Homo sapiens OX=9606 GN=ARG1	Arginase-1	ARG1	3	8	8	8	8	6	5	3	5	3	6	4	5	5	6	8	8	3	6	8	2	5	4	4	5	6	5	6	6	4	5	4	6	5	5	2	5	5	3	1	4	5
sp|P05090|APOD_HUMAN;tr|C9JF17|C9JF17_HUMAN;tr|C9JX71|C9JX71_HUMAN;tr|F8WBT9|F8WBT9_HUMAN	sp|P05090|APOD_HUMAN;tr|C9JF17|C9JF17_HUMAN	10;10;4;1	10;10;4;1	10;10;4;1	sp|P05090|APOD_HUMAN Apolipoprotein D OS=Homo sapiens OX=9606 GN=APOD PE=1 SV=1;tr|C9JF17|C9JF17_HUMAN Apolipoprotein D (Fragment) OS=Homo sapiens OX=9606 GN=APOD PE=1 SV=1	Apolipoprotein D	APOD	4	10	10	10	6	9	4	8	4	4	8	7	9	9	7	7	8	7	8	10	6	8	8	10	6	7	4	8	6	8	8	9	6	6	4	8	4	7	6	8	6	8
sp|P05106-2|ITB3_HUMAN;sp|P05106-3|ITB3_HUMAN;tr|H3BM21|H3BM21_HUMAN;sp|P05106|ITB3_HUMAN;tr|I3L4X8|I3L4X8_HUMAN	sp|P05106-2|ITB3_HUMAN;sp|P05106-3|ITB3_HUMAN;tr|H3BM21|H3BM21_HUMAN;sp|P05106|ITB3_HUMAN;tr|I3L4X8|I3L4X8_HUMAN	2;2;2;2;1	2;2;2;2;1	2;2;2;2;1	sp|P05106-2|ITB3_HUMAN Isoform Beta-3B of Integrin beta-3 OS=Homo sapiens OX=9606 GN=ITGB3;sp|P05106-3|ITB3_HUMAN Isoform Beta-3C of Integrin beta-3 OS=Homo sapiens OX=9606 GN=ITGB3;tr|H3BM21|H3BM21_HUMAN Integrin beta (Fragment) OS=Homo sapiens OX=9606 PE	Isoform Beta-3B of Integrin beta-3	ITGB3;sp|P05106-3|ITB3	5	2	2	2	0	1	0	0	0	0	0	0	0	0	0	0	0	1	1	1	2	0	1	1	1	0	0	0	0	1	0	0	0	0	0	0	0	0	0	0	0	0
sp|P05109|S10A8_HUMAN	sp|P05109|S10A8_HUMAN	7	7	7	sp|P05109|S10A8_HUMAN Protein S100-A8 OS=Homo sapiens OX=9606 GN=S100A8 PE=1 SV=1	Protein S100-A8	S100A8	1	7	7	7	5	6	6	4	4	4	5	5	5	7	7	6	6	5	5	6	6	6	6	6	6	5	6	7	6	7	6	6	5	6	4	5	6	4	3	4	4	4
sp|P05154|IPSP_HUMAN;tr|G3V2M1|G3V2M1_HUMAN;tr|G3V264|G3V264_HUMAN;tr|G3V482|G3V482_HUMAN;tr|G3V265|G3V265_HUMAN;tr|G3V4B4|G3V4B4_HUMAN;tr|G3V3F5|G3V3F5_HUMAN;tr|G3V5I3|G3V5I3_HUMAN	sp|P05154|IPSP_HUMAN;tr|G3V2M1|G3V2M1_HUMAN	15;8;7;6;6;4;4;2	15;8;7;6;6;4;4;2	15;8;7;6;6;4;4;2	sp|P05154|IPSP_HUMAN Plasma serine protease inhibitor OS=Homo sapiens OX=9606 GN=SERPINA5 PE=1 SV=3;tr|G3V2M1|G3V2M1_HUMAN Plasma serine protease inhibitor (Fragment) OS=Homo sapiens OX=9606 GN=SERPINA5 PE=1 SV=1	Plasma serine protease inhibitor	SERPINA5	8	15	15	15	11	14	13	12	15	12	13	14	14	13	14	13	13	12	13	13	13	12	12	13	12	10	10	12	12	11	12	12	9	9	10	12	13	10	12	10	9	9
sp|P05155-2|IC1_HUMAN;sp|P05155|IC1_HUMAN;sp|P05155-3|IC1_HUMAN;tr|H9KV48|H9KV48_HUMAN;tr|E9PGN7|E9PGN7_HUMAN;tr|H0YCA1|H0YCA1_HUMAN;CON__P50448	sp|P05155-2|IC1_HUMAN;sp|P05155|IC1_HUMAN;sp|P05155-3|IC1_HUMAN;tr|H9KV48|H9KV48_HUMAN;tr|E9PGN7|E9PGN7_HUMAN	29;29;29;27;27;5;1	29;29;29;27;27;5;1	29;29;29;27;27;5;1	sp|P05155-2|IC1_HUMAN Isoform 2 of Plasma protease C1 inhibitor OS=Homo sapiens OX=9606 GN=SERPING1;sp|P05155|IC1_HUMAN Plasma protease C1 inhibitor OS=Homo sapiens OX=9606 GN=SERPING1 PE=1 SV=2;sp|P05155-3|IC1_HUMAN Isoform 3 of Plasma protease C1 inhibit	Isoform 2 of Plasma protease C1 inhibitor	SERPING1;sp|P05155|IC1	7	29	29	29	19	24	23	21	20	23	23	23	21	23	21	27	22	26	22	25	23	24	24	24	22	21	22	26	22	22	23	24	23	26	20	26	22	20	23	27	22	21
sp|P05160|F13B_HUMAN;tr|A0A3B3IS66|A0A3B3IS66_HUMAN;CON__Q2TBQ1	sp|P05160|F13B_HUMAN	45;13;1	45;13;1	45;13;1	sp|P05160|F13B_HUMAN Coagulation factor XIII B chain OS=Homo sapiens OX=9606 GN=F13B PE=1 SV=3	Coagulation factor XIII B chain	F13B	3	45	45	45	32	37	38	36	38	37	36	36	38	38	39	40	40	39	39	42	35	38	42	40	37	35	38	36	36	37	35	39	37	38	31	40	38	35	34	39	34	35
sp|P05164-2|PERM_HUMAN;sp|P05164|PERM_HUMAN;sp|P05164-3|PERM_HUMAN;tr|J3QSF7|J3QSF7_HUMAN;sp|P11678|PERE_HUMAN	sp|P05164-2|PERM_HUMAN;sp|P05164|PERM_HUMAN;sp|P05164-3|PERM_HUMAN	14;14;14;2;1	14;14;14;2;1	14;14;14;2;1	sp|P05164-2|PERM_HUMAN Isoform H14 of Myeloperoxidase OS=Homo sapiens OX=9606 GN=MPO;sp|P05164|PERM_HUMAN Myeloperoxidase OS=Homo sapiens OX=9606 GN=MPO PE=1 SV=1;sp|P05164-3|PERM_HUMAN Isoform H7 of Myeloperoxidase OS=Homo sapiens OX=9606 GN=MPO	Isoform H14 of Myeloperoxidase	MPO;sp|P05164|PERM	5	14	14	14	8	4	3	3	9	3	5	7	6	5	5	7	4	1	8	3	5	4	0	11	6	7	5	6	6	14	6	6	9	4	10	4	4	7	6	5	5	6
sp|P05362|ICAM1_HUMAN;tr|E7ESS4|E7ESS4_HUMAN;tr|K7EKL8|K7EKL8_HUMAN	sp|P05362|ICAM1_HUMAN;tr|E7ESS4|E7ESS4_HUMAN	8;4;3	8;4;3	8;4;3	sp|P05362|ICAM1_HUMAN Intercellular adhesion molecule 1 OS=Homo sapiens OX=9606 GN=ICAM1 PE=1 SV=2;tr|E7ESS4|E7ESS4_HUMAN Intercellular adhesion molecule 1 OS=Homo sapiens OX=9606 GN=ICAM1 PE=1 SV=1	Intercellular adhesion molecule 1	ICAM1	3	8	8	8	6	7	7	5	5	5	6	7	6	6	5	6	7	7	8	7	7	8	7	8	6	7	7	6	5	7	6	8	7	6	4	6	7	6	7	7	6	6
sp|P05534|1A24_HUMAN;sp|P30447|1A23_HUMAN;tr|Q5SRN7|Q5SRN7_HUMAN;tr|A0A0G2JI36|A0A0G2JI36_HUMAN;tr|A0A1W2PS24|A0A1W2PS24_HUMAN;tr|A0A1W2PQD0|A0A1W2PQD0_HUMAN;sp|P30455|1A36_HUMAN;sp|P30443|1A01_HUMAN;sp|P13746|1A11_HUMAN;sp|P04439|1A03_HUMAN;tr|A0A1W2PSE7|A0A1W2PSE7_HUMAN;tr|Q5SRN5|Q5SRN5_HUMAN;tr|A0A0G2JIF2|A0A0G2JIF2_HUMAN;sp|P13746-2|1A11_HUMAN;tr|A0A0G2JL56|A0A0G2JL56_HUMAN	sp|P05534|1A24_HUMAN;sp|P30447|1A23_HUMAN;tr|Q5SRN7|Q5SRN7_HUMAN;tr|A0A0G2JI36|A0A0G2JI36_HUMAN;tr|A0A1W2PS24|A0A1W2PS24_HUMAN;tr|A0A1W2PQD0|A0A1W2PQD0_HUMAN;sp|P30455|1A36_HUMAN;sp|P30443|1A01_HUMAN;sp|P13746|1A11_HUMAN;sp|P04439|1A03_HUMAN;tr|A0A1W2PSE7|A0A1W2PSE7_HUMAN;tr|Q5SRN5|Q5SRN5_HUMAN;tr|A0A0G2JIF2|A0A0G2JIF2_HUMAN;sp|P13746-2|1A11_HUMAN;tr|A0A0G2JL56|A0A0G2JL56_HUMAN	8;7;6;6;6;6;6;6;6;6;6;6;6;6;6	5;4;3;3;3;3;3;3;3;3;3;3;3;3;3	2;2;0;0;0;0;0;0;0;0;0;0;0;0;0	sp|P05534|1A24_HUMAN HLA class I histocompatibility antigen, A-24 alpha chain OS=Homo sapiens OX=9606 GN=HLA-A PE=1 SV=2;sp|P30447|1A23_HUMAN HLA class I histocompatibility antigen, A-23 alpha chain OS=Homo sapiens OX=9606 GN=HLA-A PE=1 SV=1;tr|Q5SRN7|Q5SR	HLA class I histocompatibility antigen, A-24 alpha chain	HLA-A	15	8	5	2	3	1	1	5	3	3	2	3	1	5	1	5	1	1	4	7	3	7	3	3	4	3	4	6	3	5	2	2	2	8	2	6	2	1	4	8	3	5
sp|P05543|THBG_HUMAN;CON__Q9TT36	sp|P05543|THBG_HUMAN	21;5	21;5	21;5	sp|P05543|THBG_HUMAN Thyroxine-binding globulin OS=Homo sapiens OX=9606 GN=SERPINA7 PE=1 SV=2	Thyroxine-binding globulin	SERPINA7	2	21	21	21	13	17	17	17	16	16	16	15	18	16	18	19	18	18	17	19	17	14	18	19	17	16	16	13	16	16	16	16	17	17	16	16	14	16	15	18	16	13
sp|P05546|HEP2_HUMAN;CON__ENSEMBL:ENSBTAP00000018574	sp|P05546|HEP2_HUMAN	32;4	32;4	32;4	sp|P05546|HEP2_HUMAN Heparin cofactor 2 OS=Homo sapiens OX=9606 GN=SERPIND1 PE=1 SV=3	Heparin cofactor 2	SERPIND1	2	32	32	32	20	25	25	25	25	24	25	27	25	25	27	27	24	24	25	26	23	26	25	26	24	23	23	23	24	23	22	23	24	26	23	29	20	21	25	27	25	22
sp|P05556-2|ITB1_HUMAN;sp|P05556|ITB1_HUMAN;sp|P05556-5|ITB1_HUMAN;sp|P05556-4|ITB1_HUMAN;sp|P05556-3|ITB1_HUMAN;tr|C9JPK5|C9JPK5_HUMAN;tr|H7C4N8|H7C4N8_HUMAN;tr|E7ERX5|E7ERX5_HUMAN;tr|Q5T3E6|Q5T3E6_HUMAN;tr|E9PLR6|E9PLR6_HUMAN;tr|E7EUI6|E7EUI6_HUMAN;tr|E7EQW5|E7EQW5_HUMAN	sp|P05556-2|ITB1_HUMAN;sp|P05556|ITB1_HUMAN;sp|P05556-5|ITB1_HUMAN;sp|P05556-4|ITB1_HUMAN;sp|P05556-3|ITB1_HUMAN	4;4;4;4;4;1;1;1;1;1;1;1	4;4;4;4;4;1;1;1;1;1;1;1	4;4;4;4;4;1;1;1;1;1;1;1	sp|P05556-2|ITB1_HUMAN Isoform 2 of Integrin beta-1 OS=Homo sapiens OX=9606 GN=ITGB1;sp|P05556|ITB1_HUMAN Integrin beta-1 OS=Homo sapiens OX=9606 GN=ITGB1 PE=1 SV=2;sp|P05556-5|ITB1_HUMAN Isoform 5 of Integrin beta-1 OS=Homo sapiens OX=9606 GN=ITGB1;sp|P05	Isoform 2 of Integrin beta-1	ITGB1;sp|P05556|ITB1	12	4	4	4	3	1	1	3	3	4	2	3	1	2	2	2	3	2	3	3	3	3	3	3	2	2	0	1	2	3	1	2	1	2	2	1	2	1	3	2	2	2
sp|P06276|CHLE_HUMAN;tr|F8WF14|F8WF14_HUMAN;tr|F8WEX7|F8WEX7_HUMAN;tr|H0Y885|H0Y885_HUMAN;tr|H7C4Y0|H7C4Y0_HUMAN	sp|P06276|CHLE_HUMAN;tr|F8WF14|F8WF14_HUMAN;tr|F8WEX7|F8WEX7_HUMAN	16;14;12;4;2	16;14;12;4;2	16;14;12;4;2	sp|P06276|CHLE_HUMAN Cholinesterase OS=Homo sapiens OX=9606 GN=BCHE PE=1 SV=1;tr|F8WF14|F8WF14_HUMAN Carboxylic ester hydrolase OS=Homo sapiens OX=9606 GN=BCHE PE=1 SV=1;tr|F8WEX7|F8WEX7_HUMAN Carboxylic ester hydrolase OS=Homo sapiens OX=9606 GN=BCHE PE=1	Cholinesterase	BCHE	5	16	16	16	14	14	14	13	14	9	13	12	13	13	14	12	14	13	15	13	13	13	14	13	14	13	13	14	13	13	14	13	14	13	13	13	12	13	12	14	12	14
sp|P06396|GELS_HUMAN;sp|P06396-2|GELS_HUMAN;sp|P06396-4|GELS_HUMAN;sp|P06396-3|GELS_HUMAN;tr|A0A0A0MS51|A0A0A0MS51_HUMAN;tr|A0A0A0MT01|A0A0A0MT01_HUMAN;tr|Q5T0I0|Q5T0I0_HUMAN;tr|A0A0U1RQL8|A0A0U1RQL8_HUMAN;tr|Q5T0H8|Q5T0H8_HUMAN	sp|P06396|GELS_HUMAN;sp|P06396-2|GELS_HUMAN;sp|P06396-4|GELS_HUMAN;sp|P06396-3|GELS_HUMAN;tr|A0A0A0MS51|A0A0A0MS51_HUMAN;tr|A0A0A0MT01|A0A0A0MT01_HUMAN	48;46;46;46;46;46;16;10;1	48;46;46;46;46;46;16;10;1	26;24;24;24;24;24;7;4;1	sp|P06396|GELS_HUMAN Gelsolin OS=Homo sapiens OX=9606 GN=GSN PE=1 SV=1;sp|P06396-2|GELS_HUMAN Isoform 2 of Gelsolin OS=Homo sapiens OX=9606 GN=GSN;sp|P06396-4|GELS_HUMAN Isoform 4 of Gelsolin OS=Homo sapiens OX=9606 GN=GSN;sp|P06396-3|GELS_HUMAN Isoform 3	Gelsolin	GSN	9	48	48	26	29	38	36	37	34	35	35	35	41	37	37	41	37	41	44	41	37	41	40	43	35	38	30	39	35	38	35	42	34	37	32	40	31	32	37	39	30	31
sp|P06576|ATPB_HUMAN;tr|H0YH81|H0YH81_HUMAN;tr|F8W079|F8W079_HUMAN	sp|P06576|ATPB_HUMAN;tr|H0YH81|H0YH81_HUMAN;tr|F8W079|F8W079_HUMAN	5;4;3	5;4;3	5;4;3	sp|P06576|ATPB_HUMAN ATP synthase subunit beta, mitochondrial OS=Homo sapiens OX=9606 GN=ATP5F1B PE=1 SV=3;tr|H0YH81|H0YH81_HUMAN ATP synthase subunit beta (Fragment) OS=Homo sapiens OX=9606 GN=ATP5F1B PE=1 SV=1;tr|F8W079|F8W079_HUMAN ATP synthase subunit	ATP synthase subunit beta, mitochondrial	ATP5F1B	3	5	5	5	5	0	0	0	0	0	0	0	0	0	1	0	0	0	2	0	0	0	0	1	0	4	0	0	0	0	0	0	0	0	0	0	0	1	0	0	0	0
sp|P06681|CO2_HUMAN;tr|A0A0G2JL69|A0A0G2JL69_HUMAN;sp|P06681-3|CO2_HUMAN;tr|A0A0G2JIE7|A0A0G2JIE7_HUMAN;tr|H0Y3H6|H0Y3H6_HUMAN;sp|P06681-2|CO2_HUMAN;tr|B4DQI1|B4DQI1_HUMAN;tr|E9PDZ0|E9PDZ0_HUMAN;tr|A0A0G2JK28|A0A0G2JK28_HUMAN;tr|Q8N6L6|Q8N6L6_HUMAN;tr|H0Y868|H0Y868_HUMAN	sp|P06681|CO2_HUMAN;tr|A0A0G2JL69|A0A0G2JL69_HUMAN;sp|P06681-3|CO2_HUMAN;tr|A0A0G2JIE7|A0A0G2JIE7_HUMAN;tr|H0Y3H6|H0Y3H6_HUMAN;sp|P06681-2|CO2_HUMAN;tr|B4DQI1|B4DQI1_HUMAN;tr|E9PDZ0|E9PDZ0_HUMAN	38;37;34;32;32;32;30;24;16;8;7	10;10;8;6;6;6;8;2;2;2;2	10;10;8;6;6;6;8;2;2;2;2	sp|P06681|CO2_HUMAN Complement C2 OS=Homo sapiens OX=9606 GN=C2 PE=1 SV=2;tr|A0A0G2JL69|A0A0G2JL69_HUMAN Complement C2 OS=Homo sapiens OX=9606 GN=C2 PE=1 SV=1;sp|P06681-3|CO2_HUMAN Isoform 3 of Complement C2 OS=Homo sapiens OX=9606 GN=C2;tr|A0A0G2JIE7|A0A0	Complement C2	C2	11	38	10	10	27	31	31	28	27	27	28	31	32	30	35	32	32	31	34	33	30	33	35	30	30	28	31	28	28	27	31	33	31	32	28	32	28	29	27	34	29	28
sp|P06702|S10A9_HUMAN	sp|P06702|S10A9_HUMAN	8	8	8	sp|P06702|S10A9_HUMAN Protein S100-A9 OS=Homo sapiens OX=9606 GN=S100A9 PE=1 SV=1	Protein S100-A9	S100A9	1	8	8	8	5	7	6	4	6	5	6	5	7	7	7	7	7	6	6	7	7	6	5	6	7	6	5	7	6	7	7	6	6	6	5	6	5	6	5	6	5	6
sp|P06727|APOA4_HUMAN	sp|P06727|APOA4_HUMAN	58	58	56	sp|P06727|APOA4_HUMAN Apolipoprotein A-IV OS=Homo sapiens OX=9606 GN=APOA4 PE=1 SV=3	Apolipoprotein A-IV	APOA4	1	58	58	56	39	47	43	38	36	36	38	43	46	45	43	49	43	46	45	49	40	43	48	49	45	47	35	40	40	40	38	47	38	39	28	40	38	38	41	45	31	40
sp|P06732|KCRM_HUMAN	sp|P06732|KCRM_HUMAN	7	7	7	sp|P06732|KCRM_HUMAN Creatine kinase M-type OS=Homo sapiens OX=9606 GN=CKM PE=1 SV=2	Creatine kinase M-type	CKM	1	7	7	7	5	2	5	2	0	2	1	0	1	3	2	0	1	0	3	6	4	2	1	3	1	3	1	4	4	1	1	0	0	4	2	0	2	0	0	2	6	0
sp|P06733|ENOA_HUMAN;tr|A0A2R8Y6G6|A0A2R8Y6G6_HUMAN;sp|P06733-2|ENOA_HUMAN;tr|A0A2R8YEM5|A0A2R8YEM5_HUMAN;tr|K7EM90|K7EM90_HUMAN;tr|A0A2R8Y879|A0A2R8Y879_HUMAN;tr|K7ERS8|K7ERS8_HUMAN;tr|F5H0C8|F5H0C8_HUMAN;sp|P13929|ENOB_HUMAN;sp|P09104|ENOG_HUMAN;sp|P13929-2|ENOB_HUMAN;sp|P09104-2|ENOG_HUMAN;sp|P13929-3|ENOB_HUMAN;tr|A0A2R8Y6I8|A0A2R8Y6I8_HUMAN;tr|E5RGZ4|E5RGZ4_HUMAN;tr|A0A2R8Y798|A0A2R8Y798_HUM…	sp|P06733|ENOA_HUMAN;tr|A0A2R8Y6G6|A0A2R8Y6G6_HUMAN;sp|P06733-2|ENOA_HUMAN	14;12;10;5;5;4;2;1;1;1;1;1;1;1;1;1;1;1;1;1;1;1	14;12;10;5;5;4;2;1;1;1;1;1;1;1;1;1;1;1;1;1;1;1	14;12;10;5;5;4;2;1;1;1;1;1;1;1;1;1;1;1;1;1;1;1	sp|P06733|ENOA_HUMAN Alpha-enolase OS=Homo sapiens OX=9606 GN=ENO1 PE=1 SV=2;tr|A0A2R8Y6G6|A0A2R8Y6G6_HUMAN Alpha-enolase OS=Homo sapiens OX=9606 GN=ENO1 PE=1 SV=1;sp|P06733-2|ENOA_HUMAN Isoform MBP-1 of Alpha-enolase OS=Homo sapiens OX=9606 GN=ENO1	Alpha-enolase	ENO1	22	14	14	14	7	8	5	8	8	5	8	6	8	8	9	9	9	5	12	11	8	9	8	10	10	7	9	6	9	10	8	6	7	8	6	4	5	7	7	7	5	8
sp|P06753-2|TPM3_HUMAN;sp|P06753-5|TPM3_HUMAN;sp|P06753-6|TPM3_HUMAN;sp|P06753-3|TPM3_HUMAN;sp|P06753-4|TPM3_HUMAN;tr|A0A087WWU8|A0A087WWU8_HUMAN;tr|Q5HYB6|Q5HYB6_HUMAN;tr|D6R904|D6R904_HUMAN;tr|A0A2R2Y2Q3|A0A2R2Y2Q3_HUMAN;tr|J3KN67|J3KN67_HUMAN;sp|P06753|TPM3_HUMAN;tr|A0A494C0G0|A0A494C0G0_HUMAN;tr|A0A494C0P6|A0A494C0P6_HUMAN;tr|K7EP68|K7EP68_HUMAN;tr|H0YL80|H0YL80_HUMAN;tr|H0YKP3|H0YKP3_HUMAN;s…	sp|P06753-2|TPM3_HUMAN;sp|P06753-5|TPM3_HUMAN;sp|P06753-6|TPM3_HUMAN;sp|P06753-3|TPM3_HUMAN;sp|P06753-4|TPM3_HUMAN;tr|A0A087WWU8|A0A087WWU8_HUMAN;tr|Q5HYB6|Q5HYB6_HUMAN;tr|D6R904|D6R904_HUMAN;tr|A0A2R2Y2Q3|A0A2R2Y2Q3_HUMAN;tr|J3KN67|J3KN67_HUMAN;sp|P06753|TPM3_HUMAN;tr|A0A494C0G0|A0A494C0G0_HUMAN;tr|A0A494C0P6|A0A494C0P6_HUMAN;tr|K7EP68|K7EP68_HUMAN	10;10;10;10;10;9;9;8;6;6;6;6;5;5;4;4;2;2;1	5;5;5;5;5;4;5;4;1;1;1;2;0;0;0;0;1;2;1	5;5;5;5;5;4;5;4;1;1;1;2;0;0;0;0;1;2;1	sp|P06753-2|TPM3_HUMAN Isoform 2 of Tropomyosin alpha-3 chain OS=Homo sapiens OX=9606 GN=TPM3;sp|P06753-5|TPM3_HUMAN Isoform 5 of Tropomyosin alpha-3 chain OS=Homo sapiens OX=9606 GN=TPM3;sp|P06753-6|TPM3_HUMAN Isoform 6 of Tropomyosin alpha-3 chain OS=Hom	Isoform 2 of Tropomyosin alpha-3 chain	TPM3;sp|P06753-5|TPM3	19	10	5	5	5	5	3	2	4	1	4	3	5	6	4	6	5	2	7	7	3	6	4	8	4	2	1	4	3	4	4	4	5	3	1	7	4	3	2	4	1	5
sp|P07195|LDHB_HUMAN;tr|A0A3B3IS95|A0A3B3IS95_HUMAN;tr|A8MW50|A8MW50_HUMAN;tr|C9J7H8|C9J7H8_HUMAN;tr|F5H793|F5H793_HUMAN;tr|F5H5G7|F5H5G7_HUMAN;tr|F5H155|F5H155_HUMAN;tr|A0A087WUM2|A0A087WUM2_HUMAN;tr|G3XAP5|G3XAP5_HUMAN;tr|F5H245|F5H245_HUMAN;sp|Q6ZMR3|LDH6A_HUMAN;sp|P07864|LDHC_HUMAN	sp|P07195|LDHB_HUMAN;tr|A0A3B3IS95|A0A3B3IS95_HUMAN;tr|A8MW50|A8MW50_HUMAN;tr|C9J7H8|C9J7H8_HUMAN	8;6;5;4;3;1;1;1;1;1;1;1	8;6;5;4;3;1;1;1;1;1;1;1	7;5;4;4;3;0;0;0;0;0;0;0	sp|P07195|LDHB_HUMAN L-lactate dehydrogenase B chain OS=Homo sapiens OX=9606 GN=LDHB PE=1 SV=2;tr|A0A3B3IS95|A0A3B3IS95_HUMAN L-lactate dehydrogenase OS=Homo sapiens OX=9606 PE=3 SV=1;tr|A8MW50|A8MW50_HUMAN L-lactate dehydrogenase (Fragment) OS=Homo sapien	L-lactate dehydrogenase B chain	LDHB	12	8	8	7	8	7	5	4	5	5	5	5	8	8	8	5	8	5	8	7	8	8	7	8	6	8	5	6	7	7	5	8	4	5	6	6	3	5	4	5	5	5
sp|P07237|PDIA1_HUMAN;tr|H7BZ94|H7BZ94_HUMAN;tr|H0Y3Z3|H0Y3Z3_HUMAN;tr|I3NI03|I3NI03_HUMAN;tr|I3L312|I3L312_HUMAN;tr|I3L0S0|I3L0S0_HUMAN;tr|I3L3P5|I3L3P5_HUMAN;tr|I3L3U6|I3L3U6_HUMAN;tr|I3L398|I3L398_HUMAN;tr|I3L1Y5|I3L1Y5_HUMAN;tr|I3L514|I3L514_HUMAN;tr|I3L4M2|I3L4M2_HUMAN	sp|P07237|PDIA1_HUMAN;tr|H7BZ94|H7BZ94_HUMAN;tr|H0Y3Z3|H0Y3Z3_HUMAN	7;6;4;3;3;2;2;2;2;1;1;1	7;6;4;3;3;2;2;2;2;1;1;1	7;6;4;3;3;2;2;2;2;1;1;1	sp|P07237|PDIA1_HUMAN Protein disulfide-isomerase OS=Homo sapiens OX=9606 GN=P4HB PE=1 SV=3;tr|H7BZ94|H7BZ94_HUMAN Protein disulfide-isomerase OS=Homo sapiens OX=9606 GN=P4HB PE=1 SV=2;tr|H0Y3Z3|H0Y3Z3_HUMAN Protein disulfide-isomerase (Fragment) OS=Homo s	Protein disulfide-isomerase	P4HB	12	7	7	7	7	5	4	3	4	3	4	1	5	5	4	3	5	1	6	2	6	5	1	6	2	1	5	3	2	1	2	1	1	1	0	1	2	1	2	1	2	1
sp|P07307-3|ASGR2_HUMAN;sp|P07307-2|ASGR2_HUMAN;sp|P07307|ASGR2_HUMAN	sp|P07307-3|ASGR2_HUMAN;sp|P07307-2|ASGR2_HUMAN;sp|P07307|ASGR2_HUMAN	3;3;3	3;3;3	3;3;3	sp|P07307-3|ASGR2_HUMAN Isoform 3 of Asialoglycoprotein receptor 2 OS=Homo sapiens OX=9606 GN=ASGR2;sp|P07307-2|ASGR2_HUMAN Isoform 2 of Asialoglycoprotein receptor 2 OS=Homo sapiens OX=9606 GN=ASGR2;sp|P07307|ASGR2_HUMAN Asialoglycoprotein receptor 2 OS=H	Isoform 3 of Asialoglycoprotein receptor 2	ASGR2;sp|P07307-2|ASGR2	3	3	3	3	0	1	1	2	1	2	2	3	0	1	3	0	1	2	1	2	0	3	2	0	0	2	0	2	1	0	1	1	1	0	3	0	0	1	2	2	0	2
sp|P07355-2|ANXA2_HUMAN;sp|P07355|ANXA2_HUMAN;tr|H0YN42|H0YN42_HUMAN;tr|H0YMU9|H0YMU9_HUMAN;tr|H0YMD0|H0YMD0_HUMAN;tr|H0YKS4|H0YKS4_HUMAN;sp|A6NMY6|AXA2L_HUMAN;tr|H0YMM1|H0YMM1_HUMAN;tr|H0YM50|H0YM50_HUMAN;tr|H0YKZ7|H0YKZ7_HUMAN;tr|H0YLV6|H0YLV6_HUMAN;tr|H0YMT9|H0YMT9_HUMAN;tr|H0YKX9|H0YKX9_HUMAN;tr|H0YMW4|H0YMW4_HUMAN;tr|H0YKV8|H0YKV8_HUMAN;tr|H0YKL9|H0YKL9_HUMAN;tr|H0YN28|H0YN28_HUMAN;tr|H0YNP5…	sp|P07355-2|ANXA2_HUMAN;sp|P07355|ANXA2_HUMAN;tr|H0YN42|H0YN42_HUMAN;tr|H0YMU9|H0YMU9_HUMAN;tr|H0YMD0|H0YMD0_HUMAN;tr|H0YKS4|H0YKS4_HUMAN;sp|A6NMY6|AXA2L_HUMAN;tr|H0YMM1|H0YMM1_HUMAN;tr|H0YM50|H0YM50_HUMAN;tr|H0YKZ7|H0YKZ7_HUMAN;tr|H0YLV6|H0YLV6_HUMAN;tr|H0YMT9|H0YMT9_HUMAN;tr|H0YKX9|H0YKX9_HUMAN;tr|H0YMW4|H0YMW4_HUMAN	11;11;10;9;9;7;7;7;6;6;6;6;6;6;5;5;4;4;4;4;3;3;3;1;1	11;11;10;9;9;7;7;7;6;6;6;6;6;6;5;5;4;4;4;4;3;3;3;1;1	11;11;10;9;9;7;7;7;6;6;6;6;6;6;5;5;4;4;4;4;3;3;3;1;1	sp|P07355-2|ANXA2_HUMAN Isoform 2 of Annexin A2 OS=Homo sapiens OX=9606 GN=ANXA2;sp|P07355|ANXA2_HUMAN Annexin A2 OS=Homo sapiens OX=9606 GN=ANXA2 PE=1 SV=2;tr|H0YN42|H0YN42_HUMAN Annexin (Fragment) OS=Homo sapiens OX=9606 GN=ANXA2 PE=1 SV=1;tr|H0YMU9|H0YM	Isoform 2 of Annexin A2	ANXA2;sp|P07355|ANXA2	25	11	11	11	10	6	3	0	2	2	3	4	8	3	10	7	9	4	11	11	3	6	5	10	11	4	7	5	9	2	3	4	5	4	4	1	9	5	3	1	1	8
sp|P07357|CO8A_HUMAN	sp|P07357|CO8A_HUMAN	26	26	26	sp|P07357|CO8A_HUMAN Complement component C8 alpha chain OS=Homo sapiens OX=9606 GN=C8A PE=1 SV=2	Complement component C8 alpha chain	C8A	1	26	26	26	19	23	23	21	23	23	19	22	22	23	21	20	17	23	23	21	18	22	22	21	21	22	20	24	20	21	21	18	22	22	22	21	20	22	23	20	19	20
sp|P07358|CO8B_HUMAN	sp|P07358|CO8B_HUMAN	42	42	2	sp|P07358|CO8B_HUMAN Complement component C8 beta chain OS=Homo sapiens OX=9606 GN=C8B PE=1 SV=3	Complement component C8 beta chain	C8B	1	42	42	2	30	32	34	31	30	34	31	32	32	34	30	39	30	36	31	34	29	32	35	33	32	33	31	32	32	34	33	34	33	35	29	38	33	29	34	35	32	31
sp|P07360|CO8G_HUMAN;tr|Q5SQ08|Q5SQ08_HUMAN;tr|A0A3B3ITK5|A0A3B3ITK5_HUMAN	sp|P07360|CO8G_HUMAN;tr|Q5SQ08|Q5SQ08_HUMAN	13;9;2	13;9;2	13;9;2	sp|P07360|CO8G_HUMAN Complement component C8 gamma chain OS=Homo sapiens OX=9606 GN=C8G PE=1 SV=3;tr|Q5SQ08|Q5SQ08_HUMAN Complement component C8 gamma chain (Fragment) OS=Homo sapiens OX=9606 GN=C8G PE=1 SV=1	Complement component C8 gamma chain	C8G	3	13	13	13	10	10	12	11	11	13	9	9	12	11	9	11	12	11	10	11	10	11	11	12	10	10	10	9	10	10	9	12	10	12	10	10	11	10	10	11	11	12
sp|P07384|CAN1_HUMAN;tr|E9PIA9|E9PIA9_HUMAN;tr|E9PLX0|E9PLX0_HUMAN;tr|E9PJJ3|E9PJJ3_HUMAN;tr|E9PLC9|E9PLC9_HUMAN;tr|E9PMC6|E9PMC6_HUMAN;tr|E9PJA6|E9PJA6_HUMAN;tr|E9PSA6|E9PSA6_HUMAN;tr|E9PQB3|E9PQB3_HUMAN;tr|E9PRM1|E9PRM1_HUMAN	sp|P07384|CAN1_HUMAN	4;1;1;1;1;1;1;1;1;1	4;1;1;1;1;1;1;1;1;1	4;1;1;1;1;1;1;1;1;1	sp|P07384|CAN1_HUMAN Calpain-1 catalytic subunit OS=Homo sapiens OX=9606 GN=CAPN1 PE=1 SV=1	Calpain-1 catalytic subunit	CAPN1	10	4	4	4	2	2	0	1	1	0	1	0	0	0	1	0	2	0	1	1	2	0	2	3	1	0	1	0	2	0	1	1	0	1	0	0	2	0	1	0	2	1
sp|P07451|CAH3_HUMAN	sp|P07451|CAH3_HUMAN	2	2	2	sp|P07451|CAH3_HUMAN Carbonic anhydrase 3 OS=Homo sapiens OX=9606 GN=CA3 PE=1 SV=3	Carbonic anhydrase 3	CA3	1	2	2	2	0	1	0	1	1	0	0	0	0	0	2	0	0	0	2	2	0	1	0	0	1	0	0	0	0	0	0	0	0	1	0	0	0	0	0	0	0	0
sp|P07476|INVO_HUMAN	sp|P07476|INVO_HUMAN	5	5	5	sp|P07476|INVO_HUMAN Involucrin OS=Homo sapiens OX=9606 GN=IVL PE=1 SV=2	Involucrin	IVL	1	5	5	5	5	1	0	0	0	0	0	0	0	1	0	0	0	0	2	0	0	0	0	0	1	0	0	0	0	0	0	0	0	0	0	0	0	0	0	0	0	1
sp|P07737|PROF1_HUMAN;tr|K7EJ44|K7EJ44_HUMAN;tr|I3L3D5|I3L3D5_HUMAN;CON__P02584	sp|P07737|PROF1_HUMAN;tr|K7EJ44|K7EJ44_HUMAN	5;4;2;1	5;4;2;1	5;4;2;1	sp|P07737|PROF1_HUMAN Profilin-1 OS=Homo sapiens OX=9606 GN=PFN1 PE=1 SV=2;tr|K7EJ44|K7EJ44_HUMAN Profilin OS=Homo sapiens OX=9606 GN=PFN1 PE=1 SV=1	Profilin-1	PFN1	4	5	5	5	3	3	2	4	2	3	4	3	3	5	3	3	4	3	3	3	2	3	3	5	3	3	2	2	3	4	3	3	4	2	2	3	2	2	2	2	1	2
sp|P07738|PMGE_HUMAN	sp|P07738|PMGE_HUMAN	2	2	2	sp|P07738|PMGE_HUMAN Bisphosphoglycerate mutase OS=Homo sapiens OX=9606 GN=BPGM PE=1 SV=2	Bisphosphoglycerate mutase	BPGM	1	2	2	2	2	0	0	1	0	1	1	0	1	1	2	0	1	0	1	0	1	1	1	0	0	1	0	0	0	0	0	1	0	1	1	0	0	0	1	0	1	1
sp|P07858|CATB_HUMAN;tr|R4GMQ5|R4GMQ5_HUMAN;tr|E9PS78|E9PS78_HUMAN;tr|E9PR54|E9PR54_HUMAN;tr|E9PJ67|E9PJ67_HUMAN;tr|E9PCB3|E9PCB3_HUMAN;tr|E9PKQ7|E9PKQ7_HUMAN;tr|E9PNL5|E9PNL5_HUMAN;tr|E9PHZ5|E9PHZ5_HUMAN;tr|E9PLY3|E9PLY3_HUMAN;tr|E9PSG5|E9PSG5_HUMAN;tr|E9PQM1|E9PQM1_HUMAN	sp|P07858|CATB_HUMAN	6;2;1;1;1;1;1;1;1;1;1;1	6;2;1;1;1;1;1;1;1;1;1;1	6;2;1;1;1;1;1;1;1;1;1;1	sp|P07858|CATB_HUMAN Cathepsin B OS=Homo sapiens OX=9606 GN=CTSB PE=1 SV=3	Cathepsin B	CTSB	12	6	6	6	3	3	2	0	0	1	1	3	4	2	2	2	2	3	3	3	0	2	3	0	5	6	6	2	4	4	3	3	5	5	4	2	4	4	3	0	1	2
sp|P07911-3|UROM_HUMAN;sp|P07911|UROM_HUMAN;sp|P07911-5|UROM_HUMAN;tr|X6RBG4|X6RBG4_HUMAN;sp|P07911-4|UROM_HUMAN;sp|P07911-2|UROM_HUMAN	sp|P07911-3|UROM_HUMAN;sp|P07911|UROM_HUMAN;sp|P07911-5|UROM_HUMAN;tr|X6RBG4|X6RBG4_HUMAN;sp|P07911-4|UROM_HUMAN;sp|P07911-2|UROM_HUMAN	4;4;4;4;3;2	4;4;4;4;3;2	4;4;4;4;3;2	sp|P07911-3|UROM_HUMAN Isoform 3 of Uromodulin OS=Homo sapiens OX=9606 GN=UMOD;sp|P07911|UROM_HUMAN Uromodulin OS=Homo sapiens OX=9606 GN=UMOD PE=1 SV=1;sp|P07911-5|UROM_HUMAN Isoform 5 of Uromodulin OS=Homo sapiens OX=9606 GN=UMOD;tr|X6RBG4|X6RBG4_HUMAN U	Isoform 3 of Uromodulin	UMOD;sp|P07911|UROM	6	4	4	4	3	2	0	3	2	3	1	0	2	1	3	0	0	2	2	0	1	1	2	2	4	1	0	2	1	2	0	1	2	0	2	0	0	1	2	0	1	0
sp|P07942|LAMB1_HUMAN;tr|G3XAI2|G3XAI2_HUMAN;tr|E7EPA6|E7EPA6_HUMAN;tr|E9PCS6|E9PCS6_HUMAN;tr|C9J296|C9J296_HUMAN	sp|P07942|LAMB1_HUMAN;tr|G3XAI2|G3XAI2_HUMAN;tr|E7EPA6|E7EPA6_HUMAN	11;11;9;1;1	11;11;9;1;1	11;11;9;1;1	sp|P07942|LAMB1_HUMAN Laminin subunit beta-1 OS=Homo sapiens OX=9606 GN=LAMB1 PE=1 SV=2;tr|G3XAI2|G3XAI2_HUMAN Laminin subunit beta-1 OS=Homo sapiens OX=9606 GN=LAMB1 PE=1 SV=1;tr|E7EPA6|E7EPA6_HUMAN Laminin subunit beta-1 OS=Homo sapiens OX=9606 GN=LAMB1	Laminin subunit beta-1	LAMB1	5	11	11	11	4	7	6	5	7	4	6	6	3	3	5	3	5	7	4	5	3	7	6	1	6	5	6	5	3	5	5	6	3	4	1	2	4	5	5	4	6	2
sp|P07951-3|TPM2_HUMAN;tr|Q5TCU3|Q5TCU3_HUMAN;tr|A7XZE4|A7XZE4_HUMAN;sp|P07951-2|TPM2_HUMAN;sp|P07951|TPM2_HUMAN;CON__Q3SX28;tr|Q5TCU8|Q5TCU8_HUMAN	sp|P07951-3|TPM2_HUMAN;tr|Q5TCU3|Q5TCU3_HUMAN;tr|A7XZE4|A7XZE4_HUMAN;sp|P07951-2|TPM2_HUMAN;sp|P07951|TPM2_HUMAN;CON__Q3SX28;tr|Q5TCU8|Q5TCU8_HUMAN	6;6;6;6;6;6;6	2;2;2;2;2;2;2	2;2;2;2;2;2;2	sp|P07951-3|TPM2_HUMAN Isoform 3 of Tropomyosin beta chain OS=Homo sapiens OX=9606 GN=TPM2;tr|Q5TCU3|Q5TCU3_HUMAN Tropomyosin beta chain OS=Homo sapiens OX=9606 GN=TPM2 PE=1 SV=1;tr|A7XZE4|A7XZE4_HUMAN Beta tropomyosin isoform OS=Homo sapiens OX=9606 GN=TP	Isoform 3 of Tropomyosin beta chain	TPM2;tr|Q5TCU3|Q5TCU3	7	6	2	2	2	4	2	2	4	2	3	3	5	4	3	4	4	2	4	4	2	4	3	5	2	2	2	3	2	5	3	4	4	2	1	6	3	2	2	3	1	4
sp|P07996|TSP1_HUMAN;sp|P07996-2|TSP1_HUMAN;CON__Q28194;tr|A8MZG1|A8MZG1_HUMAN;sp|P35442|TSP2_HUMAN;tr|A0A3B3ITK0|A0A3B3ITK0_HUMAN	sp|P07996|TSP1_HUMAN;sp|P07996-2|TSP1_HUMAN;CON__Q28194	39;35;25;3;2;2	39;35;25;3;2;2	38;34;24;3;1;1	sp|P07996|TSP1_HUMAN Thrombospondin-1 OS=Homo sapiens OX=9606 GN=THBS1 PE=1 SV=2;sp|P07996-2|TSP1_HUMAN Isoform 2 of Thrombospondin-1 OS=Homo sapiens OX=9606 GN=THBS1;	Thrombospondin-1	THBS1	6	39	39	38	18	19	24	23	23	28	28	23	31	27	27	20	30	23	19	24	36	26	23	26	16	22	22	23	21	25	27	25	22	15	29	24	26	21	20	19	17	25
sp|P07998|RNAS1_HUMAN;tr|G3V357|G3V357_HUMAN	sp|P07998|RNAS1_HUMAN;tr|G3V357|G3V357_HUMAN	2;1	2;1	2;1	sp|P07998|RNAS1_HUMAN Ribonuclease pancreatic OS=Homo sapiens OX=9606 GN=RNASE1 PE=1 SV=4;tr|G3V357|G3V357_HUMAN Ribonuclease pancreatic OS=Homo sapiens OX=9606 GN=RNASE1 PE=1 SV=1	Ribonuclease pancreatic	RNASE1	2	2	2	2	2	2	2	2	2	2	1	2	2	2	2	2	2	2	2	2	2	2	2	2	2	2	2	2	2	2	2	2	2	2	2	2	2	2	2	2	2	2
sp|P08185|CBG_HUMAN;tr|G3V350|G3V350_HUMAN;tr|G3V4V7|G3V4V7_HUMAN	sp|P08185|CBG_HUMAN	13;6;5	13;6;5	13;6;5	sp|P08185|CBG_HUMAN Corticosteroid-binding globulin OS=Homo sapiens OX=9606 GN=SERPINA6 PE=1 SV=1	Corticosteroid-binding globulin	SERPINA6	3	13	13	13	7	10	8	9	9	8	9	9	10	7	12	9	9	12	9	11	8	10	9	9	8	9	8	9	8	10	9	9	8	10	12	8	10	9	7	8	10	8
sp|P08195-2|4F2_HUMAN;sp|P08195-3|4F2_HUMAN;tr|F5GZS6|F5GZS6_HUMAN;sp|P08195|4F2_HUMAN;tr|J3KPF3|J3KPF3_HUMAN;sp|P08195-4|4F2_HUMAN;tr|H0YFX4|H0YFX4_HUMAN;tr|F5GZI0|F5GZI0_HUMAN;tr|H0YFS2|H0YFS2_HUMAN;tr|F5H0E2|F5H0E2_HUMAN	sp|P08195-2|4F2_HUMAN;sp|P08195-3|4F2_HUMAN;tr|F5GZS6|F5GZS6_HUMAN;sp|P08195|4F2_HUMAN;tr|J3KPF3|J3KPF3_HUMAN;sp|P08195-4|4F2_HUMAN	7;7;7;7;7;7;2;2;2;1	7;7;7;7;7;7;2;2;2;1	7;7;7;7;7;7;2;2;2;1	sp|P08195-2|4F2_HUMAN Isoform 2 of 4F2 cell-surface antigen heavy chain OS=Homo sapiens OX=9606 GN=SLC3A2;sp|P08195-3|4F2_HUMAN Isoform 3 of 4F2 cell-surface antigen heavy chain OS=Homo sapiens OX=9606 GN=SLC3A2;tr|F5GZS6|F5GZS6_HUMAN 4F2 cell-surface anti	Isoform 2 of 4F2 cell-surface antigen heavy chain	SLC3A2;sp|P08195-3|4F2	10	7	7	7	6	6	7	6	5	6	6	6	6	6	5	3	6	5	6	4	6	6	6	6	7	4	5	6	6	4	5	5	4	4	4	3	4	3	7	4	6	4
sp|P08238|HS90B_HUMAN;sp|P07900|HS90A_HUMAN;sp|P07900-2|HS90A_HUMAN;tr|F8W026|F8W026_HUMAN;sp|Q14568|HS902_HUMAN;sp|Q58FF8|H90B2_HUMAN;sp|Q58FF7|H90B3_HUMAN	sp|P08238|HS90B_HUMAN;sp|P07900|HS90A_HUMAN;sp|P07900-2|HS90A_HUMAN	6;3;3;1;1;1;1	5;3;3;0;1;1;1	5;3;3;0;1;1;1	sp|P08238|HS90B_HUMAN Heat shock protein HSP 90-beta OS=Homo sapiens OX=9606 GN=HSP90AB1 PE=1 SV=4;sp|P07900|HS90A_HUMAN Heat shock protein HSP 90-alpha OS=Homo sapiens OX=9606 GN=HSP90AA1 PE=1 SV=5;sp|P07900-2|HS90A_HUMAN Isoform 2 of Heat shock protein H	Heat shock protein HSP 90-beta	HSP90AB1	7	6	5	5	2	2	0	1	1	1	3	0	0	2	2	1	2	0	3	2	2	4	2	4	3	4	2	0	2	2	2	1	1	0	3	0	2	2	1	1	3	2
sp|P08253|MMP2_HUMAN;sp|P08253-3|MMP2_HUMAN;sp|P08253-2|MMP2_HUMAN;tr|H3BR66|H3BR66_HUMAN;tr|H3BV48|H3BV48_HUMAN;tr|H3BS34|H3BS34_HUMAN	sp|P08253|MMP2_HUMAN;sp|P08253-3|MMP2_HUMAN;sp|P08253-2|MMP2_HUMAN;tr|H3BR66|H3BR66_HUMAN	12;11;10;6;3;1	12;11;10;6;3;1	12;11;10;6;3;1	sp|P08253|MMP2_HUMAN 72 kDa type IV collagenase OS=Homo sapiens OX=9606 GN=MMP2 PE=1 SV=2;sp|P08253-3|MMP2_HUMAN Isoform 3 of 72 kDa type IV collagenase OS=Homo sapiens OX=9606 GN=MMP2;sp|P08253-2|MMP2_HUMAN Isoform 2 of 72 kDa type IV collagenase OS=Homo	72 kDa type IV collagenase	MMP2	6	12	12	12	10	11	12	9	11	10	11	12	9	11	7	8	6	7	8	6	9	7	7	7	10	9	9	6	10	8	6	9	8	9	4	4	9	8	8	6	10	6
sp|P08294|SODE_HUMAN;tr|M0R1V4|M0R1V4_HUMAN	sp|P08294|SODE_HUMAN	5;1	5;1	5;1	sp|P08294|SODE_HUMAN Extracellular superoxide dismutase [Cu-Zn] OS=Homo sapiens OX=9606 GN=SOD3 PE=1 SV=2	Extracellular superoxide dismutase [Cu-Zn]	SOD3	2	5	5	5	4	4	4	4	4	3	4	5	4	4	2	4	3	1	4	3	3	3	3	4	4	3	4	4	4	1	2	4	2	2	1	2	4	2	2	2	4	4
sp|P08519|APOA_HUMAN;tr|A0A087WWY0|A0A087WWY0_HUMAN;sp|Q16609|LPAL2_HUMAN	sp|P08519|APOA_HUMAN	41;5;1	39;5;1	39;5;1	sp|P08519|APOA_HUMAN Apolipoprotein(a) OS=Homo sapiens OX=9606 GN=LPA PE=1 SV=1	Apolipoprotein(a)	LPA	3	41	39	39	5	7	3	12	6	13	38	38	16	13	31	11	10	9	32	10	22	36	15	19	11	7	3	9	5	10	41	39	19	9	30	11	16	32	31	16	25	36
sp|P08567|PLEK_HUMAN	sp|P08567|PLEK_HUMAN	4	4	4	sp|P08567|PLEK_HUMAN Pleckstrin OS=Homo sapiens OX=9606 GN=PLEK PE=1 SV=3	Pleckstrin	PLEK	1	4	4	4	2	1	1	1	0	2	3	0	3	3	2	2	1	1	1	2	4	1	1	1	2	1	1	0	1	2	2	3	1	0	0	2	1	0	1	1	0	3
sp|P08571|CD14_HUMAN;tr|D6RFL4|D6RFL4_HUMAN	sp|P08571|CD14_HUMAN;tr|D6RFL4|D6RFL4_HUMAN	13;8	13;8	13;8	sp|P08571|CD14_HUMAN Monocyte differentiation antigen CD14 OS=Homo sapiens OX=9606 GN=CD14 PE=1 SV=2;tr|D6RFL4|D6RFL4_HUMAN Monocyte differentiation antigen CD14 (Fragment) OS=Homo sapiens OX=9606 GN=CD14 PE=1 SV=1	Monocyte differentiation antigen CD14	CD14	2	13	13	13	11	11	11	10	11	11	11	11	11	10	10	10	10	10	10	10	9	11	10	10	12	11	10	10	10	10	12	11	12	11	10	11	11	9	10	11	10	10
sp|P08603|CFAH_HUMAN;sp|P08603-2|CFAH_HUMAN	sp|P08603|CFAH_HUMAN	112;47	112;47	58;0	sp|P08603|CFAH_HUMAN Complement factor H OS=Homo sapiens OX=9606 GN=CFH PE=1 SV=4	Complement factor H	CFH	2	112	112	58	78	94	85	86	82	78	83	82	92	90	95	103	93	101	95	103	91	100	98	97	93	93	84	89	81	92	91	93	94	92	79	103	75	75	85	97	85	83
sp|P08637|FCG3A_HUMAN;tr|H0Y755|H0Y755_HUMAN;tr|M9MML0|M9MML0_HUMAN;tr|C9JC71|C9JC71_HUMAN	sp|P08637|FCG3A_HUMAN;tr|H0Y755|H0Y755_HUMAN;tr|M9MML0|M9MML0_HUMAN	4;4;4;1	2;2;2;1	2;2;2;1	sp|P08637|FCG3A_HUMAN Low affinity immunoglobulin gamma Fc region receptor III-A OS=Homo sapiens OX=9606 GN=FCGR3A PE=1 SV=2;tr|H0Y755|H0Y755_HUMAN Low affinity immunoglobulin gamma Fc region receptor III-A (Fragment) OS=Homo sapiens OX=9606 GN=FCGR3A PE=1	Low affinity immunoglobulin gamma Fc region receptor III-A	FCGR3A	4	4	2	2	2	3	3	2	2	2	2	2	2	2	2	1	1	1	1	1	2	3	1	1	2	3	2	3	2	2	3	2	2	2	2	2	2	2	3	4	3	2
sp|P08670|VIME_HUMAN;tr|B0YJC4|B0YJC4_HUMAN;tr|A0A1B0GTT5|A0A1B0GTT5_HUMAN;tr|A0A1B0GVG8|A0A1B0GVG8_HUMAN;sp|P17661|DESM_HUMAN	sp|P08670|VIME_HUMAN;tr|B0YJC4|B0YJC4_HUMAN;tr|A0A1B0GTT5|A0A1B0GTT5_HUMAN	4;3;2;1;1	4;3;2;1;1	4;3;2;1;1	sp|P08670|VIME_HUMAN Vimentin OS=Homo sapiens OX=9606 GN=VIM PE=1 SV=4;tr|B0YJC4|B0YJC4_HUMAN Vimentin OS=Homo sapiens OX=9606 GN=VIM PE=1 SV=1;tr|A0A1B0GTT5|A0A1B0GTT5_HUMAN Vimentin (Fragment) OS=Homo sapiens OX=9606 GN=VIM PE=1 SV=1	Vimentin	VIM	5	4	4	4	1	1	0	0	0	0	0	0	0	0	2	0	0	0	2	0	0	0	0	4	0	0	0	0	0	0	0	0	0	0	0	0	0	0	0	0	0	1
sp|P08697|A2AP_HUMAN;sp|P08697-2|A2AP_HUMAN;tr|A0A0G2JPA8|A0A0G2JPA8_HUMAN;tr|C9JMH6|C9JMH6_HUMAN;tr|A0A0J9YY65|A0A0J9YY65_HUMAN;tr|C9JPV4|C9JPV4_HUMAN;tr|A0A0J9YWQ3|A0A0J9YWQ3_HUMAN;CON__P28800	sp|P08697|A2AP_HUMAN;sp|P08697-2|A2AP_HUMAN;tr|A0A0G2JPA8|A0A0G2JPA8_HUMAN;tr|C9JMH6|C9JMH6_HUMAN;tr|A0A0J9YY65|A0A0J9YY65_HUMAN	27;23;22;15;14;10;9;3	27;23;22;15;14;10;9;3	27;23;22;15;14;10;9;3	sp|P08697|A2AP_HUMAN Alpha-2-antiplasmin OS=Homo sapiens OX=9606 GN=SERPINF2 PE=1 SV=3;sp|P08697-2|A2AP_HUMAN Isoform 2 of Alpha-2-antiplasmin OS=Homo sapiens OX=9606 GN=SERPINF2;tr|A0A0G2JPA8|A0A0G2JPA8_HUMAN Alpha-2-antiplasmin OS=Homo sapiens OX=9606 GN	Alpha-2-antiplasmin	SERPINF2	8	27	27	27	24	27	23	22	22	22	24	23	27	27	25	26	26	23	25	26	24	25	26	25	25	27	24	24	25	25	26	26	25	25	22	26	24	23	24	25	21	26
sp|P09172|DOPO_HUMAN;tr|Q5T382|Q5T382_HUMAN	sp|P09172|DOPO_HUMAN	19;3	19;3	19;3	sp|P09172|DOPO_HUMAN Dopamine beta-hydroxylase OS=Homo sapiens OX=9606 GN=DBH PE=1 SV=3	Dopamine beta-hydroxylase	DBH	2	19	19	19	17	18	19	18	18	17	18	19	11	1	14	13	17	13	17	16	16	19	18	10	18	18	19	18	19	17	16	16	13	1	14	11	19	15	17	14	17	16
sp|P09486|SPRC_HUMAN;tr|F5GY03|F5GY03_HUMAN;tr|E5RK62|E5RK62_HUMAN;tr|F5H4E2|F5H4E2_HUMAN	sp|P09486|SPRC_HUMAN;tr|F5GY03|F5GY03_HUMAN	7;5;3;1	7;5;3;1	7;5;3;1	sp|P09486|SPRC_HUMAN SPARC OS=Homo sapiens OX=9606 GN=SPARC PE=1 SV=1;tr|F5GY03|F5GY03_HUMAN SPARC (Fragment) OS=Homo sapiens OX=9606 GN=SPARC PE=1 SV=1	SPARC	SPARC	4	7	7	7	3	4	4	3	4	4	4	4	2	4	4	3	4	2	4	4	5	4	4	5	4	3	2	3	2	2	6	4	3	0	3	3	2	3	2	2	1	5
sp|P09871|C1S_HUMAN;tr|F8WCZ6|F8WCZ6_HUMAN;tr|A0A087X232|A0A087X232_HUMAN;tr|H0Y5D1|H0Y5D1_HUMAN;tr|F5H7T4|F5H7T4_HUMAN;tr|B5MCV4|B5MCV4_HUMAN	sp|P09871|C1S_HUMAN;tr|F8WCZ6|F8WCZ6_HUMAN;tr|A0A087X232|A0A087X232_HUMAN	43;42;40;14;13;1	43;42;40;14;13;1	43;42;40;14;13;1	sp|P09871|C1S_HUMAN Complement C1s subcomponent OS=Homo sapiens OX=9606 GN=C1S PE=1 SV=1;tr|F8WCZ6|F8WCZ6_HUMAN Complement C1s subcomponent OS=Homo sapiens OX=9606 GN=C1S PE=1 SV=1;tr|A0A087X232|A0A087X232_HUMAN Complement C1s subcomponent OS=Homo sapiens	Complement C1s subcomponent	C1S	6	43	43	43	29	33	31	31	29	29	28	31	34	35	35	38	33	37	36	40	31	36	37	38	33	36	31	34	33	34	35	36	34	33	26	32	31	29	33	36	30	31
sp|P09960|LKHA4_HUMAN;sp|P09960-4|LKHA4_HUMAN;sp|P09960-2|LKHA4_HUMAN;sp|P09960-3|LKHA4_HUMAN;tr|B4DEH5|B4DEH5_HUMAN	sp|P09960|LKHA4_HUMAN;sp|P09960-4|LKHA4_HUMAN;sp|P09960-2|LKHA4_HUMAN;sp|P09960-3|LKHA4_HUMAN	10;9;7;6;1	10;9;7;6;1	10;9;7;6;1	sp|P09960|LKHA4_HUMAN Leukotriene A-4 hydrolase OS=Homo sapiens OX=9606 GN=LTA4H PE=1 SV=2;sp|P09960-4|LKHA4_HUMAN Isoform 4 of Leukotriene A-4 hydrolase OS=Homo sapiens OX=9606 GN=LTA4H;sp|P09960-2|LKHA4_HUMAN Isoform 2 of Leukotriene A-4 hydrolase OS=Hom	Leukotriene A-4 hydrolase	LTA4H	5	10	10	10	3	2	2	2	1	3	5	1	2	4	5	3	3	2	3	5	2	3	2	4	1	0	1	1	0	1	2	3	0	6	1	0	0	3	0	5	1	0
sp|P09972|ALDOC_HUMAN;tr|K7EKH5|K7EKH5_HUMAN;tr|C9J8F3|C9J8F3_HUMAN;tr|J3KSV6|J3KSV6_HUMAN;tr|J3QKP5|J3QKP5_HUMAN;tr|A8MVZ9|A8MVZ9_HUMAN;tr|J3QKK1|J3QKK1_HUMAN	sp|P09972|ALDOC_HUMAN;tr|K7EKH5|K7EKH5_HUMAN;tr|C9J8F3|C9J8F3_HUMAN;tr|J3KSV6|J3KSV6_HUMAN;tr|J3QKP5|J3QKP5_HUMAN;tr|A8MVZ9|A8MVZ9_HUMAN	4;3;3;3;3;3;1	3;3;3;3;3;3;1	3;3;3;3;3;3;1	sp|P09972|ALDOC_HUMAN Fructose-bisphosphate aldolase C OS=Homo sapiens OX=9606 GN=ALDOC PE=1 SV=2;tr|K7EKH5|K7EKH5_HUMAN Fructose-bisphosphate aldolase C (Fragment) OS=Homo sapiens OX=9606 GN=ALDOC PE=1 SV=1;tr|C9J8F3|C9J8F3_HUMAN Fructose-bisphosphate ald	Fructose-bisphosphate aldolase C	ALDOC	7	4	3	3	3	2	2	2	3	2	2	3	2	1	2	1	2	0	3	3	3	4	2	3	4	1	1	2	1	2	1	1	2	2	0	2	4	1	2	2	3	1
sp|P0C0L4|CO4A_HUMAN;sp|P0C0L4-2|CO4A_HUMAN	sp|P0C0L4|CO4A_HUMAN;sp|P0C0L4-2|CO4A_HUMAN	144;138	144;138	1;1	sp|P0C0L4|CO4A_HUMAN Complement C4-A OS=Homo sapiens OX=9606 GN=C4A PE=1 SV=2;sp|P0C0L4-2|CO4A_HUMAN Isoform 2 of Complement C4-A OS=Homo sapiens OX=9606 GN=C4A	Complement C4-A	C4A	2	144	144	1	106	110	114	119	116	105	111	114	119	118	117	131	114	130	123	134	110	120	120	123	116	115	111	121	114	114	119	119	122	129	106	133	113	106	117	125	111	115
sp|P0C0L5|CO4B_HUMAN;tr|F5GXS0|F5GXS0_HUMAN;tr|A0A3B3ISA6|A0A3B3ISA6_HUMAN;tr|A0A3B3ISD7|A0A3B3ISD7_HUMAN	sp|P0C0L5|CO4B_HUMAN;tr|F5GXS0|F5GXS0_HUMAN;tr|A0A3B3ISA6|A0A3B3ISA6_HUMAN	144;138;96;8	5;5;5;1	1;1;1;0	sp|P0C0L5|CO4B_HUMAN Complement C4-B OS=Homo sapiens OX=9606 GN=C4B PE=1 SV=2;tr|F5GXS0|F5GXS0_HUMAN Complement C4-B OS=Homo sapiens OX=9606 GN=C4B PE=1 SV=1;tr|A0A3B3ISA6|A0A3B3ISA6_HUMAN Complement C4-B (Fragment) OS=Homo sapiens OX=9606 GN=C4B PE=1 SV=1	Complement C4-B	C4B	4	144	5	1	105	108	113	118	115	104	111	113	118	117	116	131	113	130	123	134	110	119	116	122	115	114	111	121	113	113	118	118	122	129	106	131	112	105	116	124	110	113
sp|P0CG04|IGLC1_HUMAN;sp|B9A064|IGLL5_HUMAN;tr|A0A0B4J231|A0A0B4J231_HUMAN	sp|P0CG04|IGLC1_HUMAN;sp|B9A064|IGLL5_HUMAN;tr|A0A0B4J231|A0A0B4J231_HUMAN	3;3;3	1;1;1	1;1;1	sp|P0CG04|IGLC1_HUMAN Immunoglobulin lambda constant 1 OS=Homo sapiens OX=9606 GN=IGLC1 PE=1 SV=1;sp|B9A064|IGLL5_HUMAN Immunoglobulin lambda-like polypeptide 5 OS=Homo sapiens OX=9606 GN=IGLL5 PE=2 SV=2;tr|A0A0B4J231|A0A0B4J231_HUMAN Immunoglobulin lambda	Immunoglobulin lambda constant 1	IGLC1	3	3	1	1	3	2	2	2	1	1	2	2	2	2	2	2	2	2	2	2	2	2	2	2	2	2	2	2	2	2	2	2	2	2	2	2	2	2	1	2	2	2
sp|P0CG48|UBC_HUMAN;tr|B4DV12|B4DV12_HUMAN;tr|Q96C32|Q96C32_HUMAN;sp|P0CG47|UBB_HUMAN;tr|Q5PY61|Q5PY61_HUMAN;tr|J3QKN0|J3QKN0_HUMAN;tr|F5GXK7|F5GXK7_HUMAN;tr|F5H747|F5H747_HUMAN;sp|P62979|RS27A_HUMAN;tr|F5H388|F5H388_HUMAN;tr|F5H265|F5H265_HUMAN;tr|F5H2Z3|F5H2Z3_HUMAN;tr|F5GYU3|F5GYU3_HUMAN;sp|P62987|RL40_HUMAN;tr|F5H6Q2|F5H6Q2_HUMAN;tr|J3QTR3|J3QTR3_HUMAN;tr|J3QS39|J3QS39_HUMAN;tr|M0R2S1|M0R2S1_…	sp|P0CG48|UBC_HUMAN;tr|B4DV12|B4DV12_HUMAN;tr|Q96C32|Q96C32_HUMAN;sp|P0CG47|UBB_HUMAN;tr|Q5PY61|Q5PY61_HUMAN;tr|J3QKN0|J3QKN0_HUMAN;tr|F5GXK7|F5GXK7_HUMAN;tr|F5H747|F5H747_HUMAN;sp|P62979|RS27A_HUMAN;tr|F5H388|F5H388_HUMAN;tr|F5H265|F5H265_HUMAN;tr|F5H2Z3|F5H2Z3_HUMAN;tr|F5GYU3|F5GYU3_HUMAN;sp|P62987|RL40_HUMAN;tr|F5H6Q2|F5H6Q2_HUMAN;tr|J3QTR3|J3QTR3_HUMAN;tr|J3QS39|J3QS39_HUMAN;tr|M0R2S1|M0R2S1_…	3;3;3;3;3;3;3;3;3;3;3;3;3;3;3;3;3;2;2;2;2;2;1;1	3;3;3;3;3;3;3;3;3;3;3;3;3;3;3;3;3;2;2;2;2;2;1;1	3;3;3;3;3;3;3;3;3;3;3;3;3;3;3;3;3;2;2;2;2;2;1;1	sp|P0CG48|UBC_HUMAN Polyubiquitin-C OS=Homo sapiens OX=9606 GN=UBC PE=1 SV=3;tr|B4DV12|B4DV12_HUMAN Polyubiquitin-B OS=Homo sapiens OX=9606 GN=UBB PE=1 SV=1;tr|Q96C32|Q96C32_HUMAN Polyubiquitin-C OS=Homo sapiens OX=9606 GN=UBC PE=1 SV=1;sp|P0CG47|UBB_HUMAN	Polyubiquitin-C	UBC	24	3	3	3	2	2	1	2	2	2	2	2	2	2	3	2	3	2	3	2	2	2	2	3	2	1	2	2	2	2	2	1	1	2	1	1	1	2	1	1	2	3
sp|P0DJI8|SAA1_HUMAN;tr|E9PQD6|E9PQD6_HUMAN	sp|P0DJI8|SAA1_HUMAN;tr|E9PQD6|E9PQD6_HUMAN	4;3	3;2	3;2	sp|P0DJI8|SAA1_HUMAN Serum amyloid A-1 protein OS=Homo sapiens OX=9606 GN=SAA1 PE=1 SV=1;tr|E9PQD6|E9PQD6_HUMAN Serum amyloid A protein OS=Homo sapiens OX=9606 GN=SAA1 PE=1 SV=1	Serum amyloid A-1 protein	SAA1	2	4	3	3	0	0	0	1	0	1	1	0	0	1	0	0	0	1	0	2	0	1	1	0	4	4	4	2	0	4	4	2	2	4	3	1	1	2	3	4	2	2
sp|P0DJI9|SAA2_HUMAN	sp|P0DJI9|SAA2_HUMAN	3	2	2	sp|P0DJI9|SAA2_HUMAN Serum amyloid A-2 protein OS=Homo sapiens OX=9606 GN=SAA2 PE=1 SV=1	Serum amyloid A-2 protein	SAA2	1	3	2	2	0	0	0	0	0	0	0	0	0	0	0	0	0	0	0	0	0	0	0	0	1	2	2	0	0	2	2	0	0	3	2	1	0	1	1	2	1	0
sp|P0DMV9|HS71B_HUMAN;sp|P0DMV8|HS71A_HUMAN;tr|A0A0G2JIW1|A0A0G2JIW1_HUMAN;sp|P0DMV8-2|HS71A_HUMAN;tr|V9GZ37|V9GZ37_HUMAN	sp|P0DMV9|HS71B_HUMAN;sp|P0DMV8|HS71A_HUMAN;tr|A0A0G2JIW1|A0A0G2JIW1_HUMAN;sp|P0DMV8-2|HS71A_HUMAN	5;5;5;4;1	4;4;4;3;1	1;1;1;1;0	sp|P0DMV9|HS71B_HUMAN Heat shock 70 kDa protein 1B OS=Homo sapiens OX=9606 GN=HSPA1B PE=1 SV=1;sp|P0DMV8|HS71A_HUMAN Heat shock 70 kDa protein 1A OS=Homo sapiens OX=9606 GN=HSPA1A PE=1 SV=1;tr|A0A0G2JIW1|A0A0G2JIW1_HUMAN Heat shock 70 kDa protein 1B OS=Hom	Heat shock 70 kDa protein 1B	HSPA1B	5	5	4	1	4	2	2	2	2	3	2	1	3	4	4	3	4	2	4	3	4	3	3	4	4	2	4	3	4	2	3	2	3	3	2	2	3	3	3	2	3	3
sp|P0DOY3|IGLC3_HUMAN;sp|P0DOY2|IGLC2_HUMAN;sp|P0CF74|IGLC6_HUMAN;sp|A0M8Q6|IGLC7_HUMAN	sp|P0DOY3|IGLC3_HUMAN;sp|P0DOY2|IGLC2_HUMAN;sp|P0CF74|IGLC6_HUMAN;sp|A0M8Q6|IGLC7_HUMAN	4;4;3;2	4;4;3;2	2;2;1;1	sp|P0DOY3|IGLC3_HUMAN Immunoglobulin lambda constant 3 OS=Homo sapiens OX=9606 GN=IGLC3 PE=1 SV=1;sp|P0DOY2|IGLC2_HUMAN Immunoglobulin lambda constant 2 OS=Homo sapiens OX=9606 GN=IGLC2 PE=1 SV=1;sp|P0CF74|IGLC6_HUMAN Immunoglobulin lambda constant 6 OS=Ho	Immunoglobulin lambda constant 3	IGLC3	4	4	4	2	4	4	3	3	3	3	3	4	4	4	3	4	4	4	4	4	4	4	4	4	4	4	3	4	3	4	4	4	4	4	3	4	4	3	3	4	3	3
sp|P0DP25|CALM3_HUMAN;sp|P0DP24|CALM2_HUMAN;sp|P0DP23|CALM1_HUMAN;tr|E7ETZ0|E7ETZ0_HUMAN;tr|H0Y7A7|H0Y7A7_HUMAN;tr|E7EMB3|E7EMB3_HUMAN;tr|G3V361|G3V361_HUMAN;tr|Q96HY3|Q96HY3_HUMAN	sp|P0DP25|CALM3_HUMAN;sp|P0DP24|CALM2_HUMAN;sp|P0DP23|CALM1_HUMAN;tr|E7ETZ0|E7ETZ0_HUMAN;tr|H0Y7A7|H0Y7A7_HUMAN;tr|E7EMB3|E7EMB3_HUMAN;tr|G3V361|G3V361_HUMAN;tr|Q96HY3|Q96HY3_HUMAN	2;2;2;2;2;2;1;1	1;1;1;1;1;1;1;1	1;1;1;1;1;1;1;1	sp|P0DP25|CALM3_HUMAN Calmodulin-3 OS=Homo sapiens OX=9606 GN=CALM3 PE=1 SV=1;sp|P0DP24|CALM2_HUMAN Calmodulin-2 OS=Homo sapiens OX=9606 GN=CALM2 PE=1 SV=1;sp|P0DP23|CALM1_HUMAN Calmodulin-1 OS=Homo sapiens OX=9606 GN=CALM1 PE=1 SV=1;tr|E7ETZ0|E7ETZ0_HUMAN	Calmodulin-3	CALM3	8	2	1	1	2	1	0	0	0	0	0	1	1	0	0	1	1	0	1	1	1	1	1	2	1	2	0	1	1	0	0	1	1	0	0	1	1	0	1	0	0	0
sp|P10153|RNAS2_HUMAN	sp|P10153|RNAS2_HUMAN	1	1	1	sp|P10153|RNAS2_HUMAN Non-secretory ribonuclease OS=Homo sapiens OX=9606 GN=RNASE2 PE=1 SV=2	Non-secretory ribonuclease	RNASE2	1	1	1	1	1	1	1	1	0	1	1	1	1	1	1	0	1	1	1	1	1	1	1	1	1	1	1	0	0	1	1	1	1	1	1	1	1	1	1	1	1	1
sp|P10412|H14_HUMAN;sp|P16403|H12_HUMAN;sp|P16402|H13_HUMAN;sp|P22492|H1T_HUMAN;sp|Q02539|H11_HUMAN	sp|P10412|H14_HUMAN;sp|P16403|H12_HUMAN;sp|P16402|H13_HUMAN;sp|P22492|H1T_HUMAN;sp|Q02539|H11_HUMAN	5;4;4;3;3	5;4;4;3;3	5;4;4;3;3	sp|P10412|H14_HUMAN Histone H1.4 OS=Homo sapiens OX=9606 GN=HIST1H1E PE=1 SV=2;sp|P16403|H12_HUMAN Histone H1.2 OS=Homo sapiens OX=9606 GN=HIST1H1C PE=1 SV=2;sp|P16402|H13_HUMAN Histone H1.3 OS=Homo sapiens OX=9606 GN=HIST1H1D PE=1 SV=2;sp|P22492|H1T_HUMAN	Histone H1.4	HIST1H1E	5	5	5	5	3	0	0	0	1	0	0	0	0	1	0	0	0	0	1	0	1	0	0	4	0	0	0	0	0	1	0	0	0	1	0	0	0	0	0	0	0	0
sp|P10451-3|OSTP_HUMAN;sp|P10451-4|OSTP_HUMAN;sp|P10451-5|OSTP_HUMAN;sp|P10451-2|OSTP_HUMAN;sp|P10451|OSTP_HUMAN;tr|D6R9C5|D6R9C5_HUMAN;CON__P31096	sp|P10451-3|OSTP_HUMAN;sp|P10451-4|OSTP_HUMAN;sp|P10451-5|OSTP_HUMAN;sp|P10451-2|OSTP_HUMAN;sp|P10451|OSTP_HUMAN;tr|D6R9C5|D6R9C5_HUMAN	3;3;3;3;3;2;1	3;3;3;3;3;2;1	3;3;3;3;3;2;1	sp|P10451-3|OSTP_HUMAN Isoform C of Osteopontin OS=Homo sapiens OX=9606 GN=SPP1;sp|P10451-4|OSTP_HUMAN Isoform D of Osteopontin OS=Homo sapiens OX=9606 GN=SPP1;sp|P10451-5|OSTP_HUMAN Isoform 5 of Osteopontin OS=Homo sapiens OX=9606 GN=SPP1;sp|P10451-2|OSTP	Isoform C of Osteopontin	SPP1;sp|P10451-4|OSTP	7	3	3	3	3	3	1	1	1	2	2	2	3	1	0	0	1	0	0	0	1	2	0	2	3	2	1	0	1	3	2	1	0	1	0	0	1	1	1	1	1	2
sp|P10586-2|PTPRF_HUMAN;sp|P10586|PTPRF_HUMAN;tr|H0Y6Z7|H0Y6Z7_HUMAN;tr|H0Y4H1|H0Y4H1_HUMAN;tr|H0Y7Z9|H0Y7Z9_HUMAN;tr|A2A437|A2A437_HUMAN	sp|P10586-2|PTPRF_HUMAN;sp|P10586|PTPRF_HUMAN;tr|H0Y6Z7|H0Y6Z7_HUMAN;tr|H0Y4H1|H0Y4H1_HUMAN	5;5;4;3;2;1	5;5;4;3;2;1	5;5;4;3;2;1	sp|P10586-2|PTPRF_HUMAN Isoform 2 of Receptor-type tyrosine-protein phosphatase F OS=Homo sapiens OX=9606 GN=PTPRF;sp|P10586|PTPRF_HUMAN Receptor-type tyrosine-protein phosphatase F OS=Homo sapiens OX=9606 GN=PTPRF PE=1 SV=2;tr|H0Y6Z7|H0Y6Z7_HUMAN Receptor	Isoform 2 of Receptor-type tyrosine-protein phosphatase F	PTPRF;sp|P10586|PTPRF	6	5	5	5	2	3	3	3	2	3	3	3	1	3	1	1	3	0	3	0	3	4	2	4	2	2	3	3	1	3	2	3	2	2	2	2	4	2	4	3	3	2
sp|P10599|THIO_HUMAN;sp|P10599-2|THIO_HUMAN	sp|P10599|THIO_HUMAN;sp|P10599-2|THIO_HUMAN	4;3	4;3	4;3	sp|P10599|THIO_HUMAN Thioredoxin OS=Homo sapiens OX=9606 GN=TXN PE=1 SV=3;sp|P10599-2|THIO_HUMAN Isoform 2 of Thioredoxin OS=Homo sapiens OX=9606 GN=TXN	Thioredoxin	TXN	2	4	4	4	3	3	3	2	3	3	3	3	2	3	3	3	3	2	3	3	3	3	3	3	3	1	3	1	1	1	2	2	3	3	2	0	2	1	1	2	2	2
sp|P10619-2|PPGB_HUMAN;sp|P10619|PPGB_HUMAN;tr|X6R5C5|X6R5C5_HUMAN;tr|X6R8A1|X6R8A1_HUMAN	sp|P10619-2|PPGB_HUMAN;sp|P10619|PPGB_HUMAN;tr|X6R5C5|X6R5C5_HUMAN;tr|X6R8A1|X6R8A1_HUMAN	1;1;1;1	1;1;1;1	1;1;1;1	sp|P10619-2|PPGB_HUMAN Isoform 2 of Lysosomal protective protein OS=Homo sapiens OX=9606 GN=CTSA;sp|P10619|PPGB_HUMAN Lysosomal protective protein OS=Homo sapiens OX=9606 GN=CTSA PE=1 SV=2;tr|X6R5C5|X6R5C5_HUMAN Carboxypeptidase OS=Homo sapiens OX=9606 GN=	Isoform 2 of Lysosomal protective protein	CTSA;sp|P10619|PPGB	4	1	1	1	1	1	1	0	1	0	1	0	0	0	1	1	1	0	1	1	1	1	1	1	1	1	1	0	0	0	1	1	1	0	1	0	1	0	0	0	0	0
sp|P10643|CO7_HUMAN	sp|P10643|CO7_HUMAN	47	47	43	sp|P10643|CO7_HUMAN Complement component C7 OS=Homo sapiens OX=9606 GN=C7 PE=1 SV=2	Complement component C7	C7	1	47	47	43	35	38	37	35	36	31	36	35	37	33	39	41	36	38	39	38	37	41	40	42	38	38	36	39	37	37	34	40	34	34	33	42	34	40	36	39	35	37
sp|P10645|CMGA_HUMAN	sp|P10645|CMGA_HUMAN	1	1	1	sp|P10645|CMGA_HUMAN Chromogranin-A OS=Homo sapiens OX=9606 GN=CHGA PE=1 SV=7	Chromogranin-A	CHGA	1	1	1	1	1	0	0	0	0	1	0	0	0	0	0	0	0	0	0	0	0	0	0	0	0	0	0	0	0	0	0	0	0	0	0	0	0	0	0	0	0	0
sp|P10646-2|TFPI1_HUMAN;sp|P10646|TFPI1_HUMAN	sp|P10646-2|TFPI1_HUMAN;sp|P10646|TFPI1_HUMAN	1;1	1;1	1;1	sp|P10646-2|TFPI1_HUMAN Isoform Beta of Tissue factor pathway inhibitor OS=Homo sapiens OX=9606 GN=TFPI;sp|P10646|TFPI1_HUMAN Tissue factor pathway inhibitor OS=Homo sapiens OX=9606 GN=TFPI PE=1 SV=1	Isoform Beta of Tissue factor pathway inhibitor	TFPI;sp|P10646|TFPI1	2	1	1	1	1	1	1	1	0	1	1	1	1	1	1	0	1	1	0	1	0	1	0	0	1	0	1	1	0	0	0	0	0	0	0	0	0	1	0	1	0	1
sp|P10720|PF4V_HUMAN	sp|P10720|PF4V_HUMAN	3	1	1	sp|P10720|PF4V_HUMAN Platelet factor 4 variant OS=Homo sapiens OX=9606 GN=PF4V1 PE=1 SV=1	Platelet factor 4 variant	PF4V1	1	3	1	1	2	3	3	3	2	3	3	2	3	3	3	2	3	3	2	3	3	3	2	3	3	2	3	3	2	3	3	2	3	2	3	2	2	3	3	2	2	3
sp|P10721-3|KIT_HUMAN;sp|P10721-2|KIT_HUMAN;sp|P10721|KIT_HUMAN	sp|P10721-3|KIT_HUMAN;sp|P10721-2|KIT_HUMAN;sp|P10721|KIT_HUMAN	4;4;4	4;4;4	4;4;4	sp|P10721-3|KIT_HUMAN Isoform 3 of Mast/stem cell growth factor receptor Kit OS=Homo sapiens OX=9606 GN=KIT;sp|P10721-2|KIT_HUMAN Isoform 2 of Mast/stem cell growth factor receptor Kit OS=Homo sapiens OX=9606 GN=KIT;sp|P10721|KIT_HUMAN Mast/stem cell growt	Isoform 3 of Mast/stem cell growth factor receptor Kit	KIT;sp|P10721-2|KIT	3	4	4	4	4	4	3	3	2	3	4	3	4	4	4	2	3	2	4	4	3	4	3	3	4	3	2	3	3	4	3	4	2	2	1	2	3	4	2	3	2	4
sp|P10909-4|CLUS_HUMAN;sp|P10909-6|CLUS_HUMAN;sp|P10909|CLUS_HUMAN;sp|P10909-5|CLUS_HUMAN;sp|P10909-2|CLUS_HUMAN;sp|P10909-3|CLUS_HUMAN;tr|H0YC35|H0YC35_HUMAN;tr|H0YLK8|H0YLK8_HUMAN;tr|E7ERK6|E7ERK6_HUMAN;tr|H0YAS8|H0YAS8_HUMAN;tr|E7ETB4|E7ETB4_HUMAN;tr|E5RG36|E5RG36_HUMAN;tr|E5RGB0|E5RGB0_HUMAN;tr|E5RH61|E5RH61_HUMAN;tr|E5RJZ5|E5RJZ5_HUMAN	sp|P10909-4|CLUS_HUMAN;sp|P10909-6|CLUS_HUMAN;sp|P10909|CLUS_HUMAN;sp|P10909-5|CLUS_HUMAN;sp|P10909-2|CLUS_HUMAN;sp|P10909-3|CLUS_HUMAN;tr|H0YC35|H0YC35_HUMAN;tr|H0YLK8|H0YLK8_HUMAN	25;25;25;25;25;16;14;13;11;10;9;6;6;6;6	25;25;25;25;25;16;14;13;11;10;9;6;6;6;6	25;25;25;25;25;16;14;13;11;10;9;6;6;6;6	sp|P10909-4|CLUS_HUMAN Isoform 4 of Clusterin OS=Homo sapiens OX=9606 GN=CLU;sp|P10909-6|CLUS_HUMAN Isoform 6 of Clusterin OS=Homo sapiens OX=9606 GN=CLU;sp|P10909|CLUS_HUMAN Clusterin OS=Homo sapiens OX=9606 GN=CLU PE=1 SV=1;sp|P10909-5|CLUS_HUMAN Isoform	Isoform 4 of Clusterin	CLU;sp|P10909-6|CLUS	15	25	25	25	19	21	21	20	18	17	21	20	20	20	21	20	20	21	22	23	18	23	22	22	20	21	17	20	19	22	18	22	21	19	20	23	17	17	18	21	18	17
sp|P11021|BIP_HUMAN	sp|P11021|BIP_HUMAN	19	19	18	sp|P11021|BIP_HUMAN Endoplasmic reticulum chaperone BiP OS=Homo sapiens OX=9606 GN=HSPA5 PE=1 SV=2	Endoplasmic reticulum chaperone BiP	HSPA5	1	19	19	18	14	15	12	14	13	11	12	14	12	12	14	12	15	14	12	10	15	14	16	13	8	5	9	10	14	9	10	13	11	9	10	4	14	10	7	9	10	10
sp|P11215|ITAM_HUMAN;sp|P11215-2|ITAM_HUMAN	sp|P11215|ITAM_HUMAN;sp|P11215-2|ITAM_HUMAN	2;2	2;2	2;2	sp|P11215|ITAM_HUMAN Integrin alpha-M OS=Homo sapiens OX=9606 GN=ITGAM PE=1 SV=2;sp|P11215-2|ITAM_HUMAN Isoform 2 of Integrin alpha-M OS=Homo sapiens OX=9606 GN=ITGAM	Integrin alpha-M	ITGAM	2	2	2	2	0	0	0	0	0	0	0	0	0	0	0	0	0	0	0	0	0	0	0	2	0	0	0	0	0	0	0	0	0	0	0	0	0	0	0	0	0	0
sp|P11226|MBL2_HUMAN	sp|P11226|MBL2_HUMAN	10	10	10	sp|P11226|MBL2_HUMAN Mannose-binding protein C OS=Homo sapiens OX=9606 GN=MBL2 PE=1 SV=2	Mannose-binding protein C	MBL2	1	10	10	10	7	4	7	10	8	8	7	6	5	6	6	5	10	9	6	8	9	9	8	7	7	8	7	8	6	9	7	6	6	5	5	4	8	8	6	6	9	5
sp|P11279|LAMP1_HUMAN;sp|P11279-2|LAMP1_HUMAN	sp|P11279|LAMP1_HUMAN;sp|P11279-2|LAMP1_HUMAN	4;3	4;3	4;3	sp|P11279|LAMP1_HUMAN Lysosome-associated membrane glycoprotein 1 OS=Homo sapiens OX=9606 GN=LAMP1 PE=1 SV=3;sp|P11279-2|LAMP1_HUMAN Isoform 2 of Lysosome-associated membrane glycoprotein 1 OS=Homo sapiens OX=9606 GN=LAMP1	Lysosome-associated membrane glycoprotein 1	LAMP1	2	4	4	4	2	3	3	2	4	2	2	3	3	2	3	1	3	3	3	3	2	2	3	2	2	1	4	2	2	3	2	3	3	3	2	1	3	0	2	0	2	2
sp|P11362-21|FGFR1_HUMAN;sp|P11362-8|FGFR1_HUMAN;sp|P11362|FGFR1_HUMAN;sp|P11362-19|FGFR1_HUMAN;sp|P11362-7|FGFR1_HUMAN;sp|P11362-2|FGFR1_HUMAN;tr|A0A3B3ISD1|A0A3B3ISD1_HUMAN;sp|P11362-20|FGFR1_HUMAN;tr|E7EU09|E7EU09_HUMAN;sp|P11362-3|FGFR1_HUMAN;sp|P11362-4|FGFR1_HUMAN;sp|P11362-14|FGFR1_HUMAN;sp|P11362-5|FGFR1_HUMAN;sp|P11362-9|FGFR1_HUMAN;sp|P11362-6|FGFR1_HUMAN;sp|P11362-10|FGFR1_HUMAN;sp|P11…	sp|P11362-21|FGFR1_HUMAN;sp|P11362-8|FGFR1_HUMAN;sp|P11362|FGFR1_HUMAN;sp|P11362-19|FGFR1_HUMAN;sp|P11362-7|FGFR1_HUMAN;sp|P11362-2|FGFR1_HUMAN;tr|A0A3B3ISD1|A0A3B3ISD1_HUMAN;sp|P11362-20|FGFR1_HUMAN;tr|E7EU09|E7EU09_HUMAN;sp|P11362-3|FGFR1_HUMAN;sp|P11362-4|FGFR1_HUMAN;sp|P11362-14|FGFR1_HUMAN;sp|P11362-5|FGFR1_HUMAN;sp|P11362-9|FGFR1_HUMAN;sp|P11362-6|FGFR1_HUMAN;sp|P11362-10|FGFR1_HUMAN;sp|P11…	3;3;3;3;3;3;3;3;3;3;3;3;3;3;3;3;3;3;3;3;3;3;3;2;2;2;2	3;3;3;3;3;3;3;3;3;3;3;3;3;3;3;3;3;3;3;3;3;3;3;2;2;2;2	3;3;3;3;3;3;3;3;3;3;3;3;3;3;3;3;3;3;3;3;3;3;3;2;2;2;2	sp|P11362-21|FGFR1_HUMAN Isoform 21 of Fibroblast growth factor receptor 1 OS=Homo sapiens OX=9606 GN=FGFR1;sp|P11362-8|FGFR1_HUMAN Isoform 2 of Fibroblast growth factor receptor 1 OS=Homo sapiens OX=9606 GN=FGFR1;sp|P11362|FGFR1_HUMAN Fibroblast growth fa	Isoform 21 of Fibroblast growth factor receptor 1	FGFR1;sp|P11362-8|FGFR1	27	3	3	3	2	2	2	2	2	2	1	2	2	2	2	2	2	2	2	2	3	2	2	2	2	3	1	1	2	1	1	2	2	2	2	2	1	3	2	2	2	2
sp|P11532-3|DMD_HUMAN;sp|P11532-2|DMD_HUMAN;sp|P11532-4|DMD_HUMAN;tr|A0A087WV90|A0A087WV90_HUMAN;tr|E9PDN5|E9PDN5_HUMAN;tr|A0A087WTU7|A0A087WTU7_HUMAN;tr|A0A075B6G3|A0A075B6G3_HUMAN;sp|P11532|DMD_HUMAN	sp|P11532-3|DMD_HUMAN;sp|P11532-2|DMD_HUMAN;sp|P11532-4|DMD_HUMAN;tr|A0A087WV90|A0A087WV90_HUMAN;tr|E9PDN5|E9PDN5_HUMAN;tr|A0A087WTU7|A0A087WTU7_HUMAN;tr|A0A075B6G3|A0A075B6G3_HUMAN;sp|P11532|DMD_HUMAN	1;1;1;1;1;1;1;1	1;1;1;1;1;1;1;1	1;1;1;1;1;1;1;1	sp|P11532-3|DMD_HUMAN Isoform 2 of Dystrophin OS=Homo sapiens OX=9606 GN=DMD;sp|P11532-2|DMD_HUMAN Isoform 1 of Dystrophin OS=Homo sapiens OX=9606 GN=DMD;sp|P11532-4|DMD_HUMAN Isoform 3 of Dystrophin OS=Homo sapiens OX=9606 GN=DMD;tr|A0A087WV90|A0A087WV90_	Isoform 2 of Dystrophin	DMD;sp|P11532-2|DMD	8	1	1	1	0	0	1	0	1	0	1	1	0	1	1	1	0	0	0	0	0	0	1	0	0	0	0	0	1	1	0	1	0	1	0	0	1	1	0	0	0	0
sp|P11717|MPRI_HUMAN;tr|S4R328|S4R328_HUMAN	sp|P11717|MPRI_HUMAN	11;1	11;1	11;1	sp|P11717|MPRI_HUMAN Cation-independent mannose-6-phosphate receptor OS=Homo sapiens OX=9606 GN=IGF2R PE=1 SV=3	Cation-independent mannose-6-phosphate receptor	IGF2R	2	11	11	11	1	5	4	4	7	5	3	4	4	7	3	2	4	5	5	4	4	6	4	3	5	7	3	4	4	7	5	4	3	5	5	3	3	4	5	2	6	4
sp|P12259|FA5_HUMAN;tr|A0A0A0MRJ7|A0A0A0MRJ7_HUMAN	sp|P12259|FA5_HUMAN;tr|A0A0A0MRJ7|A0A0A0MRJ7_HUMAN	66;66	66;66	58;58	sp|P12259|FA5_HUMAN Coagulation factor V OS=Homo sapiens OX=9606 GN=F5 PE=1 SV=4;tr|A0A0A0MRJ7|A0A0A0MRJ7_HUMAN Coagulation factor V OS=Homo sapiens OX=9606 GN=F5 PE=1 SV=1	Coagulation factor V	F5	2	66	66	58	38	53	53	49	52	47	47	50	50	50	46	49	51	50	52	56	53	54	53	52	43	53	49	52	54	50	48	51	47	50	43	51	44	40	53	49	51	52
sp|P12273|PIP_HUMAN	sp|P12273|PIP_HUMAN	6	6	6	sp|P12273|PIP_HUMAN Prolactin-inducible protein OS=Homo sapiens OX=9606 GN=PIP PE=1 SV=1	Prolactin-inducible protein	PIP	1	6	6	6	5	4	4	2	4	2	3	3	5	4	6	4	5	3	5	2	6	3	5	6	4	4	5	4	4	4	3	2	4	5	2	1	4	4	1	1	2	4
sp|P12429|ANXA3_HUMAN;tr|D6RA82|D6RA82_HUMAN;tr|D6RCA8|D6RCA8_HUMAN;tr|D6RFG5|D6RFG5_HUMAN;tr|D6RAZ8|D6RAZ8_HUMAN	sp|P12429|ANXA3_HUMAN;tr|D6RA82|D6RA82_HUMAN;tr|D6RCA8|D6RCA8_HUMAN;tr|D6RFG5|D6RFG5_HUMAN	4;3;2;2;1	4;3;2;2;1	4;3;2;2;1	sp|P12429|ANXA3_HUMAN Annexin A3 OS=Homo sapiens OX=9606 GN=ANXA3 PE=1 SV=3;tr|D6RA82|D6RA82_HUMAN Annexin OS=Homo sapiens OX=9606 GN=ANXA3 PE=1 SV=1;tr|D6RCA8|D6RCA8_HUMAN Annexin (Fragment) OS=Homo sapiens OX=9606 GN=ANXA3 PE=1 SV=1;tr|D6RFG5|D6RFG5_HUMA	Annexin A3	ANXA3	5	4	4	4	2	0	0	0	0	0	0	0	0	0	0	0	0	0	1	0	0	0	0	4	0	0	0	0	0	0	0	0	0	0	0	0	0	0	0	0	0	0
sp|P12814-2|ACTN1_HUMAN;sp|P12814|ACTN1_HUMAN;sp|P12814-3|ACTN1_HUMAN;sp|P12814-4|ACTN1_HUMAN;tr|H9KV75|H9KV75_HUMAN;tr|H7C5W8|H7C5W8_HUMAN;tr|G3V2W4|G3V2W4_HUMAN;tr|G3V2N5|G3V2N5_HUMAN;tr|H0YJ11|H0YJ11_HUMAN;tr|H0YJW3|H0YJW3_HUMAN;tr|G3V2X9|G3V2X9_HUMAN;tr|G3V5M4|G3V5M4_HUMAN;tr|G3V380|G3V380_HUMAN	sp|P12814-2|ACTN1_HUMAN;sp|P12814|ACTN1_HUMAN;sp|P12814-3|ACTN1_HUMAN;sp|P12814-4|ACTN1_HUMAN;tr|H9KV75|H9KV75_HUMAN	24;24;24;24;22;10;7;7;6;6;3;2;1	24;24;24;24;22;10;7;7;6;6;3;2;1	16;16;16;16;15;7;4;5;4;4;1;1;1	sp|P12814-2|ACTN1_HUMAN Isoform 2 of Alpha-actinin-1 OS=Homo sapiens OX=9606 GN=ACTN1;sp|P12814|ACTN1_HUMAN Alpha-actinin-1 OS=Homo sapiens OX=9606 GN=ACTN1 PE=1 SV=2;sp|P12814-3|ACTN1_HUMAN Isoform 3 of Alpha-actinin-1 OS=Homo sapiens OX=9606 GN=ACTN1;sp|	Isoform 2 of Alpha-actinin-1	ACTN1;sp|P12814|ACTN1	13	24	24	16	18	14	2	11	4	13	14	7	13	16	15	7	14	6	13	11	19	8	7	13	5	2	4	8	3	16	10	7	11	9	5	5	5	5	3	2	0	8
sp|P12821-2|ACE_HUMAN;tr|A0A0A0MSN4|A0A0A0MSN4_HUMAN;sp|P12821|ACE_HUMAN;sp|P12821-4|ACE_HUMAN;sp|P12821-3|ACE_HUMAN;tr|F6X3S4|F6X3S4_HUMAN;tr|J3KTB8|J3KTB8_HUMAN;tr|J3KS28|J3KS28_HUMAN;tr|J3KTH9|J3KTH9_HUMAN;tr|J3QLR4|J3QLR4_HUMAN;tr|J3KSQ5|J3KSQ5_HUMAN	sp|P12821-2|ACE_HUMAN;tr|A0A0A0MSN4|A0A0A0MSN4_HUMAN;sp|P12821|ACE_HUMAN	9;9;9;4;4;4;3;3;2;1;1	9;9;9;4;4;4;3;3;2;1;1	9;9;9;4;4;4;3;3;2;1;1	sp|P12821-2|ACE_HUMAN Isoform Somatic-2 of Angiotensin-converting enzyme OS=Homo sapiens OX=9606 GN=ACE;tr|A0A0A0MSN4|A0A0A0MSN4_HUMAN Angiotensin-converting enzyme OS=Homo sapiens OX=9606 GN=ACE PE=1 SV=1;sp|P12821|ACE_HUMAN Angiotensin-converting enzyme	Isoform Somatic-2 of Angiotensin-converting enzyme	ACE;tr|A0A0A0MSN4|A0A0A0MSN4	11	9	9	9	6	6	4	5	3	6	7	6	5	4	3	0	5	3	5	6	6	6	4	6	6	3	3	4	4	3	4	7	3	4	4	3	8	1	4	5	5	6
sp|P12830-2|CADH1_HUMAN;sp|P12830|CADH1_HUMAN;tr|A0A087WXI5|A0A087WXI5_HUMAN;tr|A0A087WX17|A0A087WX17_HUMAN;tr|A0A087WU43|A0A087WU43_HUMAN;tr|H3BNC6|H3BNC6_HUMAN;tr|J3QKP1|J3QKP1_HUMAN;tr|H3BVI7|H3BVI7_HUMAN	sp|P12830-2|CADH1_HUMAN;sp|P12830|CADH1_HUMAN;tr|A0A087WXI5|A0A087WXI5_HUMAN;tr|A0A087WX17|A0A087WX17_HUMAN;tr|A0A087WU43|A0A087WU43_HUMAN;tr|H3BNC6|H3BNC6_HUMAN	5;5;5;4;4;3;2;2	5;5;5;4;4;3;2;2	5;5;5;4;4;3;2;2	sp|P12830-2|CADH1_HUMAN Isoform 2 of Cadherin-1 OS=Homo sapiens OX=9606 GN=CDH1;sp|P12830|CADH1_HUMAN Cadherin-1 OS=Homo sapiens OX=9606 GN=CDH1 PE=1 SV=3;tr|A0A087WXI5|A0A087WXI5_HUMAN Cadherin-1 OS=Homo sapiens OX=9606 GN=CDH1 PE=1 SV=1;tr|A0A087WX17|A0A	Isoform 2 of Cadherin-1	CDH1;sp|P12830|CADH1	8	5	5	5	5	4	5	5	4	5	5	4	5	4	5	5	4	5	5	5	5	5	5	5	5	5	5	3	4	2	4	3	4	3	4	4	4	4	5	5	3	5
sp|P12955|PEPD_HUMAN;sp|P12955-3|PEPD_HUMAN;tr|K7ES25|K7ES25_HUMAN;tr|A0A494C165|A0A494C165_HUMAN;sp|P12955-2|PEPD_HUMAN;tr|A0A494C194|A0A494C194_HUMAN;tr|V9GYL0|V9GYL0_HUMAN	sp|P12955|PEPD_HUMAN;sp|P12955-3|PEPD_HUMAN;tr|K7ES25|K7ES25_HUMAN;tr|A0A494C165|A0A494C165_HUMAN;sp|P12955-2|PEPD_HUMAN;tr|A0A494C194|A0A494C194_HUMAN	10;9;9;9;7;5;1	10;9;9;9;7;5;1	10;9;9;9;7;5;1	sp|P12955|PEPD_HUMAN Xaa-Pro dipeptidase OS=Homo sapiens OX=9606 GN=PEPD PE=1 SV=3;sp|P12955-3|PEPD_HUMAN Isoform 3 of Xaa-Pro dipeptidase OS=Homo sapiens OX=9606 GN=PEPD;tr|K7ES25|K7ES25_HUMAN Xaa-Pro dipeptidase (Fragment) OS=Homo sapiens OX=9606 GN=PEPD	Xaa-Pro dipeptidase	PEPD	7	10	10	10	8	9	9	7	8	8	8	9	9	7	9	8	9	8	9	8	10	7	8	6	8	7	8	9	7	7	8	7	5	7	6	6	6	9	6	7	7	6
sp|P13473|LAMP2_HUMAN;sp|P13473-2|LAMP2_HUMAN;sp|P13473-3|LAMP2_HUMAN	sp|P13473|LAMP2_HUMAN;sp|P13473-2|LAMP2_HUMAN;sp|P13473-3|LAMP2_HUMAN	2;2;2	2;2;2	2;2;2	sp|P13473|LAMP2_HUMAN Lysosome-associated membrane glycoprotein 2 OS=Homo sapiens OX=9606 GN=LAMP2 PE=1 SV=2;sp|P13473-2|LAMP2_HUMAN Isoform LAMP-2B of Lysosome-associated membrane glycoprotein 2 OS=Homo sapiens OX=9606 GN=LAMP2;sp|P13473-3|LAMP2_HUMAN Iso	Lysosome-associated membrane glycoprotein 2	LAMP2	3	2	2	2	2	2	2	2	2	2	2	2	2	2	2	1	2	2	2	2	2	2	2	2	2	2	2	2	2	2	2	2	2	2	2	1	2	1	2	2	2	2
sp|P13671|CO6_HUMAN;tr|C9JC72|C9JC72_HUMAN	sp|P13671|CO6_HUMAN	49;6	49;6	49;6	sp|P13671|CO6_HUMAN Complement component C6 OS=Homo sapiens OX=9606 GN=C6 PE=1 SV=3	Complement component C6	C6	2	49	49	49	34	33	36	36	36	37	37	36	35	38	34	37	30	40	33	40	32	35	38	36	34	34	34	33	35	38	35	36	37	43	38	40	30	35	36	40	36	36
sp|P13716-2|HEM2_HUMAN;sp|P13716|HEM2_HUMAN;tr|B7ZBK6|B7ZBK6_HUMAN	sp|P13716-2|HEM2_HUMAN;sp|P13716|HEM2_HUMAN	5;5;1	5;5;1	5;5;1	sp|P13716-2|HEM2_HUMAN Isoform 2 of Delta-aminolevulinic acid dehydratase OS=Homo sapiens OX=9606 GN=ALAD;sp|P13716|HEM2_HUMAN Delta-aminolevulinic acid dehydratase OS=Homo sapiens OX=9606 GN=ALAD PE=1 SV=1	Isoform 2 of Delta-aminolevulinic acid dehydratase	ALAD;sp|P13716|HEM2	3	5	5	5	4	3	0	4	3	3	4	3	3	3	5	4	4	1	4	3	3	4	4	3	4	1	2	1	4	1	4	3	1	5	2	0	0	2	1	0	2	3
sp|P13727|PRG2_HUMAN;sp|P13727-2|PRG2_HUMAN;tr|H0YCG3|H0YCG3_HUMAN	sp|P13727|PRG2_HUMAN;sp|P13727-2|PRG2_HUMAN	5;4;2	5;4;2	5;4;2	sp|P13727|PRG2_HUMAN Bone marrow proteoglycan OS=Homo sapiens OX=9606 GN=PRG2 PE=1 SV=2;sp|P13727-2|PRG2_HUMAN Isoform 2 of Bone marrow proteoglycan OS=Homo sapiens OX=9606 GN=PRG2	Bone marrow proteoglycan	PRG2	3	5	5	5	3	3	4	2	2	5	3	3	3	3	4	2	4	2	3	4	3	4	3	3	3	3	3	3	2	4	3	4	3	3	2	2	3	1	4	2	1	2
sp|P13796|PLSL_HUMAN;tr|Q5TBN3|Q5TBN3_HUMAN;sp|P13796-2|PLSL_HUMAN;tr|Q5TBN5|Q5TBN5_HUMAN;tr|U3KQI3|U3KQI3_HUMAN;tr|C9JAM8|C9JAM8_HUMAN;sp|Q14651|PLSI_HUMAN	sp|P13796|PLSL_HUMAN	27;9;5;2;2;1;1	27;9;5;2;2;1;1	23;7;5;2;0;0;0	sp|P13796|PLSL_HUMAN Plastin-2 OS=Homo sapiens OX=9606 GN=LCP1 PE=1 SV=6	Plastin-2	LCP1	7	27	27	23	25	23	25	26	22	20	24	25	25	26	24	23	24	23	25	22	25	26	24	24	26	23	24	24	26	24	23	25	24	26	24	18	22	21	22	22	24	25
sp|P14151|LYAM1_HUMAN;sp|P14151-2|LYAM1_HUMAN	sp|P14151|LYAM1_HUMAN;sp|P14151-2|LYAM1_HUMAN	9;9	9;9	9;9	sp|P14151|LYAM1_HUMAN L-selectin OS=Homo sapiens OX=9606 GN=SELL PE=1 SV=2;sp|P14151-2|LYAM1_HUMAN Isoform 2 of L-selectin OS=Homo sapiens OX=9606 GN=SELL	L-selectin	SELL	2	9	9	9	6	6	8	8	7	7	8	8	6	5	8	8	8	8	8	8	8	9	9	9	8	6	6	7	6	8	7	6	8	7	7	6	7	6	8	8	8	6
sp|P14543-2|NID1_HUMAN;sp|P14543|NID1_HUMAN	sp|P14543-2|NID1_HUMAN;sp|P14543|NID1_HUMAN	6;6	6;6	5;5	sp|P14543-2|NID1_HUMAN Isoform 2 of Nidogen-1 OS=Homo sapiens OX=9606 GN=NID1;sp|P14543|NID1_HUMAN Nidogen-1 OS=Homo sapiens OX=9606 GN=NID1 PE=1 SV=3	Isoform 2 of Nidogen-1	NID1;sp|P14543|NID1	2	6	6	5	1	1	4	2	1	3	4	4	3	6	3	2	2	4	3	4	3	3	3	3	4	5	4	5	0	4	2	5	1	6	5	1	0	1	5	5	4	5
sp|P14618|KPYM_HUMAN;sp|P14618-2|KPYM_HUMAN;tr|B4DNK4|B4DNK4_HUMAN;tr|H3BTN5|H3BTN5_HUMAN;sp|P14618-3|KPYM_HUMAN;tr|H3BQ34|H3BQ34_HUMAN;tr|H3BR70|H3BR70_HUMAN;tr|H3BT25|H3BT25_HUMAN;tr|H3BUW1|H3BUW1_HUMAN;tr|H3BTJ2|H3BTJ2_HUMAN;tr|H3BU13|H3BU13_HUMAN;tr|H3BN34|H3BN34_HUMAN;tr|H3BQZ3|H3BQZ3_HUMAN;sp|P30613-2|KPYR_HUMAN;sp|P30613|KPYR_HUMAN	sp|P14618|KPYM_HUMAN;sp|P14618-2|KPYM_HUMAN;tr|B4DNK4|B4DNK4_HUMAN;tr|H3BTN5|H3BTN5_HUMAN;sp|P14618-3|KPYM_HUMAN;tr|H3BQ34|H3BQ34_HUMAN	13;12;11;11;10;8;6;5;5;5;2;1;1;1;1	13;12;11;11;10;8;6;5;5;5;2;1;1;1;1	13;12;11;11;10;8;6;5;5;5;2;1;1;1;1	sp|P14618|KPYM_HUMAN Pyruvate kinase PKM OS=Homo sapiens OX=9606 GN=PKM PE=1 SV=4;sp|P14618-2|KPYM_HUMAN Isoform M1 of Pyruvate kinase PKM OS=Homo sapiens OX=9606 GN=PKM;tr|B4DNK4|B4DNK4_HUMAN Pyruvate kinase OS=Homo sapiens OX=9606 GN=PKM PE=1 SV=1;tr|H3B	Pyruvate kinase PKM	PKM	15	13	13	13	11	10	8	10	7	10	10	7	7	8	10	9	12	6	12	11	8	11	10	13	10	10	6	8	9	10	9	5	8	6	7	6	8	5	5	3	6	7
sp|P14625|ENPL_HUMAN;tr|Q96GW1|Q96GW1_HUMAN;tr|A0A1W2PRR1|A0A1W2PRR1_HUMAN	sp|P14625|ENPL_HUMAN;tr|Q96GW1|Q96GW1_HUMAN;tr|A0A1W2PRR1|A0A1W2PRR1_HUMAN	8;4;4	8;4;4	7;3;3	sp|P14625|ENPL_HUMAN Endoplasmin OS=Homo sapiens OX=9606 GN=HSP90B1 PE=1 SV=1;tr|Q96GW1|Q96GW1_HUMAN Endoplasmin OS=Homo sapiens OX=9606 GN=HSP90B1 PE=1 SV=1;tr|A0A1W2PRR1|A0A1W2PRR1_HUMAN Endoplasmin OS=Homo sapiens OX=9606 GN=HSP90B1 PE=1 SV=1	Endoplasmin	HSP90B1	3	8	8	7	7	3	6	5	2	6	5	4	3	2	3	3	3	5	6	6	5	5	6	4	7	5	5	2	3	3	3	3	2	3	7	2	5	2	3	1	4	3
sp|P14780|MMP9_HUMAN	sp|P14780|MMP9_HUMAN	3	3	3	sp|P14780|MMP9_HUMAN Matrix metalloproteinase-9 OS=Homo sapiens OX=9606 GN=MMP9 PE=1 SV=3	Matrix metalloproteinase-9	MMP9	1	3	3	3	1	0	0	0	1	0	0	1	1	2	1	1	1	0	2	0	1	2	0	1	1	0	0	2	0	3	0	2	3	0	2	0	0	2	1	0	0	1
sp|P14923|PLAK_HUMAN;tr|C9JTX4|C9JTX4_HUMAN;tr|C9J826|C9J826_HUMAN;tr|C9JK18|C9JK18_HUMAN;tr|C9JKY1|C9JKY1_HUMAN;tr|A0A2R8Y804|A0A2R8Y804_HUMAN;tr|A0A2R8Y543|A0A2R8Y543_HUMAN;tr|A0A2R8Y5C3|A0A2R8Y5C3_HUMAN;tr|A0A2R8Y750|A0A2R8Y750_HUMAN;tr|A0A2R8Y5Z1|A0A2R8Y5Z1_HUMAN;tr|B4DGU4|B4DGU4_HUMAN;tr|A0A2R8YCH5|A0A2R8YCH5_HUMAN;tr|A0A2R8Y7Z0|A0A2R8Y7Z0_HUMAN;sp|P35222|CTNB1_HUMAN;tr|A0A2R8Y5A3|A0A2R8Y5A3…	sp|P14923|PLAK_HUMAN	26;7;7;7;7;3;3;3;3;3;3;3;3;3;3;2	26;7;7;7;7;3;3;3;3;3;3;3;3;3;3;2	26;7;7;7;7;3;3;3;3;3;3;3;3;3;3;2	sp|P14923|PLAK_HUMAN Junction plakoglobin OS=Homo sapiens OX=9606 GN=JUP PE=1 SV=3	Junction plakoglobin	JUP	16	26	26	26	19	13	9	5	16	6	13	14	12	16	17	25	19	8	19	20	12	11	16	12	21	13	16	11	14	8	11	10	12	13	7	7	18	10	6	10	4	14
sp|P15144|AMPN_HUMAN;tr|H0YLZ8|H0YLZ8_HUMAN;tr|H0YKT6|H0YKT6_HUMAN;tr|H0YMC1|H0YMC1_HUMAN	sp|P15144|AMPN_HUMAN	18;1;1;1	18;1;1;1	18;1;1;1	sp|P15144|AMPN_HUMAN Aminopeptidase N OS=Homo sapiens OX=9606 GN=ANPEP PE=1 SV=4	Aminopeptidase N	ANPEP	4	18	18	18	13	14	15	12	16	9	12	12	12	9	12	12	12	13	15	14	15	16	16	15	13	10	11	10	10	9	8	11	10	11	7	10	12	9	12	10	13	13
sp|P15151-3|PVR_HUMAN;sp|P15151-2|PVR_HUMAN;tr|A0A0A0MSA9|A0A0A0MSA9_HUMAN;sp|P15151-4|PVR_HUMAN;tr|A0A0C4DG49|A0A0C4DG49_HUMAN;sp|P15151|PVR_HUMAN	sp|P15151-3|PVR_HUMAN;sp|P15151-2|PVR_HUMAN;tr|A0A0A0MSA9|A0A0A0MSA9_HUMAN;sp|P15151-4|PVR_HUMAN;tr|A0A0C4DG49|A0A0C4DG49_HUMAN;sp|P15151|PVR_HUMAN	4;4;4;4;4;4	4;4;4;4;4;4	4;4;4;4;4;4	sp|P15151-3|PVR_HUMAN Isoform Gamma of Poliovirus receptor OS=Homo sapiens OX=9606 GN=PVR;sp|P15151-2|PVR_HUMAN Isoform Beta of Poliovirus receptor OS=Homo sapiens OX=9606 GN=PVR;tr|A0A0A0MSA9|A0A0A0MSA9_HUMAN Poliovirus receptor OS=Homo sapiens OX=9606 GN	Isoform Gamma of Poliovirus receptor	PVR;sp|P15151-2|PVR	6	4	4	4	3	4	4	4	3	3	3	3	3	4	3	3	3	3	3	3	3	3	3	3	4	3	4	4	3	4	3	1	4	4	3	3	4	3	4	4	4	4
sp|P15169|CBPN_HUMAN;tr|B1AP58|B1AP58_HUMAN;CON__Q2KJ83	sp|P15169|CBPN_HUMAN	16;4;2	16;4;2	16;4;2	sp|P15169|CBPN_HUMAN Carboxypeptidase N catalytic chain OS=Homo sapiens OX=9606 GN=CPN1 PE=1 SV=1	Carboxypeptidase N catalytic chain	CPN1	3	16	16	16	13	15	15	13	14	14	15	15	16	15	14	13	14	14	14	14	13	14	14	14	13	13	13	15	14	13	15	14	12	14	12	15	14	15	12	13	13	16
sp|P15924|DESP_HUMAN;sp|P15924-3|DESP_HUMAN;sp|P15924-2|DESP_HUMAN	sp|P15924|DESP_HUMAN;sp|P15924-3|DESP_HUMAN;sp|P15924-2|DESP_HUMAN	76;61;54	76;61;54	76;61;54	sp|P15924|DESP_HUMAN Desmoplakin OS=Homo sapiens OX=9606 GN=DSP PE=1 SV=3;sp|P15924-3|DESP_HUMAN Isoform DSPIa of Desmoplakin OS=Homo sapiens OX=9606 GN=DSP;sp|P15924-2|DESP_HUMAN Isoform DPII of Desmoplakin OS=Homo sapiens OX=9606 GN=DSP	Desmoplakin	DSP	3	76	76	76	50	24	26	17	41	18	20	28	39	31	48	59	47	26	55	42	36	35	33	37	58	34	40	25	40	22	32	28	30	22	28	11	45	30	19	8	16	47
sp|P16035|TIMP2_HUMAN;tr|B4DFW2|B4DFW2_HUMAN	sp|P16035|TIMP2_HUMAN;tr|B4DFW2|B4DFW2_HUMAN	2;1	2;1	2;1	sp|P16035|TIMP2_HUMAN Metalloproteinase inhibitor 2 OS=Homo sapiens OX=9606 GN=TIMP2 PE=1 SV=2;tr|B4DFW2|B4DFW2_HUMAN Metalloproteinase inhibitor 2 OS=Homo sapiens OX=9606 GN=TIMP2 PE=1 SV=1	Metalloproteinase inhibitor 2	TIMP2	2	2	2	2	0	2	2	1	0	1	1	2	2	2	1	1	1	1	0	0	1	1	2	1	2	1	1	2	1	1	1	2	2	1	1	1	2	1	1	2	1	2
sp|P16070|CD44_HUMAN;sp|P16070-13|CD44_HUMAN;sp|P16070-5|CD44_HUMAN;sp|P16070-7|CD44_HUMAN;sp|P16070-3|CD44_HUMAN;sp|P16070-4|CD44_HUMAN;sp|P16070-6|CD44_HUMAN;sp|P16070-17|CD44_HUMAN;sp|P16070-9|CD44_HUMAN;sp|P16070-8|CD44_HUMAN;sp|P16070-16|CD44_HUMAN;sp|P16070-10|CD44_HUMAN;sp|P16070-11|CD44_HUMAN;sp|P16070-14|CD44_HUMAN;sp|P16070-12|CD44_HUMAN;sp|P16070-18|CD44_HUMAN;tr|H0Y5E4|H0Y5E4_HUMAN;sp…	sp|P16070|CD44_HUMAN;sp|P16070-13|CD44_HUMAN;sp|P16070-5|CD44_HUMAN;sp|P16070-7|CD44_HUMAN;sp|P16070-3|CD44_HUMAN;sp|P16070-4|CD44_HUMAN;sp|P16070-6|CD44_HUMAN;sp|P16070-17|CD44_HUMAN;sp|P16070-9|CD44_HUMAN;sp|P16070-8|CD44_HUMAN;sp|P16070-16|CD44_HUMAN;sp|P16070-10|CD44_HUMAN;sp|P16070-11|CD44_HUMAN;sp|P16070-14|CD44_HUMAN;sp|P16070-12|CD44_HUMAN;sp|P16070-18|CD44_HUMAN;tr|H0Y5E4|H0Y5E4_HUMAN;sp…	3;3;3;3;3;3;3;3;3;3;3;3;3;3;3;3;3;3;3;3;3;2;2;2;2;1;1	3;3;3;3;3;3;3;3;3;3;3;3;3;3;3;3;3;3;3;3;3;2;2;2;2;1;1	3;3;3;3;3;3;3;3;3;3;3;3;3;3;3;3;3;3;3;3;3;2;2;2;2;1;1	sp|P16070|CD44_HUMAN CD44 antigen OS=Homo sapiens OX=9606 GN=CD44 PE=1 SV=3;sp|P16070-13|CD44_HUMAN Isoform 13 of CD44 antigen OS=Homo sapiens OX=9606 GN=CD44;sp|P16070-5|CD44_HUMAN Isoform 5 of CD44 antigen OS=Homo sapiens OX=9606 GN=CD44;sp|P16070-7|CD44	CD44 antigen	CD44	27	3	3	3	3	3	3	3	3	3	3	3	3	3	2	3	3	3	3	3	3	3	3	3	3	3	3	3	3	3	3	3	3	3	3	3	3	2	2	3	3	3
sp|P16401|H15_HUMAN	sp|P16401|H15_HUMAN	1	1	1	sp|P16401|H15_HUMAN Histone H1.5 OS=Homo sapiens OX=9606 GN=HIST1H1B PE=1 SV=3	Histone H1.5	HIST1H1B	1	1	1	1	1	0	0	0	0	0	0	0	0	0	0	0	0	0	0	0	0	0	0	1	0	0	0	0	0	0	0	0	0	0	0	0	0	0	0	0	0	0
sp|P16930|FAAA_HUMAN;sp|P16930-2|FAAA_HUMAN;tr|H0YLC7|H0YLC7_HUMAN	sp|P16930|FAAA_HUMAN;sp|P16930-2|FAAA_HUMAN;tr|H0YLC7|H0YLC7_HUMAN	6;4;3	6;4;3	6;4;3	sp|P16930|FAAA_HUMAN Fumarylacetoacetase OS=Homo sapiens OX=9606 GN=FAH PE=1 SV=2;sp|P16930-2|FAAA_HUMAN Isoform 2 of Fumarylacetoacetase OS=Homo sapiens OX=9606 GN=FAH;tr|H0YLC7|H0YLC7_HUMAN Fumarylacetoacetase (Fragment) OS=Homo sapiens OX=9606 GN=FAH PE	Fumarylacetoacetase	FAH	3	6	6	6	6	5	5	6	4	4	5	5	4	3	3	6	1	3	6	6	5	4	6	4	2	2	1	5	2	4	4	1	2	5	1	2	1	2	4	1	3	5
sp|P17174|AATC_HUMAN;sp|P17174-2|AATC_HUMAN	sp|P17174|AATC_HUMAN;sp|P17174-2|AATC_HUMAN	4;3	4;3	4;3	sp|P17174|AATC_HUMAN Aspartate aminotransferase, cytoplasmic OS=Homo sapiens OX=9606 GN=GOT1 PE=1 SV=3;sp|P17174-2|AATC_HUMAN Isoform 2 of Aspartate aminotransferase, cytoplasmic OS=Homo sapiens OX=9606 GN=GOT1	Aspartate aminotransferase, cytoplasmic	GOT1	2	4	4	4	3	4	2	4	3	2	3	2	3	3	4	3	3	0	4	4	3	2	2	4	4	2	3	2	1	2	1	3	2	3	1	1	3	1	3	0	3	3
sp|P17213|BPI_HUMAN	sp|P17213|BPI_HUMAN	1	1	1	sp|P17213|BPI_HUMAN Bactericidal permeability-increasing protein OS=Homo sapiens OX=9606 GN=BPI PE=1 SV=4	Bactericidal permeability-increasing protein	BPI	1	1	1	1	1	0	0	0	0	0	0	0	0	0	0	0	0	0	0	0	0	0	0	1	0	0	0	0	0	1	0	0	1	0	0	0	0	0	0	0	0	0
sp|P17813|EGLN_HUMAN;sp|P17813-2|EGLN_HUMAN;tr|F5GX88|F5GX88_HUMAN	sp|P17813|EGLN_HUMAN;sp|P17813-2|EGLN_HUMAN;tr|F5GX88|F5GX88_HUMAN	4;4;2	4;4;2	4;4;2	sp|P17813|EGLN_HUMAN Endoglin OS=Homo sapiens OX=9606 GN=ENG PE=1 SV=2;sp|P17813-2|EGLN_HUMAN Isoform Short of Endoglin OS=Homo sapiens OX=9606 GN=ENG;tr|F5GX88|F5GX88_HUMAN Endoglin OS=Homo sapiens OX=9606 GN=ENG PE=1 SV=1	Endoglin	ENG	3	4	4	4	3	2	3	2	3	2	3	2	1	2	1	0	4	3	3	2	3	3	3	2	4	2	2	1	2	3	2	2	3	3	3	1	2	1	3	2	2	3
sp|P18065|IBP2_HUMAN;tr|C9JMY1|C9JMY1_HUMAN;tr|C9JW52|C9JW52_HUMAN	sp|P18065|IBP2_HUMAN;tr|C9JMY1|C9JMY1_HUMAN	8;4;1	8;4;1	8;4;1	sp|P18065|IBP2_HUMAN Insulin-like growth factor-binding protein 2 OS=Homo sapiens OX=9606 GN=IGFBP2 PE=1 SV=2;tr|C9JMY1|C9JMY1_HUMAN Insulin-like growth factor-binding protein 2 OS=Homo sapiens OX=9606 GN=IGFBP2 PE=1 SV=1	Insulin-like growth factor-binding protein 2	IGFBP2	3	8	8	8	6	4	6	4	4	6	6	8	8	6	0	1	6	4	4	7	1	4	8	8	7	6	4	5	4	5	6	7	8	5	4	6	7	1	8	7	3	4
sp|P18206|VINC_HUMAN;sp|P18206-2|VINC_HUMAN;sp|P18206-3|VINC_HUMAN	sp|P18206|VINC_HUMAN;sp|P18206-2|VINC_HUMAN	19;19;2	19;19;2	19;19;2	sp|P18206|VINC_HUMAN Vinculin OS=Homo sapiens OX=9606 GN=VCL PE=1 SV=4;sp|P18206-2|VINC_HUMAN Isoform 1 of Vinculin OS=Homo sapiens OX=9606 GN=VCL	Vinculin	VCL	3	19	19	19	15	17	12	15	13	12	12	12	12	15	14	15	14	10	16	14	17	14	14	14	9	8	12	12	9	12	12	11	7	12	12	14	11	13	12	9	8	13
sp|P18428|LBP_HUMAN	sp|P18428|LBP_HUMAN	13	13	13	sp|P18428|LBP_HUMAN Lipopolysaccharide-binding protein OS=Homo sapiens OX=9606 GN=LBP PE=1 SV=3	Lipopolysaccharide-binding protein	LBP	1	13	13	13	7	8	7	10	8	8	7	9	9	10	11	11	8	12	11	12	8	9	11	10	12	11	11	11	8	11	10	10	11	13	12	10	10	6	13	12	10	10
sp|P18669|PGAM1_HUMAN;sp|P15259|PGAM2_HUMAN;sp|Q8N0Y7|PGAM4_HUMAN	sp|P18669|PGAM1_HUMAN;sp|P15259|PGAM2_HUMAN	3;2;1	3;2;1	3;2;1	sp|P18669|PGAM1_HUMAN Phosphoglycerate mutase 1 OS=Homo sapiens OX=9606 GN=PGAM1 PE=1 SV=2;sp|P15259|PGAM2_HUMAN Phosphoglycerate mutase 2 OS=Homo sapiens OX=9606 GN=PGAM2 PE=1 SV=3	Phosphoglycerate mutase 1	PGAM1	3	3	3	3	2	1	1	1	1	1	2	1	2	2	2	2	2	2	3	2	1	2	2	2	2	2	2	2	2	2	2	1	1	1	1	0	1	1	1	1	1	2
sp|P19022-2|CADH2_HUMAN;sp|P19022|CADH2_HUMAN	sp|P19022-2|CADH2_HUMAN;sp|P19022|CADH2_HUMAN	2;2	2;2	2;2	sp|P19022-2|CADH2_HUMAN Isoform 2 of Cadherin-2 OS=Homo sapiens OX=9606 GN=CDH2;sp|P19022|CADH2_HUMAN Cadherin-2 OS=Homo sapiens OX=9606 GN=CDH2 PE=1 SV=4	Isoform 2 of Cadherin-2	CDH2;sp|P19022|CADH2	2	2	2	2	2	2	1	1	1	1	1	1	2	1	2	1	2	1	2	2	2	2	2	2	2	2	2	2	2	1	2	2	2	1	1	2	2	2	1	1	1	2
sp|P19320|VCAM1_HUMAN;sp|P19320-2|VCAM1_HUMAN;sp|P19320-3|VCAM1_HUMAN;tr|E9PDD2|E9PDD2_HUMAN;tr|A0A3B3ISS8|A0A3B3ISS8_HUMAN	sp|P19320|VCAM1_HUMAN;sp|P19320-2|VCAM1_HUMAN;sp|P19320-3|VCAM1_HUMAN;tr|E9PDD2|E9PDD2_HUMAN	16;15;15;11;1	16;15;15;11;1	16;15;15;11;1	sp|P19320|VCAM1_HUMAN Vascular cell adhesion protein 1 OS=Homo sapiens OX=9606 GN=VCAM1 PE=1 SV=1;sp|P19320-2|VCAM1_HUMAN Isoform 2 of Vascular cell adhesion protein 1 OS=Homo sapiens OX=9606 GN=VCAM1;sp|P19320-3|VCAM1_HUMAN Isoform 3 of Vascular cell adhe	Vascular cell adhesion protein 1	VCAM1	5	16	16	16	12	9	9	11	10	8	5	11	9	8	11	7	9	5	12	12	11	11	8	12	12	12	11	7	13	9	9	11	9	9	10	8	12	10	11	6	10	12
sp|P19823|ITIH2_HUMAN;tr|Q5T985|Q5T985_HUMAN;tr|Q5T987|Q5T987_HUMAN;CON__Q9TRI1	sp|P19823|ITIH2_HUMAN;tr|Q5T985|Q5T985_HUMAN	46;44;17;9	46;44;17;9	46;44;17;9	sp|P19823|ITIH2_HUMAN Inter-alpha-trypsin inhibitor heavy chain H2 OS=Homo sapiens OX=9606 GN=ITIH2 PE=1 SV=2;tr|Q5T985|Q5T985_HUMAN Inter-alpha-trypsin inhibitor heavy chain H2 OS=Homo sapiens OX=9606 GN=ITIH2 PE=1 SV=1	Inter-alpha-trypsin inhibitor heavy chain H2	ITIH2	4	46	46	46	29	37	38	38	35	32	37	36	36	34	32	40	30	38	34	36	35	35	38	38	34	35	34	35	35	33	33	37	34	39	33	38	32	34	32	37	31	33
sp|P19827|ITIH1_HUMAN;sp|P19827-2|ITIH1_HUMAN;sp|P19827-3|ITIH1_HUMAN;tr|H7C0N0|H7C0N0_HUMAN;tr|F8WAS2|F8WAS2_HUMAN;tr|H7C5I0|H7C5I0_HUMAN;tr|B5MCP1|B5MCP1_HUMAN	sp|P19827|ITIH1_HUMAN;sp|P19827-2|ITIH1_HUMAN;sp|P19827-3|ITIH1_HUMAN	49;39;25;15;14;3;2	49;39;25;15;14;3;2	43;35;21;11;12;3;2	sp|P19827|ITIH1_HUMAN Inter-alpha-trypsin inhibitor heavy chain H1 OS=Homo sapiens OX=9606 GN=ITIH1 PE=1 SV=3;sp|P19827-2|ITIH1_HUMAN Isoform 2 of Inter-alpha-trypsin inhibitor heavy chain H1 OS=Homo sapiens OX=9606 GN=ITIH1;sp|P19827-3|ITIH1_HUMAN Isoform	Inter-alpha-trypsin inhibitor heavy chain H1	ITIH1	7	49	49	43	34	39	41	45	42	43	42	39	40	39	37	41	37	43	41	41	39	41	44	38	39	42	42	40	39	42	41	39	42	41	41	42	39	34	39	43	42	40
sp|P19957|ELAF_HUMAN	sp|P19957|ELAF_HUMAN	2	2	2	sp|P19957|ELAF_HUMAN Elafin OS=Homo sapiens OX=9606 GN=PI3 PE=1 SV=3	Elafin	PI3	1	2	2	2	0	0	0	0	0	0	0	0	0	0	0	0	0	0	0	0	0	0	0	0	2	0	0	0	0	0	0	0	0	0	0	0	0	0	0	0	0	0
sp|P20061|TCO1_HUMAN	sp|P20061|TCO1_HUMAN	2	2	2	sp|P20061|TCO1_HUMAN Transcobalamin-1 OS=Homo sapiens OX=9606 GN=TCN1 PE=1 SV=2	Transcobalamin-1	TCN1	1	2	2	2	2	1	0	0	0	0	0	0	0	0	0	0	0	0	0	0	0	0	0	0	0	0	0	0	0	0	0	0	0	0	0	0	0	0	0	0	0	0
sp|P20160|CAP7_HUMAN;tr|A0A087WXP0|A0A087WXP0_HUMAN	sp|P20160|CAP7_HUMAN	4;1	4;1	4;1	sp|P20160|CAP7_HUMAN Azurocidin OS=Homo sapiens OX=9606 GN=AZU1 PE=1 SV=3	Azurocidin	AZU1	2	4	4	4	0	0	0	0	0	0	1	2	0	2	0	1	0	0	0	1	0	0	0	0	0	1	0	2	2	4	2	3	3	0	2	0	0	0	0	0	0	1
sp|P20618|PSB1_HUMAN	sp|P20618|PSB1_HUMAN	3	3	3	sp|P20618|PSB1_HUMAN Proteasome subunit beta type-1 OS=Homo sapiens OX=9606 GN=PSMB1 PE=1 SV=2	Proteasome subunit beta type-1	PSMB1	1	3	3	3	3	1	1	1	2	3	3	2	1	1	3	3	3	1	3	3	2	1	2	2	2	2	3	1	3	1	1	2	1	3	1	1	1	1	3	2	2	3
sp|P20742|PZP_HUMAN;sp|P20742-2|PZP_HUMAN;tr|F5GXY0|F5GXY0_HUMAN	sp|P20742|PZP_HUMAN;sp|P20742-2|PZP_HUMAN	58;48;4	53;43;4	52;43;3	sp|P20742|PZP_HUMAN Pregnancy zone protein OS=Homo sapiens OX=9606 GN=PZP PE=1 SV=4;sp|P20742-2|PZP_HUMAN Isoform 2 of Pregnancy zone protein OS=Homo sapiens OX=9606 GN=PZP	Pregnancy zone protein	PZP	3	58	53	52	34	27	14	26	6	26	8	38	32	23	55	35	40	55	16	34	9	14	5	7	31	30	19	26	8	29	7	36	35	24	46	30	37	45	10	28	5	13
sp|P20851|C4BPB_HUMAN;sp|P20851-2|C4BPB_HUMAN;tr|Q5VVQ7|Q5VVQ7_HUMAN	sp|P20851|C4BPB_HUMAN;sp|P20851-2|C4BPB_HUMAN	7;7;3	7;7;3	7;7;3	sp|P20851|C4BPB_HUMAN C4b-binding protein beta chain OS=Homo sapiens OX=9606 GN=C4BPB PE=1 SV=1;sp|P20851-2|C4BPB_HUMAN Isoform 2 of C4b-binding protein beta chain OS=Homo sapiens OX=9606 GN=C4BPB	C4b-binding protein beta chain	C4BPB	3	7	7	7	6	7	6	5	6	6	7	7	7	7	7	7	7	7	7	7	6	7	6	5	7	6	7	7	7	7	7	6	7	7	6	5	6	5	7	7	6	7
sp|P20933|ASPG_HUMAN;tr|H0Y9C7|H0Y9C7_HUMAN	sp|P20933|ASPG_HUMAN	3;1	3;1	3;1	sp|P20933|ASPG_HUMAN N(4)-(beta-N-acetylglucosaminyl)-L-asparaginase OS=Homo sapiens OX=9606 GN=AGA PE=1 SV=2	N(4)-(beta-N-acetylglucosaminyl)-L-asparaginase	AGA	2	3	3	3	1	2	3	1	2	1	1	2	1	2	2	2	1	1	0	1	2	2	2	2	2	2	2	3	2	2	2	1	2	2	1	2	2	2	1	1	1	2
sp|P22692|IBP4_HUMAN;sp|P22692-2|IBP4_HUMAN	sp|P22692|IBP4_HUMAN;sp|P22692-2|IBP4_HUMAN	6;4	6;4	6;4	sp|P22692|IBP4_HUMAN Insulin-like growth factor-binding protein 4 OS=Homo sapiens OX=9606 GN=IGFBP4 PE=1 SV=2;sp|P22692-2|IBP4_HUMAN Isoform 2 of Insulin-like growth factor-binding protein 4 OS=Homo sapiens OX=9606 GN=IGFBP4	Insulin-like growth factor-binding protein 4	IGFBP4	2	6	6	6	4	4	5	3	5	3	3	4	5	5	5	3	4	4	3	2	3	4	4	4	5	5	5	5	5	4	5	5	4	4	3	6	4	4	5	6	3	4
sp|P22735|TGM1_HUMAN;sp|P22735-2|TGM1_HUMAN;tr|H0YNM4|H0YNM4_HUMAN;tr|H0YLJ6|H0YLJ6_HUMAN;tr|H0YKI6|H0YKI6_HUMAN;tr|H0YN27|H0YN27_HUMAN	sp|P22735|TGM1_HUMAN;sp|P22735-2|TGM1_HUMAN	6;4;1;1;1;1	6;4;1;1;1;1	6;4;1;1;1;1	sp|P22735|TGM1_HUMAN Protein-glutamine gamma-glutamyltransferase K OS=Homo sapiens OX=9606 GN=TGM1 PE=1 SV=4;sp|P22735-2|TGM1_HUMAN Isoform 2 of Protein-glutamine gamma-glutamyltransferase K OS=Homo sapiens OX=9606 GN=TGM1	Protein-glutamine gamma-glutamyltransferase K	TGM1	6	6	6	6	5	3	1	0	2	1	1	1	3	2	3	4	5	0	4	3	1	4	2	4	4	2	4	2	5	3	3	4	2	2	2	0	4	3	0	0	1	3
sp|P22792|CPN2_HUMAN	sp|P22792|CPN2_HUMAN	16	16	16	sp|P22792|CPN2_HUMAN Carboxypeptidase N subunit 2 OS=Homo sapiens OX=9606 GN=CPN2 PE=1 SV=3	Carboxypeptidase N subunit 2	CPN2	1	16	16	16	10	14	13	13	15	14	15	13	14	14	12	12	12	14	13	14	12	14	14	14	13	14	13	14	13	14	14	13	15	13	14	14	14	11	13	14	13	13
sp|P22891|PROZ_HUMAN;sp|P22891-2|PROZ_HUMAN	sp|P22891|PROZ_HUMAN;sp|P22891-2|PROZ_HUMAN	16;16	16;16	16;16	sp|P22891|PROZ_HUMAN Vitamin K-dependent protein Z OS=Homo sapiens OX=9606 GN=PROZ PE=1 SV=2;sp|P22891-2|PROZ_HUMAN Isoform 2 of Vitamin K-dependent protein Z OS=Homo sapiens OX=9606 GN=PROZ	Vitamin K-dependent protein Z	PROZ	2	16	16	16	13	15	15	14	14	11	13	13	14	15	12	13	9	14	14	13	10	12	14	12	15	14	13	15	15	13	12	14	13	14	10	12	9	15	12	12	11	14
sp|P22897|MRC1_HUMAN;sp|P22897-2|MRC1_HUMAN	sp|P22897|MRC1_HUMAN;sp|P22897-2|MRC1_HUMAN	10;5	10;5	10;5	sp|P22897|MRC1_HUMAN Macrophage mannose receptor 1 OS=Homo sapiens OX=9606 GN=MRC1 PE=1 SV=1;sp|P22897-2|MRC1_HUMAN Isoform 2 of Macrophage mannose receptor 1 OS=Homo sapiens OX=9606 GN=MRC1	Macrophage mannose receptor 1	MRC1	2	10	10	10	5	6	6	4	3	3	5	6	7	5	5	5	5	5	6	7	5	8	8	8	7	6	6	4	5	5	8	8	6	5	6	3	7	6	4	8	5	8
sp|P23142|FBLN1_HUMAN;sp|P23142-2|FBLN1_HUMAN;sp|P23142-3|FBLN1_HUMAN;CON__ENSEMBL:ENSBTAP00000016046;tr|B1AHM7|B1AHM7_HUMAN;tr|B1AHM9|B1AHM9_HUMAN;tr|B1AHM6|B1AHM6_HUMAN;tr|B1AHN3|B1AHN3_HUMAN;tr|H7C1M6|H7C1M6_HUMAN;tr|B1AHM8|B1AHM8_HUMAN;tr|A0A0U1RRA4|A0A0U1RRA4_HUMAN	sp|P23142|FBLN1_HUMAN;sp|P23142-2|FBLN1_HUMAN;sp|P23142-3|FBLN1_HUMAN	27;21;21;9;8;8;5;5;5;3;1	6;0;0;4;0;0;0;0;0;0;1	6;0;0;4;0;0;0;0;0;0;1	sp|P23142|FBLN1_HUMAN Fibulin-1 OS=Homo sapiens OX=9606 GN=FBLN1 PE=1 SV=4;sp|P23142-2|FBLN1_HUMAN Isoform A of Fibulin-1 OS=Homo sapiens OX=9606 GN=FBLN1;sp|P23142-3|FBLN1_HUMAN Isoform B of Fibulin-1 OS=Homo sapiens OX=9606 GN=FBLN1	Fibulin-1	FBLN1	11	27	6	6	19	23	21	20	20	19	18	20	21	20	26	19	23	23	24	24	19	24	23	25	23	24	19	23	20	21	23	23	21	22	19	19	20	20	21	20	18	20
sp|P23142-4|FBLN1_HUMAN;tr|B1AHL2|B1AHL2_HUMAN	sp|P23142-4|FBLN1_HUMAN;tr|B1AHL2|B1AHL2_HUMAN	30;29	30;29	9;9	sp|P23142-4|FBLN1_HUMAN Isoform C of Fibulin-1 OS=Homo sapiens OX=9606 GN=FBLN1;tr|B1AHL2|B1AHL2_HUMAN Fibulin-1 OS=Homo sapiens OX=9606 GN=FBLN1 PE=1 SV=1	Isoform C of Fibulin-1	FBLN1;tr|B1AHL2|B1AHL2	2	30	30	9	22	28	22	21	21	20	21	23	24	24	29	20	26	25	25	24	23	27	25	27	28	28	22	25	22	26	23	27	21	23	20	22	20	21	21	23	19	21
sp|P23470-2|PTPRG_HUMAN;sp|P23470|PTPRG_HUMAN	sp|P23470-2|PTPRG_HUMAN;sp|P23470|PTPRG_HUMAN	7;7	7;7	7;7	sp|P23470-2|PTPRG_HUMAN Isoform 2 of Receptor-type tyrosine-protein phosphatase gamma OS=Homo sapiens OX=9606 GN=PTPRG;sp|P23470|PTPRG_HUMAN Receptor-type tyrosine-protein phosphatase gamma OS=Homo sapiens OX=9606 GN=PTPRG PE=1 SV=4	Isoform 2 of Receptor-type tyrosine-protein phosphatase gamma	PTPRG;sp|P23470|PTPRG	2	7	7	7	6	5	6	6	6	6	6	6	6	6	6	4	4	5	6	6	7	6	6	6	5	5	6	5	5	6	5	5	6	5	5	4	4	5	4	5	6	5
sp|P23526-2|SAHH_HUMAN;sp|P23526|SAHH_HUMAN	sp|P23526-2|SAHH_HUMAN;sp|P23526|SAHH_HUMAN	1;1	1;1	1;1	sp|P23526-2|SAHH_HUMAN Isoform 2 of Adenosylhomocysteinase OS=Homo sapiens OX=9606 GN=AHCY;sp|P23526|SAHH_HUMAN Adenosylhomocysteinase OS=Homo sapiens OX=9606 GN=AHCY PE=1 SV=4	Isoform 2 of Adenosylhomocysteinase	AHCY;sp|P23526|SAHH	2	1	1	1	0	0	0	1	1	0	1	0	0	0	0	0	0	0	0	0	0	0	0	0	0	0	0	0	0	0	0	0	0	1	0	0	0	0	1	0	0	0
sp|P24593|IBP5_HUMAN;tr|C9JXX4|C9JXX4_HUMAN	sp|P24593|IBP5_HUMAN	6;2	6;2	6;2	sp|P24593|IBP5_HUMAN Insulin-like growth factor-binding protein 5 OS=Homo sapiens OX=9606 GN=IGFBP5 PE=1 SV=1	Insulin-like growth factor-binding protein 5	IGFBP5	2	6	6	6	2	3	6	3	4	2	5	4	3	2	5	3	4	5	4	4	4	5	4	2	4	2	2	3	2	3	1	4	0	3	2	1	3	0	3	3	3	0
sp|P24821|TENA_HUMAN;sp|P24821-3|TENA_HUMAN;tr|J3QSU6|J3QSU6_HUMAN;sp|P24821-4|TENA_HUMAN;sp|P24821-5|TENA_HUMAN;sp|P24821-2|TENA_HUMAN;tr|F5H7V9|F5H7V9_HUMAN;tr|E9PC84|E9PC84_HUMAN;sp|P24821-6|TENA_HUMAN;tr|H0YGZ3|H0YGZ3_HUMAN	sp|P24821|TENA_HUMAN;sp|P24821-3|TENA_HUMAN;tr|J3QSU6|J3QSU6_HUMAN;sp|P24821-4|TENA_HUMAN;sp|P24821-5|TENA_HUMAN;sp|P24821-2|TENA_HUMAN;tr|F5H7V9|F5H7V9_HUMAN;tr|E9PC84|E9PC84_HUMAN;sp|P24821-6|TENA_HUMAN	21;20;20;20;19;19;19;19;18;7	21;20;20;20;19;19;19;19;18;7	21;20;20;20;19;19;19;19;18;7	sp|P24821|TENA_HUMAN Tenascin OS=Homo sapiens OX=9606 GN=TNC PE=1 SV=3;sp|P24821-3|TENA_HUMAN Isoform 3 of Tenascin OS=Homo sapiens OX=9606 GN=TNC;tr|J3QSU6|J3QSU6_HUMAN Tenascin OS=Homo sapiens OX=9606 GN=TNC PE=1 SV=1;sp|P24821-4|TENA_HUMAN Isoform 4 of	Tenascin	TNC	10	21	21	21	10	10	13	5	15	10	13	16	10	11	7	10	8	10	6	9	12	9	9	9	15	17	10	9	12	15	15	13	14	15	13	11	11	7	17	12	16	11
sp|P25311|ZA2G_HUMAN;tr|C9JEV0|C9JEV0_HUMAN;tr|H7BZJ8|H7BZJ8_HUMAN	sp|P25311|ZA2G_HUMAN;tr|C9JEV0|C9JEV0_HUMAN	30;19;3	30;19;3	30;19;3	sp|P25311|ZA2G_HUMAN Zinc-alpha-2-glycoprotein OS=Homo sapiens OX=9606 GN=AZGP1 PE=1 SV=2;tr|C9JEV0|C9JEV0_HUMAN Zinc-alpha-2-glycoprotein OS=Homo sapiens OX=9606 GN=AZGP1 PE=1 SV=1	Zinc-alpha-2-glycoprotein	AZGP1	3	30	30	30	25	26	25	24	24	22	22	24	26	27	28	28	28	28	28	28	24	27	27	27	26	27	24	26	25	27	26	28	24	25	19	26	22	23	24	25	23	26
sp|P25774-2|CATS_HUMAN;sp|P25774|CATS_HUMAN;tr|U3KPS4|U3KPS4_HUMAN;tr|U3KQE7|U3KQE7_HUMAN	sp|P25774-2|CATS_HUMAN;sp|P25774|CATS_HUMAN;tr|U3KPS4|U3KPS4_HUMAN;tr|U3KQE7|U3KQE7_HUMAN	4;4;2;2	4;4;2;2	4;4;2;2	sp|P25774-2|CATS_HUMAN Isoform 2 of Cathepsin S OS=Homo sapiens OX=9606 GN=CTSS;sp|P25774|CATS_HUMAN Cathepsin S OS=Homo sapiens OX=9606 GN=CTSS PE=1 SV=3;tr|U3KPS4|U3KPS4_HUMAN Cathepsin S (Fragment) OS=Homo sapiens OX=9606 GN=CTSS PE=1 SV=1;tr|U3KQE7|U3K	Isoform 2 of Cathepsin S	CTSS;sp|P25774|CATS	4	4	4	4	2	2	0	2	1	2	1	3	2	3	2	0	0	2	0	3	1	2	2	2	3	3	3	3	2	3	3	3	3	3	2	1	2	2	3	3	3	3
sp|P25788-2|PSA3_HUMAN;sp|P25788|PSA3_HUMAN;tr|G3V3W4|G3V3W4_HUMAN;tr|G3V5N4|G3V5N4_HUMAN	sp|P25788-2|PSA3_HUMAN;sp|P25788|PSA3_HUMAN;tr|G3V3W4|G3V3W4_HUMAN;tr|G3V5N4|G3V5N4_HUMAN	2;2;1;1	2;2;1;1	2;2;1;1	sp|P25788-2|PSA3_HUMAN Isoform 2 of Proteasome subunit alpha type-3 OS=Homo sapiens OX=9606 GN=PSMA3;sp|P25788|PSA3_HUMAN Proteasome subunit alpha type-3 OS=Homo sapiens OX=9606 GN=PSMA3 PE=1 SV=2;tr|G3V3W4|G3V3W4_HUMAN Proteasome subunit alpha type-3 OS=H	Isoform 2 of Proteasome subunit alpha type-3	PSMA3;sp|P25788|PSA3	4	2	2	2	1	0	1	0	1	0	1	1	0	0	2	2	2	2	2	2	1	1	1	1	0	0	1	2	0	0	0	1	0	1	0	1	1	0	1	0	0	1
sp|P26038|MOES_HUMAN;sp|P35241-4|RADI_HUMAN;tr|A0A2R8Y7M3|A0A2R8Y7M3_HUMAN;sp|P35241|RADI_HUMAN;tr|E7EQR4|E7EQR4_HUMAN;sp|P15311|EZRI_HUMAN;tr|A0A2R8Y5S7|A0A2R8Y5S7_HUMAN;sp|P35241-5|RADI_HUMAN	sp|P26038|MOES_HUMAN;sp|P35241-4|RADI_HUMAN;tr|A0A2R8Y7M3|A0A2R8Y7M3_HUMAN;sp|P35241|RADI_HUMAN;tr|E7EQR4|E7EQR4_HUMAN;sp|P15311|EZRI_HUMAN;tr|A0A2R8Y5S7|A0A2R8Y5S7_HUMAN;sp|P35241-5|RADI_HUMAN	3;2;2;2;2;2;2;2	3;2;2;2;2;2;2;2	3;2;2;2;2;2;2;2	sp|P26038|MOES_HUMAN Moesin OS=Homo sapiens OX=9606 GN=MSN PE=1 SV=3;sp|P35241-4|RADI_HUMAN Isoform 4 of Radixin OS=Homo sapiens OX=9606 GN=RDX;tr|A0A2R8Y7M3|A0A2R8Y7M3_HUMAN Radixin OS=Homo sapiens OX=9606 GN=RDX PE=1 SV=1;sp|P35241|RADI_HUMAN Radixin OS=	Moesin	MSN	8	3	3	3	2	1	2	2	2	2	2	2	2	2	2	2	2	2	2	2	2	2	1	2	2	1	2	2	2	2	1	1	2	1	1	1	1	0	1	1	1	1
sp|P27169|PON1_HUMAN;tr|F8WF42|F8WF42_HUMAN	sp|P27169|PON1_HUMAN	10;2	10;2	10;2	sp|P27169|PON1_HUMAN Serum paraoxonase/arylesterase 1 OS=Homo sapiens OX=9606 GN=PON1 PE=1 SV=3	Serum paraoxonase/arylesterase 1	PON1	2	10	10	10	8	8	7	9	9	7	8	9	9	9	8	8	7	7	8	9	7	8	8	9	7	8	7	8	8	9	8	7	7	8	8	9	9	8	8	9	9	7
sp|P27348|1433T_HUMAN;tr|E9PG15|E9PG15_HUMAN;sp|P31946-2|1433B_HUMAN;sp|Q04917|1433F_HUMAN;sp|P31946|1433B_HUMAN;sp|P61981|1433G_HUMAN;tr|Q4VY20|Q4VY20_HUMAN;tr|A0A0J9YWZ2|A0A0J9YWZ2_HUMAN;tr|Q4VY19|Q4VY19_HUMAN;tr|A0A0J9YWE8|A0A0J9YWE8_HUMAN;tr|A2IDB2|A2IDB2_HUMAN	sp|P27348|1433T_HUMAN;tr|E9PG15|E9PG15_HUMAN;sp|P31946-2|1433B_HUMAN;sp|Q04917|1433F_HUMAN;sp|P31946|1433B_HUMAN;sp|P61981|1433G_HUMAN	3;2;2;2;2;2;1;1;1;1;1	1;1;0;0;0;0;0;0;0;0;0	1;1;0;0;0;0;0;0;0;0;0	sp|P27348|1433T_HUMAN 14-3-3 protein theta OS=Homo sapiens OX=9606 GN=YWHAQ PE=1 SV=1;tr|E9PG15|E9PG15_HUMAN 14-3-3 protein theta (Fragment) OS=Homo sapiens OX=9606 GN=YWHAQ PE=1 SV=1;sp|P31946-2|1433B_HUMAN Isoform Short of 14-3-3 protein beta/alpha OS=Ho	14-3-3 protein theta	YWHAQ	11	3	1	1	3	2	2	2	2	1	2	2	2	1	3	1	2	3	3	2	3	2	2	2	3	2	3	2	2	3	3	1	2	2	1	0	3	1	2	1	1	2
sp|P27482|CALL3_HUMAN;tr|F8WBR5|F8WBR5_HUMAN;tr|M0QZ52|M0QZ52_HUMAN;tr|G3V479|G3V479_HUMAN	sp|P27482|CALL3_HUMAN	3;1;1;1	3;1;1;1	2;0;0;0	sp|P27482|CALL3_HUMAN Calmodulin-like protein 3 OS=Homo sapiens OX=9606 GN=CALML3 PE=1 SV=2	Calmodulin-like protein 3	CALML3	4	3	3	2	2	2	1	0	2	0	1	1	2	1	1	2	3	0	2	2	1	2	1	2	3	2	2	2	3	0	0	2	2	1	0	1	2	1	1	0	0	2
sp|P27487|DPP4_HUMAN;tr|F8WE17|F8WE17_HUMAN;tr|H7C1N5|H7C1N5_HUMAN;tr|F8WBB6|F8WBB6_HUMAN	sp|P27487|DPP4_HUMAN	16;2;1;1	16;2;1;1	16;2;1;1	sp|P27487|DPP4_HUMAN Dipeptidyl peptidase 4 OS=Homo sapiens OX=9606 GN=DPP4 PE=1 SV=2	Dipeptidyl peptidase 4	DPP4	4	16	16	16	13	13	10	13	10	11	11	11	10	11	12	6	10	9	13	13	13	15	14	14	13	10	13	14	11	9	13	14	6	10	10	7	13	5	13	7	10	13
sp|P27797|CALR_HUMAN;tr|K7EJB9|K7EJB9_HUMAN	sp|P27797|CALR_HUMAN;tr|K7EJB9|K7EJB9_HUMAN	4;3	4;3	4;3	sp|P27797|CALR_HUMAN Calreticulin OS=Homo sapiens OX=9606 GN=CALR PE=1 SV=1;tr|K7EJB9|K7EJB9_HUMAN Calreticulin (Fragment) OS=Homo sapiens OX=9606 GN=CALR PE=1 SV=1	Calreticulin	CALR	2	4	4	4	3	3	2	2	3	3	3	2	3	3	3	0	3	2	3	1	3	2	1	2	2	3	3	0	1	2	1	3	2	3	2	1	3	2	3	2	2	2
sp|P27918|PROP_HUMAN;tr|E9PAQ1|E9PAQ1_HUMAN;tr|C9J7V5|C9J7V5_HUMAN	sp|P27918|PROP_HUMAN;tr|E9PAQ1|E9PAQ1_HUMAN	10;7;2	10;7;2	10;7;2	sp|P27918|PROP_HUMAN Properdin OS=Homo sapiens OX=9606 GN=CFP PE=1 SV=2;tr|E9PAQ1|E9PAQ1_HUMAN Properdin OS=Homo sapiens OX=9606 GN=CFP PE=1 SV=1	Properdin	CFP	3	10	10	10	8	6	8	7	7	7	7	6	7	7	8	7	6	6	8	8	7	9	9	7	6	6	7	6	7	8	9	7	8	7	5	8	7	7	6	9	6	7
sp|P29401|TKT_HUMAN;sp|P29401-2|TKT_HUMAN;tr|A0A0B4J1R6|A0A0B4J1R6_HUMAN;tr|E9PFF2|E9PFF2_HUMAN;tr|F8W888|F8W888_HUMAN	sp|P29401|TKT_HUMAN;sp|P29401-2|TKT_HUMAN;tr|A0A0B4J1R6|A0A0B4J1R6_HUMAN;tr|E9PFF2|E9PFF2_HUMAN	8;8;6;5;2	8;8;6;5;2	8;8;6;5;2	sp|P29401|TKT_HUMAN Transketolase OS=Homo sapiens OX=9606 GN=TKT PE=1 SV=3;sp|P29401-2|TKT_HUMAN Isoform 2 of Transketolase OS=Homo sapiens OX=9606 GN=TKT;tr|A0A0B4J1R6|A0A0B4J1R6_HUMAN Transketolase OS=Homo sapiens OX=9606 GN=TKT PE=1 SV=1;tr|E9PFF2|E9PFF	Transketolase	TKT	5	8	8	8	7	4	8	4	6	5	6	7	6	8	8	7	7	4	8	7	8	7	7	8	7	6	7	6	7	8	7	7	7	7	5	5	7	6	7	4	6	7
sp|P29508|SPB3_HUMAN;sp|P29508-2|SPB3_HUMAN	sp|P29508|SPB3_HUMAN;sp|P29508-2|SPB3_HUMAN	17;14	17;14	8;7	sp|P29508|SPB3_HUMAN Serpin B3 OS=Homo sapiens OX=9606 GN=SERPINB3 PE=1 SV=2;sp|P29508-2|SPB3_HUMAN Isoform 2 of Serpin B3 OS=Homo sapiens OX=9606 GN=SERPINB3	Serpin B3	SERPINB3	2	17	17	8	12	6	5	0	10	2	9	8	6	7	13	11	15	5	12	14	6	8	11	9	12	5	11	5	13	4	4	6	9	7	7	2	11	8	2	0	4	8
sp|P29622|KAIN_HUMAN	sp|P29622|KAIN_HUMAN	25	25	25	sp|P29622|KAIN_HUMAN Kallistatin OS=Homo sapiens OX=9606 GN=SERPINA4 PE=1 SV=3	Kallistatin	SERPINA4	1	25	25	25	21	23	24	23	23	21	23	24	23	23	23	25	23	23	23	24	23	24	24	23	21	20	21	23	22	20	20	23	21	21	20	20	22	21	21	19	19	20
sp|P30041|PRDX6_HUMAN	sp|P30041|PRDX6_HUMAN	6	6	6	sp|P30041|PRDX6_HUMAN Peroxiredoxin-6 OS=Homo sapiens OX=9606 GN=PRDX6 PE=1 SV=3	Peroxiredoxin-6	PRDX6	1	6	6	6	5	4	0	5	4	5	5	0	3	2	5	3	3	2	4	4	5	5	4	2	3	1	1	1	1	3	4	1	2	5	4	3	3	1	3	4	4	4
sp|P30043|BLVRB_HUMAN;tr|M0R192|M0R192_HUMAN;tr|A0A2R8YEP4|A0A2R8YEP4_HUMAN;tr|A0A2R8Y7Y9|A0A2R8Y7Y9_HUMAN;tr|M0QZL1|M0QZL1_HUMAN	sp|P30043|BLVRB_HUMAN;tr|M0R192|M0R192_HUMAN;tr|A0A2R8YEP4|A0A2R8YEP4_HUMAN	7;5;5;3;3	7;5;5;3;3	7;5;5;3;3	sp|P30043|BLVRB_HUMAN Flavin reductase (NADPH) OS=Homo sapiens OX=9606 GN=BLVRB PE=1 SV=3;tr|M0R192|M0R192_HUMAN Flavin reductase (NADPH) OS=Homo sapiens OX=9606 GN=BLVRB PE=1 SV=1;tr|A0A2R8YEP4|A0A2R8YEP4_HUMAN Flavin reductase (NADPH) OS=Homo sapiens OX=	Flavin reductase (NADPH)	BLVRB	5	7	7	7	5	5	2	7	7	6	7	5	4	4	6	2	6	4	7	5	6	6	6	4	5	4	1	1	5	3	5	5	3	7	3	1	2	3	6	1	6	6
sp|P30046-2|DOPD_HUMAN;sp|P30046|DOPD_HUMAN;sp|A6NHG4|DDTL_HUMAN;tr|B5MC82|B5MC82_HUMAN	sp|P30046-2|DOPD_HUMAN;sp|P30046|DOPD_HUMAN;sp|A6NHG4|DDTL_HUMAN;tr|B5MC82|B5MC82_HUMAN	2;2;2;2	2;2;2;2	2;2;2;2	sp|P30046-2|DOPD_HUMAN Isoform 2 of D-dopachrome decarboxylase OS=Homo sapiens OX=9606 GN=DDT;sp|P30046|DOPD_HUMAN D-dopachrome decarboxylase OS=Homo sapiens OX=9606 GN=DDT PE=1 SV=3;sp|A6NHG4|DDTL_HUMAN D-dopachrome decarboxylase-like protein OS=Homo sapi	Isoform 2 of D-dopachrome decarboxylase	DDT;sp|P30046|DOPD	4	2	2	2	1	0	0	1	1	1	2	0	0	1	2	0	1	0	1	1	1	2	0	0	0	0	0	0	1	0	1	0	2	1	1	1	1	0	2	1	1	1
sp|P30086|PEBP1_HUMAN	sp|P30086|PEBP1_HUMAN	2	2	2	sp|P30086|PEBP1_HUMAN Phosphatidylethanolamine-binding protein 1 OS=Homo sapiens OX=9606 GN=PEBP1 PE=1 SV=3	Phosphatidylethanolamine-binding protein 1	PEBP1	1	2	2	2	2	0	0	1	1	2	2	1	0	1	0	1	2	1	0	1	1	1	1	0	1	2	1	0	1	1	2	1	1	2	0	1	1	0	1	0	0	1
sp|P30101|PDIA3_HUMAN;tr|H7BZJ3|H7BZJ3_HUMAN	sp|P30101|PDIA3_HUMAN;tr|H7BZJ3|H7BZJ3_HUMAN	6;3	6;3	6;3	sp|P30101|PDIA3_HUMAN Protein disulfide-isomerase A3 OS=Homo sapiens OX=9606 GN=PDIA3 PE=1 SV=4;tr|H7BZJ3|H7BZJ3_HUMAN Protein disulfide-isomerase A3 (Fragment) OS=Homo sapiens OX=9606 GN=PDIA3 PE=1 SV=1	Protein disulfide-isomerase A3	PDIA3	2	6	6	6	3	4	4	3	4	2	4	2	3	3	3	4	3	2	3	4	4	4	3	5	3	3	3	3	3	3	3	4	4	4	1	3	3	4	3	1	2	3
sp|P30479|1B41_HUMAN;sp|P30460|1B08_HUMAN;sp|P30466|1B18_HUMAN;sp|P30480|1B42_HUMAN;tr|A0A1W2PPR8|A0A1W2PPR8_HUMAN;sp|P30462|1B14_HUMAN;sp|P18463|1B37_HUMAN;sp|P01889|1B07_HUMAN;sp|Q04826|1B40_HUMAN;tr|A0A140T951|A0A140T951_HUMAN;sp|P03989|1B27_HUMAN;tr|A0A1W2PNR7|A0A1W2PNR7_HUMAN;tr|A0A140TA21|A0A140TA21_HUMAN;tr|A0A140T9D4|A0A140T9D4_HUMAN;sp|P30485|1B47_HUMAN;sp|P30461|1B13_HUMAN;sp|P30483|1B4…	sp|P30479|1B41_HUMAN;sp|P30460|1B08_HUMAN;sp|P30466|1B18_HUMAN;sp|P30480|1B42_HUMAN;tr|A0A1W2PPR8|A0A1W2PPR8_HUMAN;sp|P30462|1B14_HUMAN;sp|P18463|1B37_HUMAN;sp|P01889|1B07_HUMAN;sp|Q04826|1B40_HUMAN;tr|A0A140T951|A0A140T951_HUMAN;sp|P03989|1B27_HUMAN;tr|A0A1W2PNR7|A0A1W2PNR7_HUMAN;tr|A0A140TA21|A0A140TA21_HUMAN;tr|A0A140T9D4|A0A140T9D4_HUMAN;sp|P30485|1B47_HUMAN;sp|P30461|1B13_HUMAN;sp|P30483|1B4…	6;5;5;5;4;4;4;4;4;4;3;3;3;3;3;3;3;3;3;3;3;3;2	3;2;3;2;2;2;2;2;2;1;2;2;1;1;2;2;2;2;2;2;1;2;1	0;0;0;0;0;0;0;0;0;0;0;0;0;0;0;0;0;0;0;0;0;0;0	sp|P30479|1B41_HUMAN HLA class I histocompatibility antigen, B-41 alpha chain OS=Homo sapiens OX=9606 GN=HLA-B PE=1 SV=1;sp|P30460|1B08_HUMAN HLA class I histocompatibility antigen, B-8 alpha chain OS=Homo sapiens OX=9606 GN=HLA-B PE=1 SV=1;sp|P30466|1B18_	HLA class I histocompatibility antigen, B-41 alpha chain	HLA-B	23	6	3	0	3	1	2	3	4	2	2	4	3	4	1	3	3	1	3	2	4	3	1	3	4	1	3	2	3	2	3	4	3	4	4	2	3	1	4	4	4	4
sp|P30530|UFO_HUMAN;sp|P30530-2|UFO_HUMAN;tr|M0R0W6|M0R0W6_HUMAN	sp|P30530|UFO_HUMAN;sp|P30530-2|UFO_HUMAN	3;3;1	3;3;1	3;3;1	sp|P30530|UFO_HUMAN Tyrosine-protein kinase receptor UFO OS=Homo sapiens OX=9606 GN=AXL PE=1 SV=4;sp|P30530-2|UFO_HUMAN Isoform Short of Tyrosine-protein kinase receptor UFO OS=Homo sapiens OX=9606 GN=AXL	Tyrosine-protein kinase receptor UFO	AXL	3	3	3	3	1	1	2	1	2	2	2	1	2	0	1	2	1	1	2	0	2	2	1	2	2	2	1	1	2	2	2	1	1	1	2	1	2	2	1	1	2	2
sp|P30740|ILEU_HUMAN	sp|P30740|ILEU_HUMAN	2	2	2	sp|P30740|ILEU_HUMAN Leukocyte elastase inhibitor OS=Homo sapiens OX=9606 GN=SERPINB1 PE=1 SV=1	Leukocyte elastase inhibitor	SERPINB1	1	2	2	2	2	0	0	0	0	0	1	0	0	0	0	0	1	0	1	0	1	0	0	2	0	0	0	1	0	1	1	0	0	0	0	0	0	1	0	0	0	0
sp|P31025|LCN1_HUMAN;sp|Q5VSP4|LC1L1_HUMAN	sp|P31025|LCN1_HUMAN	8;2	8;2	8;2	sp|P31025|LCN1_HUMAN Lipocalin-1 OS=Homo sapiens OX=9606 GN=LCN1 PE=1 SV=1	Lipocalin-1	LCN1	2	8	8	8	8	4	2	2	5	2	1	1	2	3	2	4	4	1	3	1	2	2	1	7	2	2	3	2	3	2	2	2	3	1	2	4	3	2	2	2	2	2
sp|P31146|COR1A_HUMAN;tr|H3BRY3|H3BRY3_HUMAN;tr|H3BNA2|H3BNA2_HUMAN;tr|H3BU76|H3BU76_HUMAN;tr|H3BSL1|H3BSL1_HUMAN;tr|H3BTU6|H3BTU6_HUMAN;tr|H3BRJ0|H3BRJ0_HUMAN	sp|P31146|COR1A_HUMAN;tr|H3BRY3|H3BRY3_HUMAN	4;2;1;1;1;1;1	4;2;1;1;1;1;1	4;2;1;1;1;1;1	sp|P31146|COR1A_HUMAN Coronin-1A OS=Homo sapiens OX=9606 GN=CORO1A PE=1 SV=4;tr|H3BRY3|H3BRY3_HUMAN Coronin OS=Homo sapiens OX=9606 GN=CORO1A PE=1 SV=1	Coronin-1A	CORO1A	7	4	4	4	4	1	1	1	1	1	1	1	1	2	3	2	4	1	2	3	4	2	3	3	0	1	0	2	1	3	3	2	3	1	0	1	1	1	1	0	0	1
sp|P31151|S10A7_HUMAN;sp|Q86SG5|S1A7A_HUMAN	sp|P31151|S10A7_HUMAN;sp|Q86SG5|S1A7A_HUMAN	6;3	6;3	6;3	sp|P31151|S10A7_HUMAN Protein S100-A7 OS=Homo sapiens OX=9606 GN=S100A7 PE=1 SV=4;sp|Q86SG5|S1A7A_HUMAN Protein S100-A7A OS=Homo sapiens OX=9606 GN=S100A7A PE=1 SV=3	Protein S100-A7	S100A7	2	6	6	6	6	4	6	1	4	2	3	2	3	6	4	3	4	2	4	4	2	1	2	1	6	3	4	2	4	2	2	2	2	2	4	0	4	5	1	3	2	4
sp|P31944|CASPE_HUMAN	sp|P31944|CASPE_HUMAN	15	15	15	sp|P31944|CASPE_HUMAN Caspase-14 OS=Homo sapiens OX=9606 GN=CASP14 PE=1 SV=2	Caspase-14	CASP14	1	15	15	15	10	10	7	3	11	5	11	8	7	8	11	13	14	8	12	14	5	10	12	13	8	9	10	8	12	8	8	8	10	11	8	1	10	7	9	1	6	10
sp|P32119|PRDX2_HUMAN;tr|A6NIW5|A6NIW5_HUMAN;sp|P32119-2|PRDX2_HUMAN	sp|P32119|PRDX2_HUMAN;tr|A6NIW5|A6NIW5_HUMAN	9;6;2	9;6;2	8;6;2	sp|P32119|PRDX2_HUMAN Peroxiredoxin-2 OS=Homo sapiens OX=9606 GN=PRDX2 PE=1 SV=5;tr|A6NIW5|A6NIW5_HUMAN Peroxiredoxin 2, isoform CRA_a OS=Homo sapiens OX=9606 GN=PRDX2 PE=1 SV=2	Peroxiredoxin-2	PRDX2	3	9	9	8	5	6	3	6	5	4	6	6	7	4	9	7	8	6	9	9	6	9	7	7	7	5	3	3	6	4	6	6	4	5	2	5	3	6	5	5	4	7
sp|P32455|GBP1_HUMAN	sp|P32455|GBP1_HUMAN	1	1	1	sp|P32455|GBP1_HUMAN Guanylate-binding protein 1 OS=Homo sapiens OX=9606 GN=GBP1 PE=1 SV=2	Guanylate-binding protein 1	GBP1	1	1	1	1	1	1	1	0	1	1	1	1	1	1	1	1	1	0	1	1	1	1	1	1	0	1	1	1	1	1	1	1	1	1	1	1	1	1	1	0	1	1
sp|P33151|CADH5_HUMAN;tr|I3L1J2|I3L1J2_HUMAN;sp|P33151-2|CADH5_HUMAN;tr|H3BR11|H3BR11_HUMAN;tr|H3BPG1|H3BPG1_HUMAN	sp|P33151|CADH5_HUMAN;tr|I3L1J2|I3L1J2_HUMAN;sp|P33151-2|CADH5_HUMAN	10;9;9;1;1	10;9;9;1;1	10;9;9;1;1	sp|P33151|CADH5_HUMAN Cadherin-5 OS=Homo sapiens OX=9606 GN=CDH5 PE=1 SV=5;tr|I3L1J2|I3L1J2_HUMAN Cadherin-5 OS=Homo sapiens OX=9606 GN=CDH5 PE=1 SV=1;sp|P33151-2|CADH5_HUMAN Isoform 2 of Cadherin-5 OS=Homo sapiens OX=9606 GN=CDH5	Cadherin-5	CDH5	5	10	10	10	7	7	8	8	7	7	9	8	8	6	7	8	6	7	8	6	8	6	8	7	7	7	9	8	7	7	6	7	7	7	6	8	6	5	6	7	8	9
sp|P33908|MA1A1_HUMAN;sp|P33908-2|MA1A1_HUMAN	sp|P33908|MA1A1_HUMAN	7;3	7;3	7;3	sp|P33908|MA1A1_HUMAN Mannosyl-oligosaccharide 1,2-alpha-mannosidase IA OS=Homo sapiens OX=9606 GN=MAN1A1 PE=1 SV=3	Mannosyl-oligosaccharide 1,2-alpha-mannosidase IA	MAN1A1	2	7	7	7	5	6	6	5	5	5	6	6	6	6	5	5	4	6	6	6	6	6	6	6	6	4	6	4	5	4	7	6	6	6	5	6	6	5	6	5	6	5
sp|P34096|RNAS4_HUMAN	sp|P34096|RNAS4_HUMAN	3	3	3	sp|P34096|RNAS4_HUMAN Ribonuclease 4 OS=Homo sapiens OX=9606 GN=RNASE4 PE=1 SV=3	Ribonuclease 4	RNASE4	1	3	3	3	2	2	3	1	1	3	3	2	2	2	1	1	2	2	2	2	2	2	1	1	2	3	2	2	2	3	3	2	3	3	1	3	3	3	2	2	3	2
sp|P35321|SPR1A_HUMAN	sp|P35321|SPR1A_HUMAN	2	2	1	sp|P35321|SPR1A_HUMAN Cornifin-A OS=Homo sapiens OX=9606 GN=SPRR1A PE=1 SV=2	Cornifin-A	SPRR1A	1	2	2	1	2	0	0	0	0	0	0	0	0	0	0	0	0	0	0	0	0	0	0	0	2	0	0	0	0	0	0	0	0	0	0	0	0	0	0	0	0	0
sp|P35325|SPR2B_HUMAN;sp|P22532|SPR2D_HUMAN	sp|P35325|SPR2B_HUMAN;sp|P22532|SPR2D_HUMAN	3;2	3;2	1;1	sp|P35325|SPR2B_HUMAN Small proline-rich protein 2B OS=Homo sapiens OX=9606 GN=SPRR2B PE=2 SV=1;sp|P22532|SPR2D_HUMAN Small proline-rich protein 2D OS=Homo sapiens OX=9606 GN=SPRR2D PE=2 SV=2	Small proline-rich protein 2B	SPRR2B	2	3	3	1	2	0	0	1	0	0	0	1	1	1	0	1	0	1	0	0	0	0	0	0	2	0	0	0	0	0	0	0	0	0	0	0	0	0	0	0	0	0
sp|P35555|FBN1_HUMAN;tr|H0YND0|H0YND0_HUMAN	sp|P35555|FBN1_HUMAN;tr|H0YND0|H0YND0_HUMAN	12;6	12;6	12;6	sp|P35555|FBN1_HUMAN Fibrillin-1 OS=Homo sapiens OX=9606 GN=FBN1 PE=1 SV=4;tr|H0YND0|H0YND0_HUMAN Fibrillin-1 (Fragment) OS=Homo sapiens OX=9606 GN=FBN1 PE=1 SV=1	Fibrillin-1	FBN1	2	12	12	12	7	10	7	3	9	3	6	7	7	9	7	5	7	5	7	7	8	9	9	6	7	8	9	5	8	7	6	9	3	9	3	4	6	4	6	4	7	7
sp|P35579|MYH9_HUMAN;sp|P35579-2|MYH9_HUMAN;tr|B1AH99|B1AH99_HUMAN;tr|Q5BKV1|Q5BKV1_HUMAN;tr|A0A2R8Y4C3|A0A2R8Y4C3_HUMAN	sp|P35579|MYH9_HUMAN;sp|P35579-2|MYH9_HUMAN	22;14;1;1;1	22;14;1;1;1	20;13;1;1;0	sp|P35579|MYH9_HUMAN Myosin-9 OS=Homo sapiens OX=9606 GN=MYH9 PE=1 SV=4;sp|P35579-2|MYH9_HUMAN Isoform 2 of Myosin-9 OS=Homo sapiens OX=9606 GN=MYH9	Myosin-9	MYH9	5	22	22	20	14	10	2	10	3	8	8	6	9	12	14	11	14	4	17	17	16	6	14	19	8	0	2	5	3	9	9	4	10	8	7	2	6	4	7	3	1	12
sp|P35590|TIE1_HUMAN;sp|P35590-2|TIE1_HUMAN;sp|P35590-3|TIE1_HUMAN	sp|P35590|TIE1_HUMAN;sp|P35590-2|TIE1_HUMAN;sp|P35590-3|TIE1_HUMAN	2;2;1	2;2;1	2;2;1	sp|P35590|TIE1_HUMAN Tyrosine-protein kinase receptor Tie-1 OS=Homo sapiens OX=9606 GN=TIE1 PE=1 SV=1;sp|P35590-2|TIE1_HUMAN Isoform 2 of Tyrosine-protein kinase receptor Tie-1 OS=Homo sapiens OX=9606 GN=TIE1;sp|P35590-3|TIE1_HUMAN Isoform 3 of Tyrosine-pr	Tyrosine-protein kinase receptor Tie-1	TIE1	3	2	2	2	2	1	1	2	2	1	2	2	1	1	1	1	2	2	2	2	2	2	2	2	2	1	1	1	1	1	1	1	1	2	1	1	1	0	2	1	2	2
sp|P35858|ALS_HUMAN;sp|P35858-2|ALS_HUMAN	sp|P35858|ALS_HUMAN;sp|P35858-2|ALS_HUMAN	25;25	25;25	25;25	sp|P35858|ALS_HUMAN Insulin-like growth factor-binding protein complex acid labile subunit OS=Homo sapiens OX=9606 GN=IGFALS PE=1 SV=1;sp|P35858-2|ALS_HUMAN Isoform 2 of Insulin-like growth factor-binding protein complex acid labile subunit OS=Homo sapiens	Insulin-like growth factor-binding protein complex acid labile subunit	IGFALS	2	25	25	25	20	23	21	20	18	22	19	20	22	23	23	21	24	21	24	22	22	23	23	24	21	22	22	22	21	22	21	22	19	20	18	22	20	21	19	20	17	23
sp|P36955|PEDF_HUMAN;tr|I3L107|I3L107_HUMAN;tr|I3L4N7|I3L4N7_HUMAN;tr|I3L4F9|I3L4F9_HUMAN;tr|I3L4Z0|I3L4Z0_HUMAN;CON__Q95121;tr|I3L2R7|I3L2R7_HUMAN;tr|I3L3Z3|I3L3Z3_HUMAN;tr|I3L425|I3L425_HUMAN;tr|I3L1U4|I3L1U4_HUMAN	sp|P36955|PEDF_HUMAN	19;6;6;5;5;5;3;2;1;1	19;6;6;5;5;5;3;2;1;1	19;6;6;5;5;5;3;2;1;1	sp|P36955|PEDF_HUMAN Pigment epithelium-derived factor OS=Homo sapiens OX=9606 GN=SERPINF1 PE=1 SV=4	Pigment epithelium-derived factor	SERPINF1	10	19	19	19	15	17	16	16	16	15	16	15	17	18	17	18	15	18	17	17	15	16	18	18	17	15	16	16	16	16	16	16	15	17	14	16	13	17	16	16	16	16
sp|P36980-2|FHR2_HUMAN;sp|P36980|FHR2_HUMAN;tr|A0A3B3IQ51|A0A3B3IQ51_HUMAN;tr|V9GYE7|V9GYE7_HUMAN;tr|A0A3B3ISW6|A0A3B3ISW6_HUMAN;tr|A0A3B3IS00|A0A3B3IS00_HUMAN;tr|A0A3B3IRW0|A0A3B3IRW0_HUMAN;tr|A0A3B3IS28|A0A3B3IS28_HUMAN	sp|P36980-2|FHR2_HUMAN;sp|P36980|FHR2_HUMAN;tr|A0A3B3IQ51|A0A3B3IQ51_HUMAN;tr|V9GYE7|V9GYE7_HUMAN;tr|A0A3B3ISW6|A0A3B3ISW6_HUMAN;tr|A0A3B3IS00|A0A3B3IS00_HUMAN;tr|A0A3B3IRW0|A0A3B3IRW0_HUMAN	8;8;8;7;6;5;4;3	4;4;4;4;4;3;3;3	4;4;4;4;4;3;3;3	sp|P36980-2|FHR2_HUMAN Isoform Short of Complement factor H-related protein 2 OS=Homo sapiens OX=9606 GN=CFHR2;sp|P36980|FHR2_HUMAN Complement factor H-related protein 2 OS=Homo sapiens OX=9606 GN=CFHR2 PE=1 SV=1;tr|A0A3B3IQ51|A0A3B3IQ51_HUMAN Complement f	Isoform Short of Complement factor H-related protein 2	CFHR2;sp|P36980|FHR2	8	8	4	4	7	7	8	7	7	7	7	7	8	8	8	8	7	8	7	8	7	8	8	8	7	8	7	7	7	8	8	8	7	8	7	8	7	7	8	8	7	7
sp|P39060-2|COIA1_HUMAN;sp|P39060-1|COIA1_HUMAN;sp|P39060|COIA1_HUMAN;tr|H7BXV5|H7BXV5_HUMAN;tr|H7C457|H7C457_HUMAN	sp|P39060-2|COIA1_HUMAN;sp|P39060-1|COIA1_HUMAN;sp|P39060|COIA1_HUMAN;tr|H7BXV5|H7BXV5_HUMAN;tr|H7C457|H7C457_HUMAN	9;9;9;7;6	9;9;9;7;6	9;9;9;7;6	sp|P39060-2|COIA1_HUMAN Isoform 3 of Collagen alpha-1(XVIII) chain OS=Homo sapiens OX=9606 GN=COL18A1;sp|P39060-1|COIA1_HUMAN Isoform 2 of Collagen alpha-1(XVIII) chain OS=Homo sapiens OX=9606 GN=COL18A1;sp|P39060|COIA1_HUMAN Collagen alpha-1(XVIII) chain	Isoform 3 of Collagen alpha-1(XVIII) chain	COL18A1;sp|P39060-1|COIA1	5	9	9	9	6	6	5	6	4	5	5	5	4	6	3	5	4	7	4	6	5	6	7	7	5	6	5	6	5	5	5	4	4	6	4	4	4	4	6	6	6	6
sp|P41222|PTGDS_HUMAN;tr|H0Y5A1|H0Y5A1_HUMAN;tr|Q5SQ11|Q5SQ11_HUMAN	sp|P41222|PTGDS_HUMAN	3;1;1	3;1;1	3;1;1	sp|P41222|PTGDS_HUMAN Prostaglandin-H2 D-isomerase OS=Homo sapiens OX=9606 GN=PTGDS PE=1 SV=1	Prostaglandin-H2 D-isomerase	PTGDS	3	3	3	3	2	2	2	2	2	2	2	2	2	2	2	3	2	3	2	3	2	2	3	3	2	2	2	2	2	2	1	2	2	2	1	3	1	1	2	2	2	1
sp|P42357-3|HUTH_HUMAN;sp|P42357|HUTH_HUMAN;sp|P42357-2|HUTH_HUMAN;tr|H0YHB0|H0YHB0_HUMAN	sp|P42357-3|HUTH_HUMAN;sp|P42357|HUTH_HUMAN;sp|P42357-2|HUTH_HUMAN	3;3;2;1	3;3;2;1	3;3;2;1	sp|P42357-3|HUTH_HUMAN Isoform 3 of Histidine ammonia-lyase OS=Homo sapiens OX=9606 GN=HAL;sp|P42357|HUTH_HUMAN Histidine ammonia-lyase OS=Homo sapiens OX=9606 GN=HAL PE=1 SV=1;sp|P42357-2|HUTH_HUMAN Isoform 2 of Histidine ammonia-lyase OS=Homo sapiens OX=	Isoform 3 of Histidine ammonia-lyase	HAL;sp|P42357|HUTH	4	3	3	3	0	3	0	0	2	0	2	1	1	1	0	1	3	1	1	3	1	1	1	2	2	0	2	0	2	0	1	1	2	0	1	0	0	1	0	0	0	2
sp|P43121|MUC18_HUMAN;sp|P43121-2|MUC18_HUMAN	sp|P43121|MUC18_HUMAN	11;3	11;3	11;3	sp|P43121|MUC18_HUMAN Cell surface glycoprotein MUC18 OS=Homo sapiens OX=9606 GN=MCAM PE=1 SV=2	Cell surface glycoprotein MUC18	MCAM	2	11	11	11	7	7	8	6	7	5	7	6	4	5	10	6	8	8	9	8	7	9	9	8	8	5	6	4	5	9	8	9	4	5	4	4	7	6	7	4	9	6
sp|P43251-4|BTD_HUMAN;sp|P43251|BTD_HUMAN;sp|P43251-3|BTD_HUMAN;sp|P43251-2|BTD_HUMAN;tr|C9JSN9|C9JSN9_HUMAN;tr|A0A2R8Y5J9|A0A2R8Y5J9_HUMAN;tr|F8WCU5|F8WCU5_HUMAN	sp|P43251-4|BTD_HUMAN;sp|P43251|BTD_HUMAN;sp|P43251-3|BTD_HUMAN;sp|P43251-2|BTD_HUMAN;tr|C9JSN9|C9JSN9_HUMAN	12;12;12;12;6;3;3	12;12;12;12;6;3;3	12;12;12;12;6;3;3	sp|P43251-4|BTD_HUMAN Isoform 4 of Biotinidase OS=Homo sapiens OX=9606 GN=BTD;sp|P43251|BTD_HUMAN Biotinidase OS=Homo sapiens OX=9606 GN=BTD PE=1 SV=2;sp|P43251-3|BTD_HUMAN Isoform 3 of Biotinidase OS=Homo sapiens OX=9606 GN=BTD;sp|P43251-2|BTD_HUMAN Isofo	Isoform 4 of Biotinidase	BTD;sp|P43251|BTD	7	12	12	12	10	12	11	11	11	10	10	10	12	12	12	11	12	12	12	12	10	12	12	12	12	12	11	10	12	11	12	12	10	11	11	10	10	12	10	12	11	11
sp|P43652|AFAM_HUMAN;CON__REFSEQ:XP_585019	sp|P43652|AFAM_HUMAN	55;1	55;1	55;1	sp|P43652|AFAM_HUMAN Afamin OS=Homo sapiens OX=9606 GN=AFM PE=1 SV=1	Afamin	AFM	2	55	55	55	33	43	37	39	34	30	35	36	42	40	42	47	44	46	41	49	38	44	48	46	38	38	32	37	35	36	36	40	34	34	30	45	32	34	35	40	30	31
sp|P46531|NOTC1_HUMAN	sp|P46531|NOTC1_HUMAN	3	3	3	sp|P46531|NOTC1_HUMAN Neurogenic locus notch homolog protein 1 OS=Homo sapiens OX=9606 GN=NOTCH1 PE=1 SV=4	Neurogenic locus notch homolog protein 1	NOTCH1	1	3	3	3	2	3	3	1	3	1	2	3	2	3	3	2	3	1	3	2	3	3	2	2	3	1	3	3	2	3	3	2	2	2	2	2	2	0	3	3	2	1
sp|P47929|LEG7_HUMAN	sp|P47929|LEG7_HUMAN	3	3	3	sp|P47929|LEG7_HUMAN Galectin-7 OS=Homo sapiens OX=9606 GN=LGALS7 PE=1 SV=2	Galectin-7	LGALS7	1	3	3	3	3	1	0	0	3	0	1	0	1	1	2	2	2	0	3	3	1	1	1	1	2	1	3	1	3	1	1	1	1	1	2	0	3	1	0	0	0	2
sp|P48594|SPB4_HUMAN;tr|H0Y5H9|H0Y5H9_HUMAN;tr|C9JZ65|C9JZ65_HUMAN	sp|P48594|SPB4_HUMAN;tr|H0Y5H9|H0Y5H9_HUMAN;tr|C9JZ65|C9JZ65_HUMAN	10;10;6	1;1;1	1;1;1	sp|P48594|SPB4_HUMAN Serpin B4 OS=Homo sapiens OX=9606 GN=SERPINB4 PE=1 SV=2;tr|H0Y5H9|H0Y5H9_HUMAN Serpin B4 (Fragment) OS=Homo sapiens OX=9606 GN=SERPINB4 PE=1 SV=1;tr|C9JZ65|C9JZ65_HUMAN Serpin B4 (Fragment) OS=Homo sapiens OX=9606 GN=SERPINB4 PE=1 SV=1	Serpin B4	SERPINB4	3	10	1	1	6	5	3	0	5	1	5	5	4	5	6	5	8	1	8	7	3	5	6	5	6	3	6	3	7	2	3	5	5	4	4	2	6	5	1	0	2	4
sp|P48740|MASP1_HUMAN	sp|P48740|MASP1_HUMAN	22	22	6	sp|P48740|MASP1_HUMAN Mannan-binding lectin serine protease 1 OS=Homo sapiens OX=9606 GN=MASP1 PE=1 SV=3	Mannan-binding lectin serine protease 1	MASP1	1	22	22	6	16	19	18	15	17	17	18	16	20	15	19	17	18	18	18	18	17	18	16	18	15	15	17	16	18	17	16	15	16	18	16	19	17	16	17	16	17	17
sp|P48740-2|MASP1_HUMAN;sp|P48740-4|MASP1_HUMAN;tr|F8W876|F8W876_HUMAN;sp|P48740-3|MASP1_HUMAN;tr|C9JMA2|C9JMA2_HUMAN	sp|P48740-2|MASP1_HUMAN;sp|P48740-4|MASP1_HUMAN;tr|F8W876|F8W876_HUMAN;sp|P48740-3|MASP1_HUMAN	21;19;14;14;5	5;5;0;0;0	5;5;0;0;0	sp|P48740-2|MASP1_HUMAN Isoform 2 of Mannan-binding lectin serine protease 1 OS=Homo sapiens OX=9606 GN=MASP1;sp|P48740-4|MASP1_HUMAN Isoform 4 of Mannan-binding lectin serine protease 1 OS=Homo sapiens OX=9606 GN=MASP1;tr|F8W876|F8W876_HUMAN Mannan-bindin	Isoform 2 of Mannan-binding lectin serine protease 1	MASP1;sp|P48740-4|MASP1	5	21	5	5	16	19	17	14	16	15	16	16	20	15	20	17	19	16	18	19	17	18	17	18	16	16	16	16	18	18	16	17	16	16	15	18	16	16	16	16	15	16
sp|P49747|COMP_HUMAN;tr|G3XAP6|G3XAP6_HUMAN;sp|P49747-2|COMP_HUMAN	sp|P49747|COMP_HUMAN;tr|G3XAP6|G3XAP6_HUMAN;sp|P49747-2|COMP_HUMAN	23;23;21	23;23;21	16;16;14	sp|P49747|COMP_HUMAN Cartilage oligomeric matrix protein OS=Homo sapiens OX=9606 GN=COMP PE=1 SV=2;tr|G3XAP6|G3XAP6_HUMAN Cartilage oligomeric matrix protein OS=Homo sapiens OX=9606 GN=COMP PE=1 SV=1;sp|P49747-2|COMP_HUMAN Isoform 2 of Cartilage oligomeric	Cartilage oligomeric matrix protein	COMP	3	23	23	16	14	14	17	18	18	17	17	18	14	15	13	13	16	18	17	17	16	19	20	18	14	12	12	16	17	14	15	16	10	14	13	14	11	13	11	13	15	13
sp|P49908|SEPP1_HUMAN;tr|A0A182DWH7|A0A182DWH7_HUMAN;tr|A0A182DWH8|A0A182DWH8_HUMAN	sp|P49908|SEPP1_HUMAN;tr|A0A182DWH7|A0A182DWH7_HUMAN	8;8;2	8;8;2	8;8;2	sp|P49908|SEPP1_HUMAN Selenoprotein P OS=Homo sapiens OX=9606 GN=SELENOP PE=1 SV=3;tr|A0A182DWH7|A0A182DWH7_HUMAN Selenoprotein P (Fragment) OS=Homo sapiens OX=9606 GN=SELENOP PE=1 SV=1	Selenoprotein P	SELENOP	3	8	8	8	5	7	6	6	7	4	6	8	6	6	6	8	7	6	7	7	6	6	6	6	6	5	5	6	7	7	4	6	7	6	5	6	6	5	5	4	6	7
sp|P50395|GDIB_HUMAN;sp|P31150|GDIA_HUMAN;tr|V9GYJ7|V9GYJ7_HUMAN;tr|V9GYF8|V9GYF8_HUMAN;tr|G5E9U5|G5E9U5_HUMAN;tr|Q5SX90|Q5SX90_HUMAN;tr|Q5SX86|Q5SX86_HUMAN;tr|Q5SX91|Q5SX91_HUMAN;tr|Q5SX87|Q5SX87_HUMAN;sp|P50395-2|GDIB_HUMAN	sp|P50395|GDIB_HUMAN;sp|P31150|GDIA_HUMAN;tr|V9GYJ7|V9GYJ7_HUMAN;tr|V9GYF8|V9GYF8_HUMAN;tr|G5E9U5|G5E9U5_HUMAN;tr|Q5SX90|Q5SX90_HUMAN;tr|Q5SX86|Q5SX86_HUMAN;tr|Q5SX91|Q5SX91_HUMAN;tr|Q5SX87|Q5SX87_HUMAN;sp|P50395-2|GDIB_HUMAN	2;2;1;1;1;1;1;1;1;1	2;2;1;1;1;1;1;1;1;1	2;2;1;1;1;1;1;1;1;1	sp|P50395|GDIB_HUMAN Rab GDP dissociation inhibitor beta OS=Homo sapiens OX=9606 GN=GDI2 PE=1 SV=2;sp|P31150|GDIA_HUMAN Rab GDP dissociation inhibitor alpha OS=Homo sapiens OX=9606 GN=GDI1 PE=1 SV=2;tr|V9GYJ7|V9GYJ7_HUMAN Rab GDP dissociation inhibitor (Fr	Rab GDP dissociation inhibitor beta	GDI2	10	2	2	2	1	1	0	2	2	2	2	1	1	0	1	2	2	0	1	2	2	2	2	2	2	2	0	1	1	1	1	1	2	1	1	0	1	2	2	0	2	2
sp|P50552|VASP_HUMAN	sp|P50552|VASP_HUMAN	1	1	1	sp|P50552|VASP_HUMAN Vasodilator-stimulated phosphoprotein OS=Homo sapiens OX=9606 GN=VASP PE=1 SV=3	Vasodilator-stimulated phosphoprotein	VASP	1	1	1	1	1	1	0	0	0	0	1	1	0	1	1	0	1	0	1	1	1	0	1	1	1	0	0	0	1	1	1	0	1	1	0	1	0	0	0	0	0	1
sp|P50995-2|ANX11_HUMAN;sp|P50995|ANX11_HUMAN	sp|P50995-2|ANX11_HUMAN;sp|P50995|ANX11_HUMAN	3;3	3;3	3;3	sp|P50995-2|ANX11_HUMAN Isoform 2 of Annexin A11 OS=Homo sapiens OX=9606 GN=ANXA11;sp|P50995|ANX11_HUMAN Annexin A11 OS=Homo sapiens OX=9606 GN=ANXA11 PE=1 SV=1	Isoform 2 of Annexin A11	ANXA11;sp|P50995|ANX11	2	3	3	3	3	0	0	0	0	0	0	0	0	0	0	0	0	0	0	0	0	0	0	1	0	0	0	0	0	0	0	0	0	0	0	0	0	0	0	0	0	0
sp|P51674-3|GPM6A_HUMAN;sp|P51674-2|GPM6A_HUMAN;sp|P51674|GPM6A_HUMAN	sp|P51674-3|GPM6A_HUMAN;sp|P51674-2|GPM6A_HUMAN;sp|P51674|GPM6A_HUMAN	1;1;1	1;1;1	1;1;1	sp|P51674-3|GPM6A_HUMAN Isoform 3 of Neuronal membrane glycoprotein M6-a OS=Homo sapiens OX=9606 GN=GPM6A;sp|P51674-2|GPM6A_HUMAN Isoform 2 of Neuronal membrane glycoprotein M6-a OS=Homo sapiens OX=9606 GN=GPM6A;sp|P51674|GPM6A_HUMAN Neuronal membrane glyc	Isoform 3 of Neuronal membrane glycoprotein M6-a	GPM6A;sp|P51674-2|GPM6A	3	1	1	1	0	0	0	0	0	0	0	0	0	0	0	0	0	0	0	0	0	0	0	0	0	1	0	0	0	0	0	0	0	0	0	0	0	0	0	0	0	0
sp|P51884|LUM_HUMAN;CON__Q05443	sp|P51884|LUM_HUMAN	19;6	19;6	19;6	sp|P51884|LUM_HUMAN Lumican OS=Homo sapiens OX=9606 GN=LUM PE=1 SV=2	Lumican	LUM	2	19	19	19	14	15	16	17	16	16	16	17	14	14	15	17	16	16	16	16	15	17	17	17	15	12	14	14	14	15	14	16	15	15	14	16	15	12	13	14	16	14
sp|P52566|GDIR2_HUMAN;tr|F5H2R5|F5H2R5_HUMAN;tr|F5H6Q0|F5H6Q0_HUMAN;tr|F5H3P3|F5H3P3_HUMAN;tr|H0YGX7|H0YGX7_HUMAN	sp|P52566|GDIR2_HUMAN;tr|F5H2R5|F5H2R5_HUMAN;tr|F5H6Q0|F5H6Q0_HUMAN;tr|F5H3P3|F5H3P3_HUMAN;tr|H0YGX7|H0YGX7_HUMAN	2;1;1;1;1	2;1;1;1;1	2;1;1;1;1	sp|P52566|GDIR2_HUMAN Rho GDP-dissociation inhibitor 2 OS=Homo sapiens OX=9606 GN=ARHGDIB PE=1 SV=3;tr|F5H2R5|F5H2R5_HUMAN Rho GDP-dissociation inhibitor 2 (Fragment) OS=Homo sapiens OX=9606 GN=ARHGDIB PE=1 SV=1;tr|F5H6Q0|F5H6Q0_HUMAN Rho GDP-dissociation	Rho GDP-dissociation inhibitor 2	ARHGDIB	5	2	2	2	2	1	1	2	1	2	2	1	1	2	1	1	1	1	2	2	1	2	0	2	2	1	1	2	1	1	2	0	1	2	1	1	1	2	2	1	1	1
sp|P52907|CAZA1_HUMAN	sp|P52907|CAZA1_HUMAN	1	1	1	sp|P52907|CAZA1_HUMAN F-actin-capping protein subunit alpha-1 OS=Homo sapiens OX=9606 GN=CAPZA1 PE=1 SV=3	F-actin-capping protein subunit alpha-1	CAPZA1	1	1	1	1	1	0	0	0	0	0	0	0	0	0	0	0	0	0	0	0	0	0	0	1	0	0	0	0	0	0	0	0	0	0	0	0	0	0	0	0	0	1
sp|P54108|CRIS3_HUMAN;sp|P54108-2|CRIS3_HUMAN;sp|P54108-3|CRIS3_HUMAN;tr|J3KPA1|J3KPA1_HUMAN;tr|I3L0A1|I3L0A1_HUMAN	sp|P54108|CRIS3_HUMAN;sp|P54108-2|CRIS3_HUMAN;sp|P54108-3|CRIS3_HUMAN;tr|J3KPA1|J3KPA1_HUMAN	5;5;5;5;2	5;5;5;5;2	5;5;5;5;2	sp|P54108|CRIS3_HUMAN Cysteine-rich secretory protein 3 OS=Homo sapiens OX=9606 GN=CRISP3 PE=1 SV=1;sp|P54108-2|CRIS3_HUMAN Isoform 2 of Cysteine-rich secretory protein 3 OS=Homo sapiens OX=9606 GN=CRISP3;sp|P54108-3|CRIS3_HUMAN Isoform 3 of Cysteine-rich	Cysteine-rich secretory protein 3	CRISP3	5	5	5	5	3	4	2	4	4	2	3	3	4	3	5	4	5	4	5	4	4	3	4	5	4	4	3	3	2	3	2	3	2	2	3	4	2	4	2	3	2	2
sp|P54289-4|CA2D1_HUMAN;sp|P54289-5|CA2D1_HUMAN;sp|P54289|CA2D1_HUMAN;sp|P54289-3|CA2D1_HUMAN;sp|P54289-2|CA2D1_HUMAN;tr|H0Y715|H0Y715_HUMAN;tr|E7ERK3|E7ERK3_HUMAN	sp|P54289-4|CA2D1_HUMAN;sp|P54289-5|CA2D1_HUMAN;sp|P54289|CA2D1_HUMAN;sp|P54289-3|CA2D1_HUMAN;sp|P54289-2|CA2D1_HUMAN	18;18;18;17;17;6;3	18;18;18;17;17;6;3	18;18;18;17;17;6;3	sp|P54289-4|CA2D1_HUMAN Isoform 4 of Voltage-dependent calcium channel subunit alpha-2/delta-1 OS=Homo sapiens OX=9606 GN=CACNA2D1;sp|P54289-5|CA2D1_HUMAN Isoform 5 of Voltage-dependent calcium channel subunit alpha-2/delta-1 OS=Homo sapiens OX=9606 GN=CAC	Isoform 4 of Voltage-dependent calcium channel subunit alpha-2/delta-1	CACNA2D1;sp|P54289-5|CA2D1	7	18	18	18	15	17	15	11	15	11	14	11	16	14	15	8	13	10	12	9	15	15	15	15	15	14	13	10	14	12	12	13	14	14	12	11	12	7	10	8	14	10
sp|P54802|ANAG_HUMAN	sp|P54802|ANAG_HUMAN	10	10	10	sp|P54802|ANAG_HUMAN Alpha-N-acetylglucosaminidase OS=Homo sapiens OX=9606 GN=NAGLU PE=1 SV=2	Alpha-N-acetylglucosaminidase	NAGLU	1	10	10	10	6	6	6	5	8	9	6	7	6	4	10	9	10	7	7	9	7	8	9	8	3	3	3	5	5	8	2	5	2	2	0	0	7	3	1	3	4	4
sp|P55056|APOC4_HUMAN;tr|K7EMC3|K7EMC3_HUMAN	sp|P55056|APOC4_HUMAN	5;2	5;2	3;0	sp|P55056|APOC4_HUMAN Apolipoprotein C-IV OS=Homo sapiens OX=9606 GN=APOC4 PE=1 SV=1	Apolipoprotein C-IV	APOC4	2	5	5	3	3	4	4	5	3	3	3	4	4	4	2	5	3	4	3	4	5	3	4	4	5	5	4	5	4	3	4	4	5	4	4	5	3	4	4	4	5	5
sp|P55058|PLTP_HUMAN;sp|P55058-3|PLTP_HUMAN;sp|P55058-4|PLTP_HUMAN;sp|P55058-2|PLTP_HUMAN	sp|P55058|PLTP_HUMAN;sp|P55058-3|PLTP_HUMAN;sp|P55058-4|PLTP_HUMAN;sp|P55058-2|PLTP_HUMAN	6;5;5;5	6;5;5;5	6;5;5;5	sp|P55058|PLTP_HUMAN Phospholipid transfer protein OS=Homo sapiens OX=9606 GN=PLTP PE=1 SV=1;sp|P55058-3|PLTP_HUMAN Isoform 3 of Phospholipid transfer protein OS=Homo sapiens OX=9606 GN=PLTP;sp|P55058-4|PLTP_HUMAN Isoform 4 of Phospholipid transfer protein	Phospholipid transfer protein	PLTP	4	6	6	6	5	4	4	3	5	3	2	5	5	5	3	4	4	5	5	5	4	5	5	3	4	5	2	4	4	4	4	4	4	4	3	2	4	3	4	4	4	4
sp|P55103|INHBC_HUMAN	sp|P55103|INHBC_HUMAN	2	2	2	sp|P55103|INHBC_HUMAN Inhibin beta C chain OS=Homo sapiens OX=9606 GN=INHBC PE=2 SV=1	Inhibin beta C chain	INHBC	1	2	2	2	2	2	2	1	2	1	2	2	2	2	2	2	0	1	1	1	2	1	1	1	1	2	2	2	2	2	2	2	2	2	1	2	1	2	0	2	2	2
sp|P55290|CAD13_HUMAN;sp|P55290-4|CAD13_HUMAN;sp|P55290-5|CAD13_HUMAN;sp|P55290-3|CAD13_HUMAN;sp|P55290-2|CAD13_HUMAN	sp|P55290|CAD13_HUMAN;sp|P55290-4|CAD13_HUMAN;sp|P55290-5|CAD13_HUMAN	5;5;3;2;2	5;5;3;2;2	5;5;3;2;2	sp|P55290|CAD13_HUMAN Cadherin-13 OS=Homo sapiens OX=9606 GN=CDH13 PE=1 SV=1;sp|P55290-4|CAD13_HUMAN Isoform 4 of Cadherin-13 OS=Homo sapiens OX=9606 GN=CDH13;sp|P55290-5|CAD13_HUMAN Isoform 5 of Cadherin-13 OS=Homo sapiens OX=9606 GN=CDH13	Cadherin-13	CDH13	5	5	5	5	5	5	5	4	5	5	5	5	5	5	5	2	5	3	5	4	5	5	4	4	5	5	5	5	5	5	5	5	4	5	4	3	5	5	4	3	5	4
sp|P60174-1|TPIS_HUMAN;sp|P60174|TPIS_HUMAN;sp|P60174-4|TPIS_HUMAN;tr|U3KQF3|U3KQF3_HUMAN;tr|U3KPZ0|U3KPZ0_HUMAN;tr|U3KPS5|U3KPS5_HUMAN	sp|P60174-1|TPIS_HUMAN;sp|P60174|TPIS_HUMAN;sp|P60174-4|TPIS_HUMAN	7;7;4;2;2;1	7;7;4;2;2;1	7;7;4;2;2;1	sp|P60174-1|TPIS_HUMAN Isoform 2 of Triosephosphate isomerase OS=Homo sapiens OX=9606 GN=TPI1;sp|P60174|TPIS_HUMAN Triosephosphate isomerase OS=Homo sapiens OX=9606 GN=TPI1 PE=1 SV=3;sp|P60174-4|TPIS_HUMAN Isoform 4 of Triosephosphate isomerase OS=Homo sap	Isoform 2 of Triosephosphate isomerase	TPI1;sp|P60174|TPIS	6	7	7	7	6	6	1	4	4	5	4	3	5	5	5	3	5	0	5	5	5	5	4	5	6	6	4	4	3	5	6	5	6	4	3	5	5	4	6	4	3	6
sp|P60709|ACTB_HUMAN;tr|A0A2R8Y793|A0A2R8Y793_HUMAN;sp|P63267-2|ACTH_HUMAN;tr|G5E9R0|G5E9R0_HUMAN;tr|E7EVS6|E7EVS6_HUMAN;tr|A0A2R8YGF8|A0A2R8YGF8_HUMAN;tr|C9JUM1|C9JUM1_HUMAN;tr|C9JZR7|C9JZR7_HUMAN;tr|A0A2R8YEA7|A0A2R8YEA7_HUMAN;tr|A0A2R8YFE2|A0A2R8YFE2_HUMAN;tr|C9JTX5|C9JTX5_HUMAN;tr|F8WCH0|F8WCH0_HUMAN	sp|P60709|ACTB_HUMAN;tr|A0A2R8Y793|A0A2R8Y793_HUMAN	22;17;8;7;7;7;6;6;6;5;5;2	22;17;8;7;7;7;6;6;6;5;5;2	1;1;0;1;1;1;1;1;0;0;1;0	sp|P60709|ACTB_HUMAN Actin, cytoplasmic 1 OS=Homo sapiens OX=9606 GN=ACTB PE=1 SV=1;tr|A0A2R8Y793|A0A2R8Y793_HUMAN Actin, cytoplasmic 1 (Fragment) OS=Homo sapiens OX=9606 GN=ACTB PE=1 SV=1	Actin, cytoplasmic 1	ACTB	12	22	22	1	16	16	14	18	15	14	14	14	16	15	16	16	19	17	17	17	16	15	17	19	14	15	14	14	14	16	14	14	14	17	13	16	14	14	14	13	14	16
sp|P61626|LYSC_HUMAN;tr|F8VV32|F8VV32_HUMAN;tr|A0A0B4J259|A0A0B4J259_HUMAN	sp|P61626|LYSC_HUMAN;tr|F8VV32|F8VV32_HUMAN;tr|A0A0B4J259|A0A0B4J259_HUMAN	8;6;6	8;6;6	8;6;6	sp|P61626|LYSC_HUMAN Lysozyme C OS=Homo sapiens OX=9606 GN=LYZ PE=1 SV=1;tr|F8VV32|F8VV32_HUMAN Lysozyme OS=Homo sapiens OX=9606 GN=LYZ PE=1 SV=1;tr|A0A0B4J259|A0A0B4J259_HUMAN Lysozyme OS=Homo sapiens OX=9606 GN=LYZ PE=1 SV=1	Lysozyme C	LYZ	3	8	8	8	6	4	3	4	3	3	3	3	4	4	3	4	4	3	4	4	3	3	5	4	4	3	4	4	3	4	4	4	4	4	3	5	4	4	4	4	3	4
sp|P61769|B2MG_HUMAN;tr|H0YLF3|H0YLF3_HUMAN;tr|F5H6I0|F5H6I0_HUMAN	sp|P61769|B2MG_HUMAN;tr|H0YLF3|H0YLF3_HUMAN;tr|F5H6I0|F5H6I0_HUMAN	3;2;2	3;2;2	3;2;2	sp|P61769|B2MG_HUMAN Beta-2-microglobulin OS=Homo sapiens OX=9606 GN=B2M PE=1 SV=1;tr|H0YLF3|H0YLF3_HUMAN Beta-2-microglobulin (Fragment) OS=Homo sapiens OX=9606 GN=B2M PE=1 SV=1;tr|F5H6I0|F5H6I0_HUMAN Beta-2-microglobulin OS=Homo sapiens OX=9606 GN=B2M PE	Beta-2-microglobulin	B2M	3	3	3	3	2	2	2	2	3	2	2	2	2	2	2	1	2	2	2	2	2	2	2	2	3	2	3	3	3	2	3	2	2	3	2	2	3	2	3	3	3	2
sp|P62258|1433E_HUMAN;sp|P62258-2|1433E_HUMAN;tr|B4DJF2|B4DJF2_HUMAN;tr|I3L3T1|I3L3T1_HUMAN;tr|K7EIT4|K7EIT4_HUMAN;tr|K7EM20|K7EM20_HUMAN;tr|I3L0W5|I3L0W5_HUMAN	sp|P62258|1433E_HUMAN;sp|P62258-2|1433E_HUMAN	5;4;2;2;2;2;1	3;2;1;1;1;1;1	3;2;1;1;1;1;1	sp|P62258|1433E_HUMAN 14-3-3 protein epsilon OS=Homo sapiens OX=9606 GN=YWHAE PE=1 SV=1;sp|P62258-2|1433E_HUMAN Isoform SV of 14-3-3 protein epsilon OS=Homo sapiens OX=9606 GN=YWHAE	14-3-3 protein epsilon	YWHAE	7	5	3	3	5	3	3	3	2	3	4	1	3	2	4	1	3	2	3	2	5	4	3	3	5	3	3	2	2	4	3	2	1	4	3	0	2	2	2	0	2	1
sp|P62328|TYB4_HUMAN	sp|P62328|TYB4_HUMAN	4	4	4	sp|P62328|TYB4_HUMAN Thymosin beta-4 OS=Homo sapiens OX=9606 GN=TMSB4X PE=1 SV=2	Thymosin beta-4	TMSB4X	1	4	4	4	3	2	3	4	3	4	3	3	2	3	1	1	2	1	2	1	3	1	2	4	3	2	3	3	3	3	4	2	3	3	3	3	2	3	3	2	3	3
sp|P62805|H4_HUMAN	sp|P62805|H4_HUMAN	5	5	5	sp|P62805|H4_HUMAN Histone H4 OS=Homo sapiens OX=9606 GN=HIST1H4A PE=1 SV=2	Histone H4	HIST1H4A	1	5	5	5	5	2	3	0	4	1	2	2	1	2	4	3	4	1	5	0	0	4	3	5	3	3	3	0	4	3	1	1	2	2	3	0	1	3	0	0	0	2
sp|P62937|PPIA_HUMAN;sp|P62937-2|PPIA_HUMAN;tr|F8WE65|F8WE65_HUMAN;tr|C9J5S7|C9J5S7_HUMAN	sp|P62937|PPIA_HUMAN;sp|P62937-2|PPIA_HUMAN;tr|F8WE65|F8WE65_HUMAN;tr|C9J5S7|C9J5S7_HUMAN	7;5;5;5	7;5;5;5	7;5;5;5	sp|P62937|PPIA_HUMAN Peptidyl-prolyl cis-trans isomerase A OS=Homo sapiens OX=9606 GN=PPIA PE=1 SV=2;sp|P62937-2|PPIA_HUMAN Isoform 2 of Peptidyl-prolyl cis-trans isomerase A OS=Homo sapiens OX=9606 GN=PPIA;tr|F8WE65|F8WE65_HUMAN Peptidyl-prolyl cis-trans	Peptidyl-prolyl cis-trans isomerase A	PPIA	4	7	7	7	5	7	1	5	4	4	6	1	5	6	5	1	3	0	5	2	4	4	3	6	6	6	1	3	2	4	6	4	3	5	4	5	4	2	6	4	4	6
sp|P62942|FKB1A_HUMAN;tr|Q1JUQ3|Q1JUQ3_HUMAN;tr|Q1JUQ5|Q1JUQ5_HUMAN;tr|A0A087WTS4|A0A087WTS4_HUMAN;tr|Q5W0X3|Q5W0X3_HUMAN;tr|A0A087WV48|A0A087WV48_HUMAN;tr|A0A087WZM5|A0A087WZM5_HUMAN	sp|P62942|FKB1A_HUMAN;tr|Q1JUQ3|Q1JUQ3_HUMAN;tr|Q1JUQ5|Q1JUQ5_HUMAN;tr|A0A087WTS4|A0A087WTS4_HUMAN;tr|Q5W0X3|Q5W0X3_HUMAN;tr|A0A087WV48|A0A087WV48_HUMAN;tr|A0A087WZM5|A0A087WZM5_HUMAN	2;1;1;1;1;1;1	2;1;1;1;1;1;1	2;1;1;1;1;1;1	sp|P62942|FKB1A_HUMAN Peptidyl-prolyl cis-trans isomerase FKBP1A OS=Homo sapiens OX=9606 GN=FKBP1A PE=1 SV=2;tr|Q1JUQ3|Q1JUQ3_HUMAN FK506 binding protein12 OS=Homo sapiens OX=9606 GN=FKBP1A PE=2 SV=1;tr|Q1JUQ5|Q1JUQ5_HUMAN Peptidylprolyl isomerase OS=Homo	Peptidyl-prolyl cis-trans isomerase FKBP1A	FKBP1A	7	2	2	2	2	1	0	2	1	2	2	2	1	2	1	1	1	1	1	2	1	1	1	2	1	1	0	1	1	1	1	1	1	1	2	1	1	1	2	1	1	1
sp|P63104|1433Z_HUMAN;tr|E7EX29|E7EX29_HUMAN;tr|E7ESK7|E7ESK7_HUMAN;tr|B0AZS6|B0AZS6_HUMAN;sp|P63104-2|1433Z_HUMAN;tr|E5RGE1|E5RGE1_HUMAN;tr|E5RIR4|E5RIR4_HUMAN;tr|E9PD24|E9PD24_HUMAN;tr|E7EVZ2|E7EVZ2_HUMAN;tr|B7Z2E6|B7Z2E6_HUMAN;tr|H0YB80|H0YB80_HUMAN	sp|P63104|1433Z_HUMAN;tr|E7EX29|E7EX29_HUMAN;tr|E7ESK7|E7ESK7_HUMAN;tr|B0AZS6|B0AZS6_HUMAN;sp|P63104-2|1433Z_HUMAN	7;5;4;4;4;3;3;3;3;3;3	7;5;4;4;4;3;3;3;3;3;3	5;3;3;3;3;2;2;2;2;2;2	sp|P63104|1433Z_HUMAN 14-3-3 protein zeta/delta OS=Homo sapiens OX=9606 GN=YWHAZ PE=1 SV=1;tr|E7EX29|E7EX29_HUMAN 14-3-3 protein zeta/delta (Fragment) OS=Homo sapiens OX=9606 GN=YWHAZ PE=1 SV=1;tr|E7ESK7|E7ESK7_HUMAN 14-3-3 protein zeta/delta (Fragment) OS	14-3-3 protein zeta/delta	YWHAZ	11	7	7	5	3	5	5	4	3	2	2	4	3	2	4	2	4	4	4	3	3	3	3	3	3	3	4	2	2	4	3	1	3	3	1	2	4	4	2	2	1	4
sp|P63261|ACTG_HUMAN;tr|I3L3I0|I3L3I0_HUMAN;tr|I3L1U9|I3L1U9_HUMAN;tr|I3L4N8|I3L4N8_HUMAN;tr|K7EM38|K7EM38_HUMAN;tr|I3L3R2|I3L3R2_HUMAN;tr|J3KT65|J3KT65_HUMAN	sp|P63261|ACTG_HUMAN;tr|I3L3I0|I3L3I0_HUMAN;tr|I3L1U9|I3L1U9_HUMAN	22;11;11;10;7;7;7	1;1;1;1;1;1;1	1;1;1;1;1;1;1	sp|P63261|ACTG_HUMAN Actin, cytoplasmic 2 OS=Homo sapiens OX=9606 GN=ACTG1 PE=1 SV=1;tr|I3L3I0|I3L3I0_HUMAN Actin, cytoplasmic 2 (Fragment) OS=Homo sapiens OX=9606 GN=ACTG1 PE=1 SV=1;tr|I3L1U9|I3L1U9_HUMAN Actin, cytoplasmic 2 (Fragment) OS=Homo sapiens OX	Actin, cytoplasmic 2	ACTG1	7	22	1	1	16	15	13	17	14	14	13	13	15	14	15	15	18	16	16	16	15	14	16	18	13	14	13	13	13	15	13	13	13	16	13	16	13	13	13	13	14	15
sp|P67936|TPM4_HUMAN;tr|A0A2R8Y5V9|A0A2R8Y5V9_HUMAN;tr|A0A2R8YGX3|A0A2R8YGX3_HUMAN;tr|A0A2R8YE05|A0A2R8YE05_HUMAN;tr|K7ENT6|K7ENT6_HUMAN;sp|P67936-2|TPM4_HUMAN;tr|A0A2R8YH90|A0A2R8YH90_HUMAN;tr|K7ERG3|K7ERG3_HUMAN;tr|A0A2R8YEU4|A0A2R8YEU4_HUMAN;tr|K7EMU5|K7EMU5_HUMAN;tr|A0A2R8YHD2|A0A2R8YHD2_HUMAN;tr|K7EPV9|K7EPV9_HUMAN;tr|K7EPB9|K7EPB9_HUMAN	sp|P67936|TPM4_HUMAN;tr|A0A2R8Y5V9|A0A2R8Y5V9_HUMAN;tr|A0A2R8YGX3|A0A2R8YGX3_HUMAN;tr|A0A2R8YE05|A0A2R8YE05_HUMAN;tr|K7ENT6|K7ENT6_HUMAN;sp|P67936-2|TPM4_HUMAN;tr|A0A2R8YH90|A0A2R8YH90_HUMAN;tr|K7ERG3|K7ERG3_HUMAN;tr|A0A2R8YEU4|A0A2R8YEU4_HUMAN	11;10;9;8;8;8;7;6;6;3;2;2;2	11;10;9;8;8;8;7;6;6;3;2;2;2	6;5;4;3;3;3;2;1;1;2;1;1;2	sp|P67936|TPM4_HUMAN Tropomyosin alpha-4 chain OS=Homo sapiens OX=9606 GN=TPM4 PE=1 SV=3;tr|A0A2R8Y5V9|A0A2R8Y5V9_HUMAN Tropomyosin alpha-4 chain OS=Homo sapiens OX=9606 GN=TPM4 PE=1 SV=1;tr|A0A2R8YGX3|A0A2R8YGX3_HUMAN Tropomyosin alpha-4 chain OS=Homo sap	Tropomyosin alpha-4 chain	TPM4	13	11	11	6	5	8	4	5	6	3	6	4	6	7	7	8	8	4	9	8	5	7	6	8	6	3	3	5	4	8	6	7	5	5	2	8	5	4	5	4	3	6
sp|P68133|ACTS_HUMAN;sp|P68032|ACTC_HUMAN;sp|P63267|ACTH_HUMAN;sp|P62736|ACTA_HUMAN;tr|A6NL76|A6NL76_HUMAN;tr|F8WB63|F8WB63_HUMAN;tr|B8ZZJ2|B8ZZJ2_HUMAN;tr|C9JFL5|C9JFL5_HUMAN;tr|F6UVQ4|F6UVQ4_HUMAN;tr|F6QUT6|F6QUT6_HUMAN	sp|P68133|ACTS_HUMAN;sp|P68032|ACTC_HUMAN;sp|P63267|ACTH_HUMAN;sp|P62736|ACTA_HUMAN;tr|A6NL76|A6NL76_HUMAN	12;12;11;11;9;5;5;5;5;5	1;1;1;1;1;1;1;1;1;1	1;1;1;1;1;1;1;1;1;1	sp|P68133|ACTS_HUMAN Actin, alpha skeletal muscle OS=Homo sapiens OX=9606 GN=ACTA1 PE=1 SV=1;sp|P68032|ACTC_HUMAN Actin, alpha cardiac muscle 1 OS=Homo sapiens OX=9606 GN=ACTC1 PE=1 SV=1;sp|P63267|ACTH_HUMAN Actin, gamma-enteric smooth muscle OS=Homo sapie	Actin, alpha skeletal muscle	ACTA1	10	12	1	1	7	8	6	9	6	7	6	6	7	7	6	7	9	8	8	8	6	6	8	9	7	7	6	6	6	8	6	6	6	8	6	10	6	6	6	7	7	7
sp|P68363-2|TBA1B_HUMAN;sp|P68363|TBA1B_HUMAN;tr|A0A1W2PQM2|A0A1W2PQM2_HUMAN;sp|Q71U36|TBA1A_HUMAN;sp|Q9BQE3|TBA1C_HUMAN;sp|P68366|TBA4A_HUMAN;sp|P68366-2|TBA4A_HUMAN;sp|Q71U36-2|TBA1A_HUMAN;tr|F5H5D3|F5H5D3_HUMAN;tr|F8VVB9|F8VVB9_HUMAN;sp|P0DPH7|TBA3C_HUMAN;sp|P0DPH7-2|TBA3C_HUMAN;sp|P0DPH8|TBA3D_HUMAN;sp|Q6PEY2|TBA3E_HUMAN;tr|F8VS66|F8VS66_HUMAN;tr|F8VRZ4|F8VRZ4_HUMAN;tr|F8VQQ4|F8VQQ4_HUMAN;tr|…	sp|P68363-2|TBA1B_HUMAN;sp|P68363|TBA1B_HUMAN;tr|A0A1W2PQM2|A0A1W2PQM2_HUMAN;sp|Q71U36|TBA1A_HUMAN;sp|Q9BQE3|TBA1C_HUMAN;sp|P68366|TBA4A_HUMAN;sp|P68366-2|TBA4A_HUMAN;sp|Q71U36-2|TBA1A_HUMAN;tr|F5H5D3|F5H5D3_HUMAN;tr|F8VVB9|F8VVB9_HUMAN;sp|P0DPH7|TBA3C_HUMAN;sp|P0DPH7-2|TBA3C_HUMAN;sp|P0DPH8|TBA3D_HUMAN;sp|Q6PEY2|TBA3E_HUMAN	5;5;4;4;4;4;4;4;4;3;3;3;3;3;2;2;2;2;2;2;2;2;1;1;1;1;1;1;1;1	5;5;4;4;4;4;4;4;4;3;3;3;3;3;2;2;2;2;2;2;2;2;1;1;1;1;1;1;1;1	5;5;4;4;4;4;4;4;4;3;3;3;3;3;2;2;2;2;2;2;2;2;1;1;1;1;1;1;1;1	sp|P68363-2|TBA1B_HUMAN Isoform 2 of Tubulin alpha-1B chain OS=Homo sapiens OX=9606 GN=TUBA1B;sp|P68363|TBA1B_HUMAN Tubulin alpha-1B chain OS=Homo sapiens OX=9606 GN=TUBA1B PE=1 SV=1;tr|A0A1W2PQM2|A0A1W2PQM2_HUMAN Tubulin alpha-1C chain OS=Homo sapiens OX=	Isoform 2 of Tubulin alpha-1B chain	TUBA1B;sp|P68363|TBA1B	30	5	5	5	4	3	1	3	3	2	3	4	4	2	3	4	2	3	3	3	2	3	2	3	5	4	2	2	3	4	3	2	4	3	2	3	3	2	2	2	2	3
sp|P68371|TBB4B_HUMAN;sp|P04350|TBB4A_HUMAN;tr|M0QY85|M0QY85_HUMAN;tr|M0QZL7|M0QZL7_HUMAN;tr|M0R278|M0R278_HUMAN;tr|M0R0X0|M0R0X0_HUMAN;tr|M0QY37|M0QY37_HUMAN;tr|M0QX14|M0QX14_HUMAN;tr|M0R2T4|M0R2T4_HUMAN;tr|M0R042|M0R042_HUMAN;tr|M0R2D3|M0R2D3_HUMAN;tr|M0QYM7|M0QYM7_HUMAN	sp|P68371|TBB4B_HUMAN;sp|P04350|TBB4A_HUMAN	8;6;3;3;3;2;2;2;1;1;1;1	2;2;2;2;2;2;2;2;1;1;1;1	1;1;1;1;1;1;1;1;1;1;1;1	sp|P68371|TBB4B_HUMAN Tubulin beta-4B chain OS=Homo sapiens OX=9606 GN=TUBB4B PE=1 SV=1;sp|P04350|TBB4A_HUMAN Tubulin beta-4A chain OS=Homo sapiens OX=9606 GN=TUBB4A PE=1 SV=2	Tubulin beta-4B chain	TUBB4B	12	8	2	1	7	2	0	2	1	2	6	2	3	3	4	2	6	2	6	2	3	4	2	7	3	8	3	4	1	3	2	3	1	2	2	1	3	0	2	0	0	3
sp|P68871|HBB_HUMAN;tr|A0A2R8Y7R2|A0A2R8Y7R2_HUMAN;tr|F8W6P5|F8W6P5_HUMAN;tr|A0A0J9YWK4|A0A0J9YWK4_HUMAN	sp|P68871|HBB_HUMAN;tr|A0A2R8Y7R2|A0A2R8Y7R2_HUMAN	13;9;6;1	13;9;6;1	7;5;3;1	sp|P68871|HBB_HUMAN Hemoglobin subunit beta OS=Homo sapiens OX=9606 GN=HBB PE=1 SV=2;tr|A0A2R8Y7R2|A0A2R8Y7R2_HUMAN Hemoglobin subunit beta OS=Homo sapiens OX=9606 GN=HBB PE=1 SV=1	Hemoglobin subunit beta	HBB	4	13	13	7	13	11	11	13	12	11	13	11	11	10	12	11	12	11	13	13	11	13	12	11	12	10	10	10	12	12	11	11	12	12	12	9	12	9	13	11	11	12
sp|P69905|HBA_HUMAN;tr|G3V1N2|G3V1N2_HUMAN;tr|A0A2R8Y7C0|A0A2R8Y7C0_HUMAN	sp|P69905|HBA_HUMAN;tr|G3V1N2|G3V1N2_HUMAN;tr|A0A2R8Y7C0|A0A2R8Y7C0_HUMAN	6;5;5	6;5;5	4;3;3	sp|P69905|HBA_HUMAN Hemoglobin subunit alpha OS=Homo sapiens OX=9606 GN=HBA1 PE=1 SV=2;tr|G3V1N2|G3V1N2_HUMAN HCG1745306, isoform CRA_a OS=Homo sapiens OX=9606 GN=HBA2 PE=1 SV=1;tr|A0A2R8Y7C0|A0A2R8Y7C0_HUMAN Hemoglobin subunit alpha (Fragment) OS=Homo sap	Hemoglobin subunit alpha	HBA1	3	6	6	4	5	5	4	6	6	4	5	4	5	5	6	5	6	5	6	6	5	6	5	5	5	4	4	4	4	4	5	5	4	5	4	4	4	4	5	4	4	5
sp|P78504-2|JAG1_HUMAN;sp|P78504|JAG1_HUMAN	sp|P78504-2|JAG1_HUMAN;sp|P78504|JAG1_HUMAN	1;1	1;1	1;1	sp|P78504-2|JAG1_HUMAN Isoform 2 of Protein jagged-1 OS=Homo sapiens OX=9606 GN=JAG1;sp|P78504|JAG1_HUMAN Protein jagged-1 OS=Homo sapiens OX=9606 GN=JAG1 PE=1 SV=3	Isoform 2 of Protein jagged-1	JAG1;sp|P78504|JAG1	2	1	1	1	1	1	1	1	1	1	1	1	1	1	1	1	1	1	1	0	0	1	1	1	1	1	1	0	1	1	1	1	1	0	1	1	1	1	1	0	1	1
sp|P78509-3|RELN_HUMAN;sp|P78509-2|RELN_HUMAN;tr|J3KQ66|J3KQ66_HUMAN;sp|P78509|RELN_HUMAN	sp|P78509-3|RELN_HUMAN;sp|P78509-2|RELN_HUMAN;tr|J3KQ66|J3KQ66_HUMAN;sp|P78509|RELN_HUMAN	3;3;3;3	3;3;3;3	3;3;3;3	sp|P78509-3|RELN_HUMAN Isoform 3 of Reelin OS=Homo sapiens OX=9606 GN=RELN;sp|P78509-2|RELN_HUMAN Isoform 2 of Reelin OS=Homo sapiens OX=9606 GN=RELN;tr|J3KQ66|J3KQ66_HUMAN Reelin OS=Homo sapiens OX=9606 GN=RELN PE=1 SV=1;sp|P78509|RELN_HUMAN Reelin OS=Hom	Isoform 3 of Reelin	RELN;sp|P78509-2|RELN	4	3	3	3	0	2	1	1	0	0	1	1	0	2	0	0	0	0	0	0	0	0	0	0	0	0	0	2	0	0	0	0	1	1	1	0	0	0	1	1	1	1
sp|P80108|PHLD_HUMAN;sp|P80108-2|PHLD_HUMAN	sp|P80108|PHLD_HUMAN	18;2	18;2	18;2	sp|P80108|PHLD_HUMAN Phosphatidylinositol-glycan-specific phospholipase D OS=Homo sapiens OX=9606 GN=GPLD1 PE=1 SV=3	Phosphatidylinositol-glycan-specific phospholipase D	GPLD1	2	18	18	18	15	13	13	11	11	15	14	14	11	14	13	12	14	16	14	15	14	13	13	13	14	10	12	14	12	11	11	11	10	14	12	11	11	12	9	12	12	12
sp|P80511|S10AC_HUMAN	sp|P80511|S10AC_HUMAN	1	1	1	sp|P80511|S10AC_HUMAN Protein S100-A12 OS=Homo sapiens OX=9606 GN=S100A12 PE=1 SV=2	Protein S100-A12	S100A12	1	1	1	1	0	0	0	0	0	0	0	0	0	0	0	0	0	0	0	0	0	0	0	1	0	0	0	0	0	0	0	0	0	0	0	0	0	0	0	0	0	0
sp|P80723|BASP1_HUMAN	sp|P80723|BASP1_HUMAN	2	2	2	sp|P80723|BASP1_HUMAN Brain acid soluble protein 1 OS=Homo sapiens OX=9606 GN=BASP1 PE=1 SV=2	Brain acid soluble protein 1	BASP1	1	2	2	2	2	2	2	2	2	2	2	2	2	2	2	0	2	2	1	1	1	1	2	2	2	1	2	2	1	2	2	2	2	2	2	1	2	1	2	1	2	0
sp|P81605|DCD_HUMAN;sp|P81605-2|DCD_HUMAN	sp|P81605|DCD_HUMAN;sp|P81605-2|DCD_HUMAN	3;2	3;2	3;2	sp|P81605|DCD_HUMAN Dermcidin OS=Homo sapiens OX=9606 GN=DCD PE=1 SV=2;sp|P81605-2|DCD_HUMAN Isoform 2 of Dermcidin OS=Homo sapiens OX=9606 GN=DCD	Dermcidin	DCD	2	3	3	3	2	2	3	1	2	3	3	2	3	3	2	1	2	2	2	2	2	2	2	2	3	1	3	2	3	2	2	3	2	2	2	1	3	3	3	1	2	3
sp|P98088|MUC5A_HUMAN	sp|P98088|MUC5A_HUMAN	14	14	14	sp|P98088|MUC5A_HUMAN Mucin-5AC OS=Homo sapiens OX=9606 GN=MUC5AC PE=1 SV=4	Mucin-5AC	MUC5AC	1	14	14	14	14	0	0	1	1	1	0	0	0	0	0	0	0	1	0	0	0	0	0	2	0	0	1	0	1	0	0	0	0	0	0	0	1	0	0	0	0	0
sp|P98160|PGBM_HUMAN;tr|H0Y5A9|H0Y5A9_HUMAN	sp|P98160|PGBM_HUMAN	29;4	29;4	29;4	sp|P98160|PGBM_HUMAN Basement membrane-specific heparan sulfate proteoglycan core protein OS=Homo sapiens OX=9606 GN=HSPG2 PE=1 SV=4	Basement membrane-specific heparan sulfate proteoglycan core protein	HSPG2	2	29	29	29	18	18	17	17	19	11	12	12	18	14	16	8	18	15	21	10	17	19	16	18	17	16	16	17	16	15	15	18	17	14	9	11	17	13	15	14	12	14
sp|Q01459|DIAC_HUMAN	sp|Q01459|DIAC_HUMAN	8	8	8	sp|Q01459|DIAC_HUMAN Di-N-acetylchitobiase OS=Homo sapiens OX=9606 GN=CTBS PE=1 SV=1	Di-N-acetylchitobiase	CTBS	1	8	8	8	6	7	7	6	6	6	7	7	7	6	8	7	8	6	6	6	5	8	6	6	6	6	4	7	6	7	7	7	6	6	6	5	7	6	6	5	6	6
sp|Q01469|FABP5_HUMAN;tr|I6L8B7|I6L8B7_HUMAN;sp|A8MUU1|FB5L3_HUMAN	sp|Q01469|FABP5_HUMAN;tr|I6L8B7|I6L8B7_HUMAN	6;3;1	6;3;1	6;3;1	sp|Q01469|FABP5_HUMAN Fatty acid-binding protein 5 OS=Homo sapiens OX=9606 GN=FABP5 PE=1 SV=3;tr|I6L8B7|I6L8B7_HUMAN Fatty acid-binding protein 5 OS=Homo sapiens OX=9606 GN=FABP5 PE=1 SV=1	Fatty acid-binding protein 5	FABP5	3	6	6	6	3	3	1	1	2	1	3	1	1	2	2	6	3	0	2	6	1	1	4	1	4	2	2	1	3	1	1	1	1	1	2	1	2	1	1	1	1	2
sp|Q01518-2|CAP1_HUMAN;sp|Q01518|CAP1_HUMAN;tr|Q5T0R7|Q5T0R7_HUMAN;tr|Q5T0R6|Q5T0R6_HUMAN;tr|Q5T0R5|Q5T0R5_HUMAN;tr|Q5T0R4|Q5T0R4_HUMAN;tr|Q5T0R3|Q5T0R3_HUMAN;tr|Q5T0R2|Q5T0R2_HUMAN;tr|Q5T0R1|Q5T0R1_HUMAN;tr|Q5T0R9|Q5T0R9_HUMAN	sp|Q01518-2|CAP1_HUMAN;sp|Q01518|CAP1_HUMAN;tr|Q5T0R7|Q5T0R7_HUMAN;tr|Q5T0R6|Q5T0R6_HUMAN;tr|Q5T0R5|Q5T0R5_HUMAN;tr|Q5T0R4|Q5T0R4_HUMAN;tr|Q5T0R3|Q5T0R3_HUMAN;tr|Q5T0R2|Q5T0R2_HUMAN;tr|Q5T0R1|Q5T0R1_HUMAN;tr|Q5T0R9|Q5T0R9_HUMAN	2;2;1;1;1;1;1;1;1;1	2;2;1;1;1;1;1;1;1;1	2;2;1;1;1;1;1;1;1;1	sp|Q01518-2|CAP1_HUMAN Isoform 2 of Adenylyl cyclase-associated protein 1 OS=Homo sapiens OX=9606 GN=CAP1;sp|Q01518|CAP1_HUMAN Adenylyl cyclase-associated protein 1 OS=Homo sapiens OX=9606 GN=CAP1 PE=1 SV=5;tr|Q5T0R7|Q5T0R7_HUMAN Adenylyl cyclase-associate	Isoform 2 of Adenylyl cyclase-associated protein 1	CAP1;sp|Q01518|CAP1	10	2	2	2	1	1	0	1	1	0	2	1	0	1	0	1	1	0	0	0	0	0	0	1	0	0	0	0	1	2	1	0	1	0	0	0	1	0	0	0	0	0
sp|Q02413|DSG1_HUMAN;sp|Q02413-2|DSG1_HUMAN	sp|Q02413|DSG1_HUMAN	21;4	21;4	21;4	sp|Q02413|DSG1_HUMAN Desmoglein-1 OS=Homo sapiens OX=9606 GN=DSG1 PE=1 SV=2	Desmoglein-1	DSG1	2	21	21	21	13	13	13	10	14	10	10	14	18	16	17	17	18	10	17	15	12	16	11	13	17	13	17	14	15	12	14	13	12	13	12	6	15	11	10	8	9	16
sp|Q02985-2|FHR3_HUMAN;sp|Q02985|FHR3_HUMAN;tr|A0A087WYK9|A0A087WYK9_HUMAN;tr|Q6NSD3|Q6NSD3_HUMAN;tr|V9GYX2|V9GYX2_HUMAN	sp|Q02985-2|FHR3_HUMAN;sp|Q02985|FHR3_HUMAN;tr|A0A087WYK9|A0A087WYK9_HUMAN;tr|Q6NSD3|Q6NSD3_HUMAN	7;7;5;5;2	3;3;1;1;2	1;1;1;1;0	sp|Q02985-2|FHR3_HUMAN Isoform 2 of Complement factor H-related protein 3 OS=Homo sapiens OX=9606 GN=CFHR3;sp|Q02985|FHR3_HUMAN Complement factor H-related protein 3 OS=Homo sapiens OX=9606 GN=CFHR3 PE=1 SV=2;tr|A0A087WYK9|A0A087WYK9_HUMAN Complement facto	Isoform 2 of Complement factor H-related protein 3	CFHR3;sp|Q02985|FHR3	5	7	3	1	4	5	6	5	5	3	5	5	5	6	6	4	5	6	6	4	3	6	5	2	5	7	5	4	6	6	5	7	6	6	6	5	4	6	6	5	5	7
sp|Q03591|FHR1_HUMAN;tr|B1AKG0|B1AKG0_HUMAN	sp|Q03591|FHR1_HUMAN;tr|B1AKG0|B1AKG0_HUMAN	15;14	7;6	3;2	sp|Q03591|FHR1_HUMAN Complement factor H-related protein 1 OS=Homo sapiens OX=9606 GN=CFHR1 PE=1 SV=2;tr|B1AKG0|B1AKG0_HUMAN Complement factor H-related protein 1 OS=Homo sapiens OX=9606 GN=CFHR1 PE=1 SV=1	Complement factor H-related protein 1	CFHR1	2	15	7	3	12	13	14	14	14	13	14	13	13	14	12	11	14	13	12	14	12	13	14	15	14	12	13	14	12	13	14	13	15	14	11	11	14	13	13	13	13	11
sp|Q04721|NOTC2_HUMAN;tr|D2WEZ3|D2WEZ3_HUMAN	sp|Q04721|NOTC2_HUMAN;tr|D2WEZ3|D2WEZ3_HUMAN	4;2	4;2	4;2	sp|Q04721|NOTC2_HUMAN Neurogenic locus notch homolog protein 2 OS=Homo sapiens OX=9606 GN=NOTCH2 PE=1 SV=3;tr|D2WEZ3|D2WEZ3_HUMAN Neurogenic locus notch homolog protein 2 OS=Homo sapiens OX=9606 GN=NOTCH2 PE=1 SV=1	Neurogenic locus notch homolog protein 2	NOTCH2	2	4	4	4	4	3	3	3	1	2	3	3	3	3	0	1	1	1	2	1	3	4	3	3	3	4	2	1	2	3	2	4	2	1	2	0	2	1	3	1	4	2
sp|Q04941|PLP2_HUMAN	sp|Q04941|PLP2_HUMAN	1	1	1	sp|Q04941|PLP2_HUMAN Proteolipid protein 2 OS=Homo sapiens OX=9606 GN=PLP2 PE=1 SV=1	Proteolipid protein 2	PLP2	1	1	1	1	1	0	0	0	1	0	0	0	0	0	0	1	0	0	1	0	0	0	0	1	0	0	0	0	1	0	0	0	0	0	0	0	0	0	0	0	0	0
sp|Q06033-2|ITIH3_HUMAN;sp|Q06033|ITIH3_HUMAN;tr|A0A087WW43|A0A087WW43_HUMAN;tr|E7ET33|E7ET33_HUMAN	sp|Q06033-2|ITIH3_HUMAN;sp|Q06033|ITIH3_HUMAN;tr|A0A087WW43|A0A087WW43_HUMAN;tr|E7ET33|E7ET33_HUMAN	35;35;31;27	35;35;31;27	28;28;24;20	sp|Q06033-2|ITIH3_HUMAN Isoform 2 of Inter-alpha-trypsin inhibitor heavy chain H3 OS=Homo sapiens OX=9606 GN=ITIH3;sp|Q06033|ITIH3_HUMAN Inter-alpha-trypsin inhibitor heavy chain H3 OS=Homo sapiens OX=9606 GN=ITIH3 PE=1 SV=2;tr|A0A087WW43|A0A087WW43_HUMAN	Isoform 2 of Inter-alpha-trypsin inhibitor heavy chain H3	ITIH3;sp|Q06033|ITIH3	4	35	35	28	25	31	27	27	25	24	24	28	30	26	32	31	28	29	32	32	24	30	28	31	28	33	27	28	26	30	30	28	32	33	29	32	28	25	26	30	26	29
sp|Q06830|PRDX1_HUMAN;tr|A0A0A0MSI0|A0A0A0MSI0_HUMAN;tr|A0A0A0MRQ5|A0A0A0MRQ5_HUMAN;tr|H7C3T4|H7C3T4_HUMAN;sp|Q13162|PRDX4_HUMAN	sp|Q06830|PRDX1_HUMAN;tr|A0A0A0MSI0|A0A0A0MSI0_HUMAN;tr|A0A0A0MRQ5|A0A0A0MRQ5_HUMAN	7;6;4;1;1	6;5;3;1;1	6;5;3;1;1	sp|Q06830|PRDX1_HUMAN Peroxiredoxin-1 OS=Homo sapiens OX=9606 GN=PRDX1 PE=1 SV=1;tr|A0A0A0MSI0|A0A0A0MSI0_HUMAN Peroxiredoxin-1 (Fragment) OS=Homo sapiens OX=9606 GN=PRDX1 PE=1 SV=1;tr|A0A0A0MRQ5|A0A0A0MRQ5_HUMAN Peroxiredoxin-1 OS=Homo sapiens OX=9606 GN=	Peroxiredoxin-1	PRDX1	5	7	6	6	5	4	2	5	4	3	5	2	4	5	5	3	6	3	4	5	4	4	6	5	6	2	5	2	5	1	3	4	2	4	4	3	2	2	3	3	1	5
sp|Q07954|LRP1_HUMAN;tr|Q6PJ72|Q6PJ72_HUMAN;sp|Q07954-2|LRP1_HUMAN;tr|Q7Z7K9|Q7Z7K9_HUMAN;tr|H0YJI8|H0YJI8_HUMAN	sp|Q07954|LRP1_HUMAN	20;4;3;3;1	20;4;3;3;1	20;4;3;3;1	sp|Q07954|LRP1_HUMAN Prolow-density lipoprotein receptor-related protein 1 OS=Homo sapiens OX=9606 GN=LRP1 PE=1 SV=2	Prolow-density lipoprotein receptor-related protein 1	LRP1	5	20	20	20	10	12	13	9	12	8	9	10	14	8	11	9	12	13	11	11	10	12	14	11	11	10	8	11	10	10	10	9	10	9	9	5	9	6	11	7	11	8
sp|Q08188|TGM3_HUMAN;tr|A0A494C0J7|A0A494C0J7_HUMAN	sp|Q08188|TGM3_HUMAN;tr|A0A494C0J7|A0A494C0J7_HUMAN	12;12	12;12	12;12	sp|Q08188|TGM3_HUMAN Protein-glutamine gamma-glutamyltransferase E OS=Homo sapiens OX=9606 GN=TGM3 PE=1 SV=4;tr|A0A494C0J7|A0A494C0J7_HUMAN Uncharacterized protein OS=Homo sapiens OX=9606 PE=4 SV=1	Protein-glutamine gamma-glutamyltransferase E	TGM3	2	12	12	12	5	5	4	0	4	4	7	5	6	6	10	8	11	4	9	7	6	7	5	8	7	3	8	4	8	2	6	6	6	5	6	0	7	5	3	1	3	9
sp|Q08380|LG3BP_HUMAN;tr|K7EP36|K7EP36_HUMAN;tr|K7ESM3|K7ESM3_HUMAN;tr|K7EKQ5|K7EKQ5_HUMAN;tr|K7ERZ6|K7ERZ6_HUMAN;tr|K7EJD3|K7EJD3_HUMAN;tr|K7ES75|K7ES75_HUMAN;tr|K7EN99|K7EN99_HUMAN;tr|K7EJY8|K7EJY8_HUMAN	sp|Q08380|LG3BP_HUMAN	14;5;3;3;2;2;1;1;1	14;5;3;3;2;2;1;1;1	14;5;3;3;2;2;1;1;1	sp|Q08380|LG3BP_HUMAN Galectin-3-binding protein OS=Homo sapiens OX=9606 GN=LGALS3BP PE=1 SV=1	Galectin-3-binding protein	LGALS3BP	9	14	14	14	9	9	12	12	9	10	10	12	8	13	12	8	11	10	12	9	9	12	9	9	10	7	12	10	5	10	8	13	8	11	11	8	9	7	9	12	10	11
sp|Q08554-2|DSC1_HUMAN;sp|Q08554|DSC1_HUMAN	sp|Q08554-2|DSC1_HUMAN;sp|Q08554|DSC1_HUMAN	8;8	8;8	8;8	sp|Q08554-2|DSC1_HUMAN Isoform 1B of Desmocollin-1 OS=Homo sapiens OX=9606 GN=DSC1;sp|Q08554|DSC1_HUMAN Desmocollin-1 OS=Homo sapiens OX=9606 GN=DSC1 PE=1 SV=2	Isoform 1B of Desmocollin-1	DSC1;sp|Q08554|DSC1	2	8	8	8	4	4	5	3	5	4	6	7	5	4	4	7	6	3	5	4	3	4	4	4	6	4	4	4	3	4	4	3	4	4	2	3	5	5	4	2	3	5
sp|Q08830|FGL1_HUMAN	sp|Q08830|FGL1_HUMAN	2	2	2	sp|Q08830|FGL1_HUMAN Fibrinogen-like protein 1 OS=Homo sapiens OX=9606 GN=FGL1 PE=1 SV=3	Fibrinogen-like protein 1	FGL1	1	2	2	2	0	1	0	0	0	0	0	0	0	0	0	0	0	0	0	0	0	0	0	0	1	1	2	0	0	2	0	0	0	1	2	0	0	0	1	0	0	0
sp|Q08ET2|SIG14_HUMAN	sp|Q08ET2|SIG14_HUMAN	1	1	1	sp|Q08ET2|SIG14_HUMAN Sialic acid-binding Ig-like lectin 14 OS=Homo sapiens OX=9606 GN=SIGLEC14 PE=1 SV=1	Sialic acid-binding Ig-like lectin 14	SIGLEC14	1	1	1	1	0	1	0	0	0	1	1	0	0	0	0	0	0	0	0	0	0	0	0	0	1	1	0	0	0	1	0	1	0	1	1	0	0	0	1	0	1	1
sp|Q09666|AHNK_HUMAN	sp|Q09666|AHNK_HUMAN	9	9	9	sp|Q09666|AHNK_HUMAN Neuroblast differentiation-associated protein AHNAK OS=Homo sapiens OX=9606 GN=AHNAK PE=1 SV=2	Neuroblast differentiation-associated protein AHNAK	AHNAK	1	9	9	9	7	1	1	1	1	1	1	0	1	1	3	1	2	0	7	1	0	0	0	1	2	0	2	1	1	1	1	1	1	1	1	1	2	2	1	1	1	2
sp|Q10588-2|BST1_HUMAN;sp|Q10588|BST1_HUMAN;tr|A6NC48|A6NC48_HUMAN;tr|H0Y984|H0Y984_HUMAN;tr|H0Y9Q9|H0Y9Q9_HUMAN;tr|H0Y8G4|H0Y8G4_HUMAN	sp|Q10588-2|BST1_HUMAN;sp|Q10588|BST1_HUMAN;tr|A6NC48|A6NC48_HUMAN;tr|H0Y984|H0Y984_HUMAN;tr|H0Y9Q9|H0Y9Q9_HUMAN;tr|H0Y8G4|H0Y8G4_HUMAN	6;6;6;5;4;4	6;6;6;5;4;4	6;6;6;5;4;4	sp|Q10588-2|BST1_HUMAN Isoform 2 of ADP-ribosyl cyclase/cyclic ADP-ribose hydrolase 2 OS=Homo sapiens OX=9606 GN=BST1;sp|Q10588|BST1_HUMAN ADP-ribosyl cyclase/cyclic ADP-ribose hydrolase 2 OS=Homo sapiens OX=9606 GN=BST1 PE=1 SV=2;tr|A6NC48|A6NC48_HUMAN AD	Isoform 2 of ADP-ribosyl cyclase/cyclic ADP-ribose hydrolase 2	BST1;sp|Q10588|BST1	6	6	6	6	4	4	3	4	5	5	5	5	3	3	4	3	4	4	5	3	4	6	5	3	3	4	4	5	4	4	4	4	4	6	4	3	2	3	5	3	3	4
sp|Q12805-2|FBLN3_HUMAN;sp|Q12805-4|FBLN3_HUMAN;sp|Q12805|FBLN3_HUMAN;sp|Q12805-3|FBLN3_HUMAN;sp|Q12805-5|FBLN3_HUMAN;tr|A0A0U1RQV3|A0A0U1RQV3_HUMAN;tr|Q580Q6|Q580Q6_HUMAN;tr|C9JQX7|C9JQX7_HUMAN;tr|C9J4J8|C9J4J8_HUMAN;tr|C9JPZ9|C9JPZ9_HUMAN;tr|C9JUM4|C9JUM4_HUMAN	sp|Q12805-2|FBLN3_HUMAN;sp|Q12805-4|FBLN3_HUMAN;sp|Q12805|FBLN3_HUMAN;sp|Q12805-3|FBLN3_HUMAN;sp|Q12805-5|FBLN3_HUMAN;tr|A0A0U1RQV3|A0A0U1RQV3_HUMAN	24;24;24;23;18;17;6;4;4;4;3	24;24;24;23;18;17;6;4;4;4;3	24;24;24;23;18;17;6;4;4;4;3	sp|Q12805-2|FBLN3_HUMAN Isoform 2 of EGF-containing fibulin-like extracellular matrix protein 1 OS=Homo sapiens OX=9606 GN=EFEMP1;sp|Q12805-4|FBLN3_HUMAN Isoform 4 of EGF-containing fibulin-like extracellular matrix protein 1 OS=Homo sapiens OX=9606 GN=EFE	Isoform 2 of EGF-containing fibulin-like extracellular matrix protein 1	EFEMP1;sp|Q12805-4|FBLN3	11	24	24	24	19	20	16	14	16	14	14	16	16	19	19	14	21	19	20	18	16	18	20	18	13	17	13	14	17	16	18	21	13	12	12	15	14	16	12	19	13	19
sp|Q12841|FSTL1_HUMAN;sp|Q12841-2|FSTL1_HUMAN;tr|C9J5G4|C9J5G4_HUMAN	sp|Q12841|FSTL1_HUMAN;sp|Q12841-2|FSTL1_HUMAN	3;2;1	3;2;1	3;2;1	sp|Q12841|FSTL1_HUMAN Follistatin-related protein 1 OS=Homo sapiens OX=9606 GN=FSTL1 PE=1 SV=1;sp|Q12841-2|FSTL1_HUMAN Isoform 2 of Follistatin-related protein 1 OS=Homo sapiens OX=9606 GN=FSTL1	Follistatin-related protein 1	FSTL1	3	3	3	3	1	2	2	2	2	2	2	2	1	2	1	0	1	1	1	0	1	0	1	0	1	1	1	1	1	2	1	2	0	1	2	1	2	0	3	0	2	2
sp|Q12860-2|CNTN1_HUMAN;sp|Q12860|CNTN1_HUMAN;sp|Q12860-3|CNTN1_HUMAN;tr|H0YIJ1|H0YIJ1_HUMAN;tr|F8VUI9|F8VUI9_HUMAN	sp|Q12860-2|CNTN1_HUMAN;sp|Q12860|CNTN1_HUMAN;sp|Q12860-3|CNTN1_HUMAN	10;10;6;1;1	10;10;6;1;1	10;10;6;1;1	sp|Q12860-2|CNTN1_HUMAN Isoform 2 of Contactin-1 OS=Homo sapiens OX=9606 GN=CNTN1;sp|Q12860|CNTN1_HUMAN Contactin-1 OS=Homo sapiens OX=9606 GN=CNTN1 PE=1 SV=1;sp|Q12860-3|CNTN1_HUMAN Isoform 3 of Contactin-1 OS=Homo sapiens OX=9606 GN=CNTN1	Isoform 2 of Contactin-1	CNTN1;sp|Q12860|CNTN1	5	10	10	10	8	7	5	5	4	8	7	5	5	5	7	4	6	6	5	4	7	7	6	6	4	7	4	3	7	6	7	7	7	6	5	4	6	6	6	2	6	6
sp|Q12866|MERTK_HUMAN	sp|Q12866|MERTK_HUMAN	2	2	1	sp|Q12866|MERTK_HUMAN Tyrosine-protein kinase Mer OS=Homo sapiens OX=9606 GN=MERTK PE=1 SV=2	Tyrosine-protein kinase Mer	MERTK	1	2	2	1	1	0	0	1	1	1	1	1	0	1	1	0	1	0	1	1	2	2	1	1	2	0	2	0	1	2	0	1	0	1	1	0	0	0	1	1	1	1
sp|Q12913-2|PTPRJ_HUMAN;sp|Q12913|PTPRJ_HUMAN;tr|A0A087WTK0|A0A087WTK0_HUMAN;tr|A0A087WVC6|A0A087WVC6_HUMAN	sp|Q12913-2|PTPRJ_HUMAN;sp|Q12913|PTPRJ_HUMAN;tr|A0A087WTK0|A0A087WTK0_HUMAN;tr|A0A087WVC6|A0A087WVC6_HUMAN	8;8;8;8	8;8;8;8	8;8;8;8	sp|Q12913-2|PTPRJ_HUMAN Isoform 2 of Receptor-type tyrosine-protein phosphatase eta OS=Homo sapiens OX=9606 GN=PTPRJ;sp|Q12913|PTPRJ_HUMAN Receptor-type tyrosine-protein phosphatase eta OS=Homo sapiens OX=9606 GN=PTPRJ PE=1 SV=3;tr|A0A087WTK0|A0A087WTK0_HU	Isoform 2 of Receptor-type tyrosine-protein phosphatase eta	PTPRJ;sp|Q12913|PTPRJ	4	8	8	8	7	8	8	8	6	7	6	8	7	6	7	7	7	7	7	7	6	8	6	6	7	7	7	7	7	7	7	7	6	7	7	7	7	5	7	6	4	6
sp|Q13093|PAFA_HUMAN	sp|Q13093|PAFA_HUMAN	7	7	7	sp|Q13093|PAFA_HUMAN Platelet-activating factor acetylhydrolase OS=Homo sapiens OX=9606 GN=PLA2G7 PE=1 SV=1	Platelet-activating factor acetylhydrolase	PLA2G7	1	7	7	7	4	6	4	7	4	4	7	4	7	5	5	4	6	5	7	6	5	3	6	5	6	5	3	6	3	6	7	6	7	3	2	3	4	2	5	6	3	5
sp|Q13103|SPP24_HUMAN	sp|Q13103|SPP24_HUMAN	1	1	1	sp|Q13103|SPP24_HUMAN Secreted phosphoprotein 24 OS=Homo sapiens OX=9606 GN=SPP2 PE=1 SV=1	Secreted phosphoprotein 24	SPP2	1	1	1	1	1	1	1	1	1	1	1	1	1	1	1	1	1	1	1	1	1	1	1	1	1	1	1	1	1	1	1	1	1	1	1	1	1	1	1	1	1	1
sp|Q13201|MMRN1_HUMAN;sp|Q13201-2|MMRN1_HUMAN;tr|E7EPG1|E7EPG1_HUMAN	sp|Q13201|MMRN1_HUMAN;sp|Q13201-2|MMRN1_HUMAN;tr|E7EPG1|E7EPG1_HUMAN	8;6;5	8;6;5	8;6;5	sp|Q13201|MMRN1_HUMAN Multimerin-1 OS=Homo sapiens OX=9606 GN=MMRN1 PE=1 SV=3;sp|Q13201-2|MMRN1_HUMAN Isoform 2 of Multimerin-1 OS=Homo sapiens OX=9606 GN=MMRN1;tr|E7EPG1|E7EPG1_HUMAN Multimerin-1 OS=Homo sapiens OX=9606 GN=MMRN1 PE=1 SV=1	Multimerin-1	MMRN1	3	8	8	8	4	3	5	3	4	6	7	5	4	6	4	2	4	5	3	3	4	6	3	5	3	4	3	3	3	5	6	4	4	3	6	3	6	3	5	3	2	4
sp|Q13228|SBP1_HUMAN;sp|Q13228-4|SBP1_HUMAN;sp|Q13228-2|SBP1_HUMAN;sp|Q13228-3|SBP1_HUMAN;tr|A6PVX1|A6PVX1_HUMAN;tr|H0Y532|H0Y532_HUMAN;tr|F2Z2W8|F2Z2W8_HUMAN;tr|F8WCR4|F8WCR4_HUMAN;tr|C9JVL0|C9JVL0_HUMAN	sp|Q13228|SBP1_HUMAN;sp|Q13228-4|SBP1_HUMAN;sp|Q13228-2|SBP1_HUMAN;sp|Q13228-3|SBP1_HUMAN;tr|A6PVX1|A6PVX1_HUMAN;tr|H0Y532|H0Y532_HUMAN	8;8;6;6;4;4;3;3;2	8;8;6;6;4;4;3;3;2	8;8;6;6;4;4;3;3;2	sp|Q13228|SBP1_HUMAN Methanethiol oxidase OS=Homo sapiens OX=9606 GN=SELENBP1 PE=1 SV=2;sp|Q13228-4|SBP1_HUMAN Isoform 4 of Methanethiol oxidase OS=Homo sapiens OX=9606 GN=SELENBP1;sp|Q13228-2|SBP1_HUMAN Isoform 2 of Methanethiol oxidase OS=Homo sapiens OX	Methanethiol oxidase	SELENBP1	9	8	8	8	6	4	1	6	6	2	5	2	4	2	6	2	3	3	7	5	3	6	5	3	5	5	0	3	4	2	5	4	4	6	3	2	5	3	4	3	3	6
sp|Q13231-2|CHIT1_HUMAN;sp|Q13231-3|CHIT1_HUMAN;sp|Q13231-4|CHIT1_HUMAN;sp|Q13231|CHIT1_HUMAN;tr|D6REY1|D6REY1_HUMAN	sp|Q13231-2|CHIT1_HUMAN;sp|Q13231-3|CHIT1_HUMAN;sp|Q13231-4|CHIT1_HUMAN;sp|Q13231|CHIT1_HUMAN;tr|D6REY1|D6REY1_HUMAN	4;4;4;4;3	4;4;4;4;3	4;4;4;4;3	sp|Q13231-2|CHIT1_HUMAN Isoform 2 of Chitotriosidase-1 OS=Homo sapiens OX=9606 GN=CHIT1;sp|Q13231-3|CHIT1_HUMAN Isoform 3 of Chitotriosidase-1 OS=Homo sapiens OX=9606 GN=CHIT1;sp|Q13231-4|CHIT1_HUMAN Isoform 4 of Chitotriosidase-1 OS=Homo sapiens OX=9606 G	Isoform 2 of Chitotriosidase-1	CHIT1;sp|Q13231-3|CHIT1	5	4	4	4	1	0	0	0	0	1	3	0	1	0	0	0	0	0	0	0	0	0	0	0	0	1	1	1	0	2	4	0	2	0	1	1	1	2	0	0	0	0
sp|Q13332-6|PTPRS_HUMAN;sp|Q13332-3|PTPRS_HUMAN;sp|Q13332-4|PTPRS_HUMAN;sp|Q13332-2|PTPRS_HUMAN;sp|Q13332|PTPRS_HUMAN;tr|G8JL96|G8JL96_HUMAN;sp|Q13332-7|PTPRS_HUMAN;tr|A0A0A0MR60|A0A0A0MR60_HUMAN;sp|Q13332-5|PTPRS_HUMAN	sp|Q13332-6|PTPRS_HUMAN;sp|Q13332-3|PTPRS_HUMAN;sp|Q13332-4|PTPRS_HUMAN;sp|Q13332-2|PTPRS_HUMAN;sp|Q13332|PTPRS_HUMAN	7;7;7;7;7;2;2;2;2	7;7;7;7;7;2;2;2;2	7;7;7;7;7;2;2;2;2	sp|Q13332-6|PTPRS_HUMAN Isoform 2 of Receptor-type tyrosine-protein phosphatase S OS=Homo sapiens OX=9606 GN=PTPRS;sp|Q13332-3|PTPRS_HUMAN Isoform PTPS-MEB of Receptor-type tyrosine-protein phosphatase S OS=Homo sapiens OX=9606 GN=PTPRS;sp|Q13332-4|PTPRS_H	Isoform 2 of Receptor-type tyrosine-protein phosphatase S	PTPRS;sp|Q13332-3|PTPRS	9	7	7	7	4	5	4	5	2	5	4	6	4	3	3	2	4	0	3	4	4	6	6	3	5	4	2	4	2	4	2	5	1	2	2	2	4	1	2	1	3	4
sp|Q13421-4|MSLN_HUMAN;sp|Q13421-3|MSLN_HUMAN;sp|Q13421-2|MSLN_HUMAN;sp|Q13421|MSLN_HUMAN;tr|H3BR90|H3BR90_HUMAN;tr|H3BMA1|H3BMA1_HUMAN;tr|H3BUX1|H3BUX1_HUMAN;tr|H3BV92|H3BV92_HUMAN	sp|Q13421-4|MSLN_HUMAN;sp|Q13421-3|MSLN_HUMAN;sp|Q13421-2|MSLN_HUMAN;sp|Q13421|MSLN_HUMAN;tr|H3BR90|H3BR90_HUMAN;tr|H3BMA1|H3BMA1_HUMAN;tr|H3BUX1|H3BUX1_HUMAN	8;8;8;7;4;4;4;2	8;8;8;7;4;4;4;2	8;8;8;7;4;4;4;2	sp|Q13421-4|MSLN_HUMAN Isoform 4 of Mesothelin OS=Homo sapiens OX=9606 GN=MSLN;sp|Q13421-3|MSLN_HUMAN Isoform 2 of Mesothelin OS=Homo sapiens OX=9606 GN=MSLN;sp|Q13421-2|MSLN_HUMAN Isoform 3 of Mesothelin OS=Homo sapiens OX=9606 GN=MSLN;sp|Q13421|MSLN_HUMA	Isoform 4 of Mesothelin	MSLN;sp|Q13421-3|MSLN	8	8	8	8	8	0	0	1	0	0	0	0	0	0	0	0	0	1	1	1	0	0	1	0	1	0	0	0	0	0	0	0	2	1	1	0	1	2	0	0	2	1
sp|Q13508|NAR3_HUMAN;sp|Q13508-2|NAR3_HUMAN;sp|Q13508-3|NAR3_HUMAN;tr|E7ESB3|E7ESB3_HUMAN;tr|E9PGR5|E9PGR5_HUMAN;tr|Q5J1K9|Q5J1K9_HUMAN;tr|E7EX61|E7EX61_HUMAN;tr|E7ER42|E7ER42_HUMAN	sp|Q13508|NAR3_HUMAN;sp|Q13508-2|NAR3_HUMAN;sp|Q13508-3|NAR3_HUMAN;tr|E7ESB3|E7ESB3_HUMAN	4;3;3;2;1;1;1;1	4;3;3;2;1;1;1;1	4;3;3;2;1;1;1;1	sp|Q13508|NAR3_HUMAN Ecto-ADP-ribosyltransferase 3 OS=Homo sapiens OX=9606 GN=ART3 PE=1 SV=2;sp|Q13508-2|NAR3_HUMAN Isoform 1 of Ecto-ADP-ribosyltransferase 3 OS=Homo sapiens OX=9606 GN=ART3;sp|Q13508-3|NAR3_HUMAN Isoform 2 of Ecto-ADP-ribosyltransferase 3	Ecto-ADP-ribosyltransferase 3	ART3	8	4	4	4	4	3	2	3	1	3	1	1	1	1	1	1	3	1	3	2	4	3	3	2	4	3	1	1	1	0	2	3	0	0	0	1	3	0	2	0	1	2
sp|Q13509|TBB3_HUMAN;tr|G3V5W4|G3V5W4_HUMAN;tr|G3V2R8|G3V2R8_HUMAN;tr|G3V3R4|G3V3R4_HUMAN;tr|G3V2N6|G3V2N6_HUMAN;tr|G3V3J6|G3V3J6_HUMAN;tr|G3V3W7|G3V3W7_HUMAN	sp|Q13509|TBB3_HUMAN	6;2;2;2;2;1;1	1;1;1;1;1;1;1	1;1;1;1;1;1;1	sp|Q13509|TBB3_HUMAN Tubulin beta-3 chain OS=Homo sapiens OX=9606 GN=TUBB3 PE=1 SV=2	Tubulin beta-3 chain	TUBB3	7	6	1	1	5	2	0	3	1	2	3	3	3	1	4	2	3	1	4	0	3	3	2	5	3	6	3	3	1	2	2	4	1	2	1	0	3	1	2	0	0	3
sp|Q13740-2|CD166_HUMAN;sp|Q13740|CD166_HUMAN;tr|F5GXJ9|F5GXJ9_HUMAN;tr|H7C543|H7C543_HUMAN;sp|Q13740-4|CD166_HUMAN;sp|Q13740-3|CD166_HUMAN	sp|Q13740-2|CD166_HUMAN;sp|Q13740|CD166_HUMAN;tr|F5GXJ9|F5GXJ9_HUMAN	9;9;8;4;3;2	9;9;8;4;3;2	9;9;8;4;3;2	sp|Q13740-2|CD166_HUMAN Isoform 2 of CD166 antigen OS=Homo sapiens OX=9606 GN=ALCAM;sp|Q13740|CD166_HUMAN CD166 antigen OS=Homo sapiens OX=9606 GN=ALCAM PE=1 SV=2;tr|F5GXJ9|F5GXJ9_HUMAN CD166 antigen OS=Homo sapiens OX=9606 GN=ALCAM PE=1 SV=1	Isoform 2 of CD166 antigen	ALCAM;sp|Q13740|CD166	6	9	9	9	9	7	9	6	7	6	9	9	8	8	8	6	8	7	8	7	8	8	8	6	9	8	6	5	6	7	8	9	7	7	6	5	8	7	8	5	7	7
sp|Q13790|APOF_HUMAN	sp|Q13790|APOF_HUMAN	2	2	2	sp|Q13790|APOF_HUMAN Apolipoprotein F OS=Homo sapiens OX=9606 GN=APOF PE=1 SV=2	Apolipoprotein F	APOF	1	2	2	2	2	2	2	2	2	2	2	2	2	2	2	0	2	1	1	0	2	1	2	2	2	2	2	2	2	2	2	2	2	2	2	2	2	2	2	2	2	2
sp|Q13822|ENPP2_HUMAN;tr|E7EUF1|E7EUF1_HUMAN;sp|Q13822-3|ENPP2_HUMAN;sp|Q13822-2|ENPP2_HUMAN;tr|E5RIA2|E5RIA2_HUMAN;tr|E5RJ49|E5RJ49_HUMAN;tr|E5RIB9|E5RIB9_HUMAN	sp|Q13822|ENPP2_HUMAN;tr|E7EUF1|E7EUF1_HUMAN;sp|Q13822-3|ENPP2_HUMAN;sp|Q13822-2|ENPP2_HUMAN;tr|E5RIA2|E5RIA2_HUMAN	23;23;23;22;12;6;5	23;23;23;22;12;6;5	23;23;23;22;12;6;5	sp|Q13822|ENPP2_HUMAN Ectonucleotide pyrophosphatase/phosphodiesterase family member 2 OS=Homo sapiens OX=9606 GN=ENPP2 PE=1 SV=3;tr|E7EUF1|E7EUF1_HUMAN Ectonucleotide pyrophosphatase/phosphodiesterase family member 2 OS=Homo sapiens OX=9606 GN=ENPP2 PE=1	Ectonucleotide pyrophosphatase/phosphodiesterase family member 2	ENPP2	7	23	23	23	13	17	17	11	17	15	11	17	13	12	21	16	18	22	12	11	17	18	16	15	11	10	11	12	16	11	12	15	9	9	21	6	14	8	13	7	13	11
sp|Q13835-2|PKP1_HUMAN;sp|Q13835|PKP1_HUMAN	sp|Q13835-2|PKP1_HUMAN;sp|Q13835|PKP1_HUMAN	12;12	12;12	12;12	sp|Q13835-2|PKP1_HUMAN Isoform 1 of Plakophilin-1 OS=Homo sapiens OX=9606 GN=PKP1;sp|Q13835|PKP1_HUMAN Plakophilin-1 OS=Homo sapiens OX=9606 GN=PKP1 PE=1 SV=2	Isoform 1 of Plakophilin-1	PKP1;sp|Q13835|PKP1	2	12	12	12	7	2	1	1	7	1	1	2	4	2	7	8	6	1	9	6	3	4	3	4	9	2	9	2	5	1	4	3	3	1	2	1	7	1	1	1	1	7
sp|Q13867|BLMH_HUMAN;tr|K7ESE8|K7ESE8_HUMAN;tr|J3KSD8|J3KSD8_HUMAN;tr|K7ES02|K7ES02_HUMAN;tr|J3KS79|J3KS79_HUMAN;tr|K7ENH5|K7ENH5_HUMAN	sp|Q13867|BLMH_HUMAN;tr|K7ESE8|K7ESE8_HUMAN;tr|J3KSD8|J3KSD8_HUMAN;tr|K7ES02|K7ES02_HUMAN	9;8;8;7;1;1	9;8;8;7;1;1	9;8;8;7;1;1	sp|Q13867|BLMH_HUMAN Bleomycin hydrolase OS=Homo sapiens OX=9606 GN=BLMH PE=1 SV=1;tr|K7ESE8|K7ESE8_HUMAN Bleomycin hydrolase (Fragment) OS=Homo sapiens OX=9606 GN=BLMH PE=1 SV=1;tr|J3KSD8|J3KSD8_HUMAN Bleomycin hydrolase (Fragment) OS=Homo sapiens OX=9606	Bleomycin hydrolase	BLMH	6	9	9	9	6	7	4	4	7	5	8	8	4	6	5	7	7	6	6	9	5	7	7	7	7	7	8	5	7	4	7	5	6	7	7	1	6	3	4	2	4	6
sp|Q14118|DAG1_HUMAN	sp|Q14118|DAG1_HUMAN	2	2	2	sp|Q14118|DAG1_HUMAN Dystroglycan OS=Homo sapiens OX=9606 GN=DAG1 PE=1 SV=2	Dystroglycan	DAG1	1	2	2	2	1	1	2	1	1	1	1	1	1	1	1	1	1	1	1	1	1	1	1	1	0	1	1	1	1	1	1	1	1	1	1	1	1	1	1	1	1	1
sp|Q14126|DSG2_HUMAN;tr|J3KSI6|J3KSI6_HUMAN	sp|Q14126|DSG2_HUMAN	7;3	7;3	7;3	sp|Q14126|DSG2_HUMAN Desmoglein-2 OS=Homo sapiens OX=9606 GN=DSG2 PE=1 SV=2	Desmoglein-2	DSG2	2	7	7	7	4	6	6	6	6	6	7	7	7	7	4	5	7	5	7	5	7	7	7	7	6	5	7	5	7	6	6	7	5	5	4	5	5	6	6	6	5	5
sp|Q14162-4|SREC_HUMAN;sp|Q14162-5|SREC_HUMAN;sp|Q14162-3|SREC_HUMAN;tr|A0A0A0MR54|A0A0A0MR54_HUMAN;sp|Q14162-2|SREC_HUMAN;sp|Q14162|SREC_HUMAN	sp|Q14162-4|SREC_HUMAN;sp|Q14162-5|SREC_HUMAN;sp|Q14162-3|SREC_HUMAN;tr|A0A0A0MR54|A0A0A0MR54_HUMAN;sp|Q14162-2|SREC_HUMAN;sp|Q14162|SREC_HUMAN	1;1;1;1;1;1	1;1;1;1;1;1	1;1;1;1;1;1	sp|Q14162-4|SREC_HUMAN Isoform 4 of Scavenger receptor class F member 1 OS=Homo sapiens OX=9606 GN=SCARF1;sp|Q14162-5|SREC_HUMAN Isoform 5 of Scavenger receptor class F member 1 OS=Homo sapiens OX=9606 GN=SCARF1;sp|Q14162-3|SREC_HUMAN Isoform 3 of Scavenge	Isoform 4 of Scavenger receptor class F member 1	SCARF1;sp|Q14162-5|SREC	6	1	1	1	0	1	1	0	0	0	0	1	1	1	0	0	1	0	1	1	1	1	1	1	1	0	0	1	0	0	1	1	0	1	0	1	1	0	1	1	0	0
sp|Q14315-2|FLNC_HUMAN;sp|Q14315|FLNC_HUMAN	sp|Q14315-2|FLNC_HUMAN;sp|Q14315|FLNC_HUMAN	3;3	2;2	2;2	sp|Q14315-2|FLNC_HUMAN Isoform 2 of Filamin-C OS=Homo sapiens OX=9606 GN=FLNC;sp|Q14315|FLNC_HUMAN Filamin-C OS=Homo sapiens OX=9606 GN=FLNC PE=1 SV=3	Isoform 2 of Filamin-C	FLNC;sp|Q14315|FLNC	2	3	2	2	1	2	1	2	1	2	1	0	2	1	2	0	0	0	1	2	2	1	2	1	1	1	0	1	1	2	1	1	0	2	1	1	1	0	2	1	1	0
sp|Q14515-2|SPRL1_HUMAN;sp|Q14515|SPRL1_HUMAN	sp|Q14515-2|SPRL1_HUMAN;sp|Q14515|SPRL1_HUMAN	13;13	13;13	13;13	sp|Q14515-2|SPRL1_HUMAN Isoform 2 of SPARC-like protein 1 OS=Homo sapiens OX=9606 GN=SPARCL1;sp|Q14515|SPRL1_HUMAN SPARC-like protein 1 OS=Homo sapiens OX=9606 GN=SPARCL1 PE=1 SV=2	Isoform 2 of SPARC-like protein 1	SPARCL1;sp|Q14515|SPRL1	2	13	13	13	9	10	6	9	6	6	7	9	8	7	7	5	9	8	8	7	8	9	8	7	11	10	8	6	8	6	6	8	5	5	2	5	8	8	7	5	6	7
sp|Q14520-2|HABP2_HUMAN;sp|Q14520|HABP2_HUMAN	sp|Q14520-2|HABP2_HUMAN;sp|Q14520|HABP2_HUMAN	24;24	24;24	24;24	sp|Q14520-2|HABP2_HUMAN Isoform 2 of Hyaluronan-binding protein 2 OS=Homo sapiens OX=9606 GN=HABP2;sp|Q14520|HABP2_HUMAN Hyaluronan-binding protein 2 OS=Homo sapiens OX=9606 GN=HABP2 PE=1 SV=1	Isoform 2 of Hyaluronan-binding protein 2	HABP2;sp|Q14520|HABP2	2	24	24	24	19	21	18	14	18	13	17	19	21	20	22	21	22	22	21	22	19	21	20	21	19	21	20	21	21	19	18	19	20	20	14	19	17	18	19	21	16	19
sp|Q14624|ITIH4_HUMAN;sp|Q14624-3|ITIH4_HUMAN;sp|Q14624-4|ITIH4_HUMAN;tr|H7C0L5|H7C0L5_HUMAN;CON__Q3T052	sp|Q14624|ITIH4_HUMAN;sp|Q14624-3|ITIH4_HUMAN;sp|Q14624-4|ITIH4_HUMAN;tr|H7C0L5|H7C0L5_HUMAN	60;58;49;43;1	60;58;49;43;1	2;0;0;0;0	sp|Q14624|ITIH4_HUMAN Inter-alpha-trypsin inhibitor heavy chain H4 OS=Homo sapiens OX=9606 GN=ITIH4 PE=1 SV=4;sp|Q14624-3|ITIH4_HUMAN Isoform 3 of Inter-alpha-trypsin inhibitor heavy chain H4 OS=Homo sapiens OX=9606 GN=ITIH4;sp|Q14624-4|ITIH4_HUMAN Isoform	Inter-alpha-trypsin inhibitor heavy chain H4	ITIH4	5	60	60	2	42	48	47	52	51	47	50	48	48	48	49	54	51	55	51	51	47	50	54	53	47	49	43	48	46	51	50	48	49	53	49	57	47	44	46	54	48	45
sp|Q14624-2|ITIH4_HUMAN	sp|Q14624-2|ITIH4_HUMAN	60	2	2	sp|Q14624-2|ITIH4_HUMAN Isoform 2 of Inter-alpha-trypsin inhibitor heavy chain H4 OS=Homo sapiens OX=9606 GN=ITIH4	Isoform 2 of Inter-alpha-trypsin inhibitor heavy chain H4	ITIH4	1	60	2	2	42	48	47	52	50	47	50	48	48	48	49	54	50	55	51	51	45	50	54	52	47	49	42	49	44	50	50	49	50	54	50	57	48	44	46	54	48	44
sp|Q14766-3|LTBP1_HUMAN;tr|E7EV71|E7EV71_HUMAN;sp|Q14766-2|LTBP1_HUMAN;sp|Q14766-5|LTBP1_HUMAN;sp|Q14766|LTBP1_HUMAN;sp|Q14766-4|LTBP1_HUMAN;tr|C9JD84|C9JD84_HUMAN;tr|H7C2H7|H7C2H7_HUMAN;tr|H7C0I7|H7C0I7_HUMAN;tr|H7BZ76|H7BZ76_HUMAN	sp|Q14766-3|LTBP1_HUMAN;tr|E7EV71|E7EV71_HUMAN;sp|Q14766-2|LTBP1_HUMAN;sp|Q14766-5|LTBP1_HUMAN;sp|Q14766|LTBP1_HUMAN;sp|Q14766-4|LTBP1_HUMAN;tr|C9JD84|C9JD84_HUMAN	7;7;7;7;7;7;6;2;2;1	7;7;7;7;7;7;6;2;2;1	7;7;7;7;7;7;6;2;2;1	sp|Q14766-3|LTBP1_HUMAN Isoform 3 of Latent-transforming growth factor beta-binding protein 1 OS=Homo sapiens OX=9606 GN=LTBP1;tr|E7EV71|E7EV71_HUMAN Latent-transforming growth factor beta-binding protein 1 OS=Homo sapiens OX=9606 GN=LTBP1 PE=1 SV=2;sp|Q14	Isoform 3 of Latent-transforming growth factor beta-binding protein 1	LTBP1;tr|E7EV71|E7EV71	10	7	7	7	1	2	4	2	1	4	4	1	6	4	1	1	3	2	0	2	2	1	1	2	1	1	1	2	2	3	3	2	4	1	4	1	3	3	1	1	0	1
sp|Q15063-7|POSTN_HUMAN;sp|Q15063-6|POSTN_HUMAN;sp|Q15063-4|POSTN_HUMAN;sp|Q15063-2|POSTN_HUMAN;sp|Q15063-3|POSTN_HUMAN;tr|B1ALD9|B1ALD9_HUMAN;sp|Q15063-5|POSTN_HUMAN;sp|Q15063|POSTN_HUMAN;CON__Q2KJC7	sp|Q15063-7|POSTN_HUMAN;sp|Q15063-6|POSTN_HUMAN;sp|Q15063-4|POSTN_HUMAN;sp|Q15063-2|POSTN_HUMAN;sp|Q15063-3|POSTN_HUMAN;tr|B1ALD9|B1ALD9_HUMAN;sp|Q15063-5|POSTN_HUMAN;sp|Q15063|POSTN_HUMAN;CON__Q2KJC7	6;6;6;6;6;6;6;6;3	6;6;6;6;6;6;6;6;3	6;6;6;6;6;6;6;6;3	sp|Q15063-7|POSTN_HUMAN Isoform 7 of Periostin OS=Homo sapiens OX=9606 GN=POSTN;sp|Q15063-6|POSTN_HUMAN Isoform 6 of Periostin OS=Homo sapiens OX=9606 GN=POSTN;sp|Q15063-4|POSTN_HUMAN Isoform 4 of Periostin OS=Homo sapiens OX=9606 GN=POSTN;sp|Q15063-2|POST	Isoform 7 of Periostin	POSTN;sp|Q15063-6|POSTN	9	6	6	6	4	4	5	4	5	5	5	4	3	4	6	6	5	6	6	6	4	5	6	3	5	4	5	5	5	5	3	4	3	4	3	3	3	2	4	3	5	1
sp|Q15113|PCOC1_HUMAN	sp|Q15113|PCOC1_HUMAN	11	11	11	sp|Q15113|PCOC1_HUMAN Procollagen C-endopeptidase enhancer 1 OS=Homo sapiens OX=9606 GN=PCOLCE PE=1 SV=2	Procollagen C-endopeptidase enhancer 1	PCOLCE	1	11	11	11	7	7	7	9	10	9	10	11	7	8	4	7	7	7	8	7	7	8	8	8	7	6	6	10	7	9	6	7	9	7	5	6	7	4	7	7	9	6
sp|Q15149-7|PLEC_HUMAN;sp|Q15149-8|PLEC_HUMAN;sp|Q15149-9|PLEC_HUMAN;sp|Q15149-5|PLEC_HUMAN;sp|Q15149-4|PLEC_HUMAN;sp|Q15149-6|PLEC_HUMAN;sp|Q15149-3|PLEC_HUMAN;sp|Q15149-2|PLEC_HUMAN;sp|Q15149|PLEC_HUMAN;tr|H0YDN1|H0YDN1_HUMAN	sp|Q15149-7|PLEC_HUMAN;sp|Q15149-8|PLEC_HUMAN;sp|Q15149-9|PLEC_HUMAN;sp|Q15149-5|PLEC_HUMAN;sp|Q15149-4|PLEC_HUMAN;sp|Q15149-6|PLEC_HUMAN;sp|Q15149-3|PLEC_HUMAN;sp|Q15149-2|PLEC_HUMAN;sp|Q15149|PLEC_HUMAN;tr|H0YDN1|H0YDN1_HUMAN	3;3;3;3;3;3;3;3;3;2	2;2;2;2;2;2;2;2;2;1	2;2;2;2;2;2;2;2;2;1	sp|Q15149-7|PLEC_HUMAN Isoform 7 of Plectin OS=Homo sapiens OX=9606 GN=PLEC;sp|Q15149-8|PLEC_HUMAN Isoform 8 of Plectin OS=Homo sapiens OX=9606 GN=PLEC;sp|Q15149-9|PLEC_HUMAN Isoform 9 of Plectin OS=Homo sapiens OX=9606 GN=PLEC;sp|Q15149-5|PLEC_HUMAN Isofo	Isoform 7 of Plectin	PLEC;sp|Q15149-8|PLEC	10	3	2	2	2	0	0	0	2	1	1	0	0	0	0	0	0	0	1	1	0	0	0	0	2	0	1	0	1	0	0	0	0	0	0	0	1	1	0	0	0	0
sp|Q15485|FCN2_HUMAN;sp|Q15485-2|FCN2_HUMAN;tr|A0A087WVE2|A0A087WVE2_HUMAN	sp|Q15485|FCN2_HUMAN;sp|Q15485-2|FCN2_HUMAN	9;8;1	9;8;1	8;7;0	sp|Q15485|FCN2_HUMAN Ficolin-2 OS=Homo sapiens OX=9606 GN=FCN2 PE=1 SV=2;sp|Q15485-2|FCN2_HUMAN Isoform 2 of Ficolin-2 OS=Homo sapiens OX=9606 GN=FCN2	Ficolin-2	FCN2	3	9	9	8	7	9	8	6	7	6	8	7	8	8	7	8	8	7	8	7	6	8	8	8	8	6	6	5	8	6	5	7	6	6	6	7	9	6	9	9	7	8
sp|Q15517|CDSN_HUMAN;tr|Q2L6G8|Q2L6G8_HUMAN;tr|G8JLG2|G8JLG2_HUMAN	sp|Q15517|CDSN_HUMAN;tr|Q2L6G8|Q2L6G8_HUMAN;tr|G8JLG2|G8JLG2_HUMAN	4;3;3	4;3;3	4;3;3	sp|Q15517|CDSN_HUMAN Corneodesmosin OS=Homo sapiens OX=9606 GN=CDSN PE=1 SV=3;tr|Q2L6G8|Q2L6G8_HUMAN CDSN OS=Homo sapiens OX=9606 GN=CDSN PE=1 SV=1;tr|G8JLG2|G8JLG2_HUMAN CDSN OS=Homo sapiens OX=9606 GN=CDSN PE=1 SV=1	Corneodesmosin	CDSN	3	4	4	4	1	2	2	1	1	1	1	2	2	2	2	3	2	2	2	2	2	2	2	3	2	2	2	2	2	2	1	2	2	2	1	1	3	2	2	1	1	3
sp|Q15582|BGH3_HUMAN;tr|H0Y8L3|H0Y8L3_HUMAN;tr|S4R3C6|S4R3C6_HUMAN;tr|H0Y9D7|H0Y9D7_HUMAN;tr|H0YAH8|H0YAH8_HUMAN;tr|H0Y8M8|H0Y8M8_HUMAN;tr|H0YAB8|H0YAB8_HUMAN;tr|D6RBX4|D6RBX4_HUMAN	sp|Q15582|BGH3_HUMAN;tr|H0Y8L3|H0Y8L3_HUMAN	19;12;8;4;2;2;1;1	19;12;8;4;2;2;1;1	19;12;8;4;2;2;1;1	sp|Q15582|BGH3_HUMAN Transforming growth factor-beta-induced protein ig-h3 OS=Homo sapiens OX=9606 GN=TGFBI PE=1 SV=1;tr|H0Y8L3|H0Y8L3_HUMAN Transforming growth factor-beta-induced protein ig-h3 (Fragment) OS=Homo sapiens OX=9606 GN=TGFBI PE=1 SV=1	Transforming growth factor-beta-induced protein ig-h3	TGFBI	8	19	19	19	12	16	13	16	15	14	16	14	14	15	17	15	12	17	15	16	15	17	18	13	16	14	13	14	11	10	15	14	12	13	14	14	15	10	12	14	13	13
sp|Q15828|CYTM_HUMAN	sp|Q15828|CYTM_HUMAN	2	2	2	sp|Q15828|CYTM_HUMAN Cystatin-M OS=Homo sapiens OX=9606 GN=CST6 PE=1 SV=1	Cystatin-M	CST6	1	2	2	2	1	2	1	0	1	0	1	1	1	1	1	1	1	1	1	1	1	1	1	1	2	2	1	2	2	2	2	2	2	1	0	2	2	2	1	1	2	1
sp|Q15848|ADIPO_HUMAN	sp|Q15848|ADIPO_HUMAN	6	6	6	sp|Q15848|ADIPO_HUMAN Adiponectin OS=Homo sapiens OX=9606 GN=ADIPOQ PE=1 SV=1	Adiponectin	ADIPOQ	1	6	6	6	3	5	4	3	5	3	3	4	5	4	3	3	3	3	2	2	2	4	4	5	4	4	4	4	4	4	3	5	5	3	3	3	4	4	3	5	4	4
sp|Q16270-2|IBP7_HUMAN;sp|Q16270|IBP7_HUMAN	sp|Q16270-2|IBP7_HUMAN;sp|Q16270|IBP7_HUMAN	5;5	5;5	5;5	sp|Q16270-2|IBP7_HUMAN Isoform 2 of Insulin-like growth factor-binding protein 7 OS=Homo sapiens OX=9606 GN=IGFBP7;sp|Q16270|IBP7_HUMAN Insulin-like growth factor-binding protein 7 OS=Homo sapiens OX=9606 GN=IGFBP7 PE=1 SV=1	Isoform 2 of Insulin-like growth factor-binding protein 7	IGFBP7;sp|Q16270|IBP7	2	5	5	5	4	3	5	3	5	4	4	4	3	5	2	2	5	2	4	2	2	4	3	4	4	3	4	3	3	4	3	4	5	3	4	4	5	3	4	3	4	3
sp|Q16610|ECM1_HUMAN;sp|Q16610-4|ECM1_HUMAN;sp|Q16610-2|ECM1_HUMAN;sp|Q16610-3|ECM1_HUMAN	sp|Q16610|ECM1_HUMAN;sp|Q16610-4|ECM1_HUMAN;sp|Q16610-2|ECM1_HUMAN	29;28;21;8	29;28;21;8	29;28;21;8	sp|Q16610|ECM1_HUMAN Extracellular matrix protein 1 OS=Homo sapiens OX=9606 GN=ECM1 PE=1 SV=2;sp|Q16610-4|ECM1_HUMAN Isoform 4 of Extracellular matrix protein 1 OS=Homo sapiens OX=9606 GN=ECM1;sp|Q16610-2|ECM1_HUMAN Isoform 2 of Extracellular matrix protei	Extracellular matrix protein 1	ECM1	4	29	29	29	23	25	25	25	26	23	23	25	24	27	23	22	26	26	26	23	22	25	22	26	22	24	23	26	20	25	23	24	24	27	22	20	24	24	24	22	18	26
sp|Q16627|CCL14_HUMAN;tr|A0A0B4J2G5|A0A0B4J2G5_HUMAN;sp|Q16627-2|CCL14_HUMAN;tr|A0A087X089|A0A087X089_HUMAN	sp|Q16627|CCL14_HUMAN;tr|A0A0B4J2G5|A0A0B4J2G5_HUMAN;sp|Q16627-2|CCL14_HUMAN;tr|A0A087X089|A0A087X089_HUMAN	2;1;1;1	2;1;1;1	2;1;1;1	sp|Q16627|CCL14_HUMAN C-C motif chemokine 14 OS=Homo sapiens OX=9606 GN=CCL14 PE=1 SV=1;tr|A0A0B4J2G5|A0A0B4J2G5_HUMAN C-C motif chemokine 14 OS=Homo sapiens OX=9606 GN=CCL14 PE=1 SV=1;sp|Q16627-2|CCL14_HUMAN Isoform HCC-3 of C-C motif chemokine 14 OS=Homo	C-C motif chemokine 14	CCL14	4	2	2	2	1	2	2	2	2	2	2	2	2	2	2	2	2	2	2	1	2	2	2	2	2	2	2	0	1	2	2	1	2	2	1	1	1	2	2	2	2	2
sp|Q16853|AOC3_HUMAN;sp|Q16853-2|AOC3_HUMAN;tr|K7EIK5|K7EIK5_HUMAN;sp|Q16853-3|AOC3_HUMAN	sp|Q16853|AOC3_HUMAN;sp|Q16853-2|AOC3_HUMAN	8;7;1;1	8;7;1;1	8;7;1;1	sp|Q16853|AOC3_HUMAN Membrane primary amine oxidase OS=Homo sapiens OX=9606 GN=AOC3 PE=1 SV=3;sp|Q16853-2|AOC3_HUMAN Isoform 2 of Membrane primary amine oxidase OS=Homo sapiens OX=9606 GN=AOC3	Membrane primary amine oxidase	AOC3	4	8	8	8	6	6	7	4	4	4	4	5	5	5	4	3	6	6	4	5	4	6	4	6	5	5	3	3	4	5	6	7	3	5	4	1	4	5	4	3	4	2
sp|Q3LI77|KR134_HUMAN	sp|Q3LI77|KR134_HUMAN	2	2	2	sp|Q3LI77|KR134_HUMAN Keratin-associated protein 13-4 OS=Homo sapiens OX=9606 GN=KRTAP13-4 PE=2 SV=1	Keratin-associated protein 13-4	KRTAP13-4	1	2	2	2	0	0	0	0	0	0	0	0	0	0	0	0	0	0	0	0	0	0	0	0	2	0	0	0	0	0	0	0	0	0	0	0	0	0	0	0	0	0
sp|Q4AC94-1|C2CD3_HUMAN;sp|Q4AC94-3|C2CD3_HUMAN;sp|Q4AC94|C2CD3_HUMAN;sp|Q4AC94-2|C2CD3_HUMAN;sp|Q4AC94-4|C2CD3_HUMAN;tr|H7BZB4|H7BZB4_HUMAN	sp|Q4AC94-1|C2CD3_HUMAN;sp|Q4AC94-3|C2CD3_HUMAN;sp|Q4AC94|C2CD3_HUMAN;sp|Q4AC94-2|C2CD3_HUMAN;sp|Q4AC94-4|C2CD3_HUMAN	3;3;3;2;2;1	3;3;3;2;2;1	3;3;3;2;2;1	sp|Q4AC94-1|C2CD3_HUMAN Isoform 1 of C2 domain-containing protein 3 OS=Homo sapiens OX=9606 GN=C2CD3;sp|Q4AC94-3|C2CD3_HUMAN Isoform 3 of C2 domain-containing protein 3 OS=Homo sapiens OX=9606 GN=C2CD3;sp|Q4AC94|C2CD3_HUMAN C2 domain-containing protein 3 O	Isoform 1 of C2 domain-containing protein 3	C2CD3;sp|Q4AC94-3|C2CD3	6	3	3	3	2	2	3	3	2	2	2	2	2	3	2	2	2	2	3	2	3	2	2	2	2	3	2	3	3	3	2	2	3	2	2	1	2	2	2	2	2	2
sp|Q52LG2|KR132_HUMAN	sp|Q52LG2|KR132_HUMAN	2	2	2	sp|Q52LG2|KR132_HUMAN Keratin-associated protein 13-2 OS=Homo sapiens OX=9606 GN=KRTAP13-2 PE=1 SV=1	Keratin-associated protein 13-2	KRTAP13-2	1	2	2	2	0	0	0	0	0	0	0	0	0	0	0	0	0	0	1	0	0	0	0	0	2	0	0	0	0	0	0	0	0	0	0	0	0	0	0	0	0	0
sp|Q53RT3|APRV1_HUMAN	sp|Q53RT3|APRV1_HUMAN	2	2	2	sp|Q53RT3|APRV1_HUMAN Retroviral-like aspartic protease 1 OS=Homo sapiens OX=9606 GN=ASPRV1 PE=1 SV=1	Retroviral-like aspartic protease 1	ASPRV1	1	2	2	2	1	2	1	0	1	1	1	1	1	1	2	2	2	0	2	2	1	2	2	1	1	2	1	1	2	1	1	1	1	2	2	0	1	1	1	0	1	1
sp|Q562R1|ACTBL_HUMAN	sp|Q562R1|ACTBL_HUMAN	7	2	2	sp|Q562R1|ACTBL_HUMAN Beta-actin-like protein 2 OS=Homo sapiens OX=9606 GN=ACTBL2 PE=1 SV=2	Beta-actin-like protein 2	ACTBL2	1	7	2	2	3	3	2	5	2	4	2	3	3	4	4	3	3	4	4	3	2	3	3	4	3	3	3	2	3	4	4	3	3	3	3	5	4	2	3	3	4	4
sp|Q5T749|KPRP_HUMAN	sp|Q5T749|KPRP_HUMAN	15	15	15	sp|Q5T749|KPRP_HUMAN Keratinocyte proline-rich protein OS=Homo sapiens OX=9606 GN=KPRP PE=1 SV=1	Keratinocyte proline-rich protein	KPRP	1	15	15	15	13	4	7	6	7	2	6	9	13	7	10	7	4	7	2	3	1	1	1	2	9	3	8	10	6	4	4	5	4	5	5	0	3	5	2	0	1	2
sp|Q5T750|XP32_HUMAN	sp|Q5T750|XP32_HUMAN	3	3	3	sp|Q5T750|XP32_HUMAN Skin-specific protein 32 OS=Homo sapiens OX=9606 GN=XP32 PE=1 SV=1	Skin-specific protein 32	XP32	1	3	3	3	3	0	1	1	0	0	1	0	3	2	2	1	1	0	0	0	2	0	0	0	0	0	1	1	2	0	1	0	1	0	0	0	0	2	0	0	0	0
sp|Q5T754|LCE1F_HUMAN	sp|Q5T754|LCE1F_HUMAN	1	1	1	sp|Q5T754|LCE1F_HUMAN Late cornified envelope protein 1F OS=Homo sapiens OX=9606 GN=LCE1F PE=1 SV=1	Late cornified envelope protein 1F	LCE1F	1	1	1	1	1	0	0	0	0	0	0	0	0	0	0	0	0	0	0	0	0	0	0	0	0	0	0	0	0	0	0	0	0	0	0	0	0	1	0	0	0	0
sp|Q5T7P2|LCE1A_HUMAN	sp|Q5T7P2|LCE1A_HUMAN	1	1	1	sp|Q5T7P2|LCE1A_HUMAN Late cornified envelope protein 1A OS=Homo sapiens OX=9606 GN=LCE1A PE=1 SV=1	Late cornified envelope protein 1A	LCE1A	1	1	1	1	1	0	0	0	0	0	0	0	1	0	0	0	0	0	0	0	0	0	0	0	0	0	0	1	0	0	0	0	0	0	0	0	0	0	0	0	0	0
sp|Q5T7P3|LCE1B_HUMAN;sp|Q5T753|LCE1E_HUMAN;sp|Q5T751|LCE1C_HUMAN	sp|Q5T7P3|LCE1B_HUMAN;sp|Q5T753|LCE1E_HUMAN;sp|Q5T751|LCE1C_HUMAN	1;1;1	1;1;1	1;1;1	sp|Q5T7P3|LCE1B_HUMAN Late cornified envelope protein 1B OS=Homo sapiens OX=9606 GN=LCE1B PE=1 SV=1;sp|Q5T753|LCE1E_HUMAN Late cornified envelope protein 1E OS=Homo sapiens OX=9606 GN=LCE1E PE=1 SV=1;sp|Q5T751|LCE1C_HUMAN Late cornified envelope protein 1C	Late cornified envelope protein 1B	LCE1B	3	1	1	1	0	0	1	0	1	0	0	0	1	0	1	1	0	1	0	0	0	0	0	0	0	0	0	0	1	0	0	0	0	0	0	0	0	0	0	0	0	0
sp|Q5TA79|LCE2A_HUMAN	sp|Q5TA79|LCE2A_HUMAN	1	1	1	sp|Q5TA79|LCE2A_HUMAN Late cornified envelope protein 2A OS=Homo sapiens OX=9606 GN=LCE2A PE=1 SV=1	Late cornified envelope protein 2A	LCE2A	1	1	1	1	1	0	0	0	0	0	0	0	1	0	0	0	0	0	0	0	0	0	0	0	0	0	0	0	0	0	0	0	0	0	0	0	0	0	0	0	0	0
sp|Q5VY43|PEAR1_HUMAN	sp|Q5VY43|PEAR1_HUMAN	2	2	2	sp|Q5VY43|PEAR1_HUMAN Platelet endothelial aggregation receptor 1 OS=Homo sapiens OX=9606 GN=PEAR1 PE=1 SV=1	Platelet endothelial aggregation receptor 1	PEAR1	1	2	2	2	1	1	2	2	1	1	2	1	1	1	1	1	1	1	1	1	1	2	1	1	0	1	1	1	1	1	0	1	1	1	1	0	0	1	1	1	1	1
sp|Q6EMK4|VASN_HUMAN	sp|Q6EMK4|VASN_HUMAN	7	7	7	sp|Q6EMK4|VASN_HUMAN Vasorin OS=Homo sapiens OX=9606 GN=VASN PE=1 SV=1	Vasorin	VASN	1	7	7	7	6	6	5	5	6	5	6	6	6	6	6	5	6	5	6	6	6	6	6	6	6	6	6	6	6	6	6	6	6	5	4	6	5	5	5	5	5	5
sp|Q6UWP8|SBSN_HUMAN;sp|Q6UWP8-2|SBSN_HUMAN;tr|K7ESC4|K7ESC4_HUMAN	sp|Q6UWP8|SBSN_HUMAN	13;3;2	13;3;2	13;3;2	sp|Q6UWP8|SBSN_HUMAN Suprabasin OS=Homo sapiens OX=9606 GN=SBSN PE=1 SV=2	Suprabasin	SBSN	3	13	13	13	3	10	7	3	4	6	6	5	8	6	4	6	5	4	7	6	3	7	5	5	9	9	10	10	9	8	9	7	7	5	5	3	7	6	5	3	3	7
sp|Q6UX71|PXDC2_HUMAN;sp|Q6UX71-2|PXDC2_HUMAN	sp|Q6UX71|PXDC2_HUMAN;sp|Q6UX71-2|PXDC2_HUMAN	4;3	4;3	4;3	sp|Q6UX71|PXDC2_HUMAN Plexin domain-containing protein 2 OS=Homo sapiens OX=9606 GN=PLXDC2 PE=1 SV=1;sp|Q6UX71-2|PXDC2_HUMAN Isoform 2 of Plexin domain-containing protein 2 OS=Homo sapiens OX=9606 GN=PLXDC2	Plexin domain-containing protein 2	PLXDC2	2	4	4	4	3	3	4	0	2	0	2	3	3	3	3	0	2	0	2	1	2	3	1	2	3	3	3	3	4	3	3	3	1	1	1	1	3	1	3	2	2	3
sp|Q6UXB8-2|PI16_HUMAN;sp|Q6UXB8|PI16_HUMAN	sp|Q6UXB8-2|PI16_HUMAN;sp|Q6UXB8|PI16_HUMAN	9;9	9;9	9;9	sp|Q6UXB8-2|PI16_HUMAN Isoform 2 of Peptidase inhibitor 16 OS=Homo sapiens OX=9606 GN=PI16;sp|Q6UXB8|PI16_HUMAN Peptidase inhibitor 16 OS=Homo sapiens OX=9606 GN=PI16 PE=1 SV=1	Isoform 2 of Peptidase inhibitor 16	PI16;sp|Q6UXB8|PI16	2	9	9	9	9	8	7	9	9	9	7	8	7	7	9	8	8	7	8	8	8	9	9	9	8	7	8	8	8	9	8	8	8	8	7	7	9	6	8	7	8	6
sp|Q6UY14-2|ATL4_HUMAN;sp|Q6UY14|ATL4_HUMAN;sp|Q6UY14-3|ATL4_HUMAN	sp|Q6UY14-2|ATL4_HUMAN;sp|Q6UY14|ATL4_HUMAN;sp|Q6UY14-3|ATL4_HUMAN	4;4;4	4;4;4	4;4;4	sp|Q6UY14-2|ATL4_HUMAN Isoform 2 of ADAMTS-like protein 4 OS=Homo sapiens OX=9606 GN=ADAMTSL4;sp|Q6UY14|ATL4_HUMAN ADAMTS-like protein 4 OS=Homo sapiens OX=9606 GN=ADAMTSL4 PE=1 SV=2;sp|Q6UY14-3|ATL4_HUMAN Isoform 3 of ADAMTS-like protein 4 OS=Homo sapiens	Isoform 2 of ADAMTS-like protein 4	ADAMTSL4;sp|Q6UY14|ATL4	3	4	4	4	3	4	3	3	3	3	4	4	4	3	1	1	3	4	4	3	4	4	4	3	3	3	3	3	2	3	3	3	3	3	4	2	2	1	3	2	3	2
sp|Q6YHK3-4|CD109_HUMAN;sp|Q6YHK3|CD109_HUMAN;sp|Q6YHK3-2|CD109_HUMAN;sp|Q6YHK3-3|CD109_HUMAN	sp|Q6YHK3-4|CD109_HUMAN;sp|Q6YHK3|CD109_HUMAN;sp|Q6YHK3-2|CD109_HUMAN;sp|Q6YHK3-3|CD109_HUMAN	7;7;6;5	7;7;6;5	7;7;6;5	sp|Q6YHK3-4|CD109_HUMAN Isoform 4 of CD109 antigen OS=Homo sapiens OX=9606 GN=CD109;sp|Q6YHK3|CD109_HUMAN CD109 antigen OS=Homo sapiens OX=9606 GN=CD109 PE=1 SV=2;sp|Q6YHK3-2|CD109_HUMAN Isoform 2 of CD109 antigen OS=Homo sapiens OX=9606 GN=CD109;sp|Q6YHK3	Isoform 4 of CD109 antigen	CD109;sp|Q6YHK3|CD109	4	7	7	7	5	3	5	3	6	5	4	4	3	2	6	2	6	4	5	2	5	6	3	4	6	3	5	4	5	4	4	6	5	4	6	2	6	2	6	0	6	3
sp|Q6ZVX7|FBX50_HUMAN	sp|Q6ZVX7|FBX50_HUMAN	2	2	2	sp|Q6ZVX7|FBX50_HUMAN F-box only protein 50 OS=Homo sapiens OX=9606 GN=NCCRP1 PE=1 SV=1	F-box only protein 50	NCCRP1	1	2	2	2	2	1	0	0	0	0	0	0	1	1	0	1	1	0	1	1	0	1	0	1	0	1	0	0	1	0	0	0	0	0	0	0	0	1	0	0	0	1
sp|Q76LX8|ATS13_HUMAN;sp|Q76LX8-3|ATS13_HUMAN;sp|Q76LX8-2|ATS13_HUMAN;tr|E7EV88|E7EV88_HUMAN;sp|Q76LX8-4|ATS13_HUMAN;tr|A0A0C4DFV8|A0A0C4DFV8_HUMAN;tr|F6V803|F6V803_HUMAN;tr|A0A0B4J229|A0A0B4J229_HUMAN	sp|Q76LX8|ATS13_HUMAN;sp|Q76LX8-3|ATS13_HUMAN;sp|Q76LX8-2|ATS13_HUMAN	23;21;21;7;6;3;1;1	23;21;21;7;6;3;1;1	23;21;21;7;6;3;1;1	sp|Q76LX8|ATS13_HUMAN A disintegrin and metalloproteinase with thrombospondin motifs 13 OS=Homo sapiens OX=9606 GN=ADAMTS13 PE=1 SV=1;sp|Q76LX8-3|ATS13_HUMAN Isoform 3 of A disintegrin and metalloproteinase with thrombospondin motifs 13 OS=Homo sapiens OX=	A disintegrin and metalloproteinase with thrombospondin motifs 13	ADAMTS13	8	23	23	23	12	17	17	11	15	15	16	15	15	11	9	13	14	14	15	14	15	18	18	14	16	13	14	11	12	13	14	15	13	10	7	8	12	9	12	12	12	14
sp|Q7Z406|MYH14_HUMAN;sp|Q7Z406-6|MYH14_HUMAN;sp|Q7Z406-2|MYH14_HUMAN;sp|Q7Z406-5|MYH14_HUMAN;tr|A0A0C4DFM8|A0A0C4DFM8_HUMAN;tr|M0QY43|M0QY43_HUMAN;tr|A1L2Z2|A1L2Z2_HUMAN	sp|Q7Z406|MYH14_HUMAN;sp|Q7Z406-6|MYH14_HUMAN;sp|Q7Z406-2|MYH14_HUMAN;sp|Q7Z406-5|MYH14_HUMAN;tr|A0A0C4DFM8|A0A0C4DFM8_HUMAN	8;8;8;7;4;3;2	6;6;6;5;3;2;2	3;3;3;3;3;0;1	sp|Q7Z406|MYH14_HUMAN Myosin-14 OS=Homo sapiens OX=9606 GN=MYH14 PE=1 SV=2;sp|Q7Z406-6|MYH14_HUMAN Isoform 6 of Myosin-14 OS=Homo sapiens OX=9606 GN=MYH14;sp|Q7Z406-2|MYH14_HUMAN Isoform 2 of Myosin-14 OS=Homo sapiens OX=9606 GN=MYH14;sp|Q7Z406-5|MYH14_HUM	Myosin-14	MYH14	7	8	6	3	8	3	0	2	1	2	1	2	1	2	3	3	3	2	4	3	3	3	2	2	2	0	1	2	1	3	3	1	2	3	1	1	2	3	1	1	0	2
sp|Q7Z7G0-2|TARSH_HUMAN;sp|Q7Z7G0-3|TARSH_HUMAN;sp|Q7Z7G0-4|TARSH_HUMAN;sp|Q7Z7G0|TARSH_HUMAN;tr|H0Y897|H0Y897_HUMAN;tr|H7C556|H7C556_HUMAN;tr|D3YTG3|D3YTG3_HUMAN;tr|H7C5S3|H7C5S3_HUMAN	sp|Q7Z7G0-2|TARSH_HUMAN;sp|Q7Z7G0-3|TARSH_HUMAN;sp|Q7Z7G0-4|TARSH_HUMAN;sp|Q7Z7G0|TARSH_HUMAN;tr|H0Y897|H0Y897_HUMAN;tr|H7C556|H7C556_HUMAN;tr|D3YTG3|D3YTG3_HUMAN	8;8;8;8;8;8;8;1	8;8;8;8;8;8;8;1	8;8;8;8;8;8;8;1	sp|Q7Z7G0-2|TARSH_HUMAN Isoform 2 of Target of Nesh-SH3 OS=Homo sapiens OX=9606 GN=ABI3BP;sp|Q7Z7G0-3|TARSH_HUMAN Isoform 3 of Target of Nesh-SH3 OS=Homo sapiens OX=9606 GN=ABI3BP;sp|Q7Z7G0-4|TARSH_HUMAN Isoform 4 of Target of Nesh-SH3 OS=Homo sapiens OX=9	Isoform 2 of Target of Nesh-SH3	ABI3BP;sp|Q7Z7G0-3|TARSH	8	8	8	8	6	6	8	5	5	4	8	7	3	6	6	5	6	5	5	5	6	5	6	5	6	4	6	7	5	5	5	6	4	5	3	4	4	5	4	4	6	5
sp|Q7Z7M0|MEGF8_HUMAN;sp|Q7Z7M0-2|MEGF8_HUMAN;tr|M0R0Q0|M0R0Q0_HUMAN	sp|Q7Z7M0|MEGF8_HUMAN;sp|Q7Z7M0-2|MEGF8_HUMAN	12;11;1	12;11;1	12;11;1	sp|Q7Z7M0|MEGF8_HUMAN Multiple epidermal growth factor-like domains protein 8 OS=Homo sapiens OX=9606 GN=MEGF8 PE=1 SV=2;sp|Q7Z7M0-2|MEGF8_HUMAN Isoform 2 of Multiple epidermal growth factor-like domains protein 8 OS=Homo sapiens OX=9606 GN=MEGF8	Multiple epidermal growth factor-like domains protein 8	MEGF8	3	12	12	12	7	9	8	7	7	6	7	6	6	7	8	5	7	3	6	5	6	7	6	6	7	8	4	6	4	6	4	4	7	5	2	4	5	6	5	4	3	4
sp|Q86SQ4-2|AGRG6_HUMAN;sp|Q86SQ4|AGRG6_HUMAN;sp|Q86SQ4-4|AGRG6_HUMAN;sp|Q86SQ4-3|AGRG6_HUMAN	sp|Q86SQ4-2|AGRG6_HUMAN;sp|Q86SQ4|AGRG6_HUMAN;sp|Q86SQ4-4|AGRG6_HUMAN;sp|Q86SQ4-3|AGRG6_HUMAN	1;1;1;1	1;1;1;1	1;1;1;1	sp|Q86SQ4-2|AGRG6_HUMAN Isoform 2 of Adhesion G-protein coupled receptor G6 OS=Homo sapiens OX=9606 GN=ADGRG6;sp|Q86SQ4|AGRG6_HUMAN Adhesion G-protein coupled receptor G6 OS=Homo sapiens OX=9606 GN=ADGRG6 PE=1 SV=3;sp|Q86SQ4-4|AGRG6_HUMAN Isoform 4 of Adhe	Isoform 2 of Adhesion G-protein coupled receptor G6	ADGRG6;sp|Q86SQ4|AGRG6	4	1	1	1	1	1	1	1	1	1	1	1	1	1	0	1	1	1	1	1	1	1	1	1	1	1	1	0	1	1	1	0	1	1	0	0	1	1	0	1	1	1
sp|Q86TH1|ATL2_HUMAN;tr|B1B0D4|B1B0D4_HUMAN	sp|Q86TH1|ATL2_HUMAN;tr|B1B0D4|B1B0D4_HUMAN	3;3	3;3	3;3	sp|Q86TH1|ATL2_HUMAN ADAMTS-like protein 2 OS=Homo sapiens OX=9606 GN=ADAMTSL2 PE=1 SV=1;tr|B1B0D4|B1B0D4_HUMAN ADAMTS-like protein 2 OS=Homo sapiens OX=9606 GN=ADAMTSL2 PE=1 SV=1	ADAMTS-like protein 2	ADAMTSL2	2	3	3	3	1	2	3	2	3	2	2	1	2	2	3	2	3	2	3	2	3	3	3	2	2	2	2	2	2	2	2	1	1	1	1	2	1	0	2	1	1	1
sp|Q86UD1|OAF_HUMAN;tr|E9PJ29|E9PJ29_HUMAN	sp|Q86UD1|OAF_HUMAN;tr|E9PJ29|E9PJ29_HUMAN	4;2	4;2	4;2	sp|Q86UD1|OAF_HUMAN Out at first protein homolog OS=Homo sapiens OX=9606 GN=OAF PE=2 SV=1;tr|E9PJ29|E9PJ29_HUMAN Out at first protein homolog OS=Homo sapiens OX=9606 GN=OAF PE=1 SV=1	Out at first protein homolog	OAF	2	4	4	4	4	4	4	4	4	4	4	4	4	4	4	4	4	4	4	3	4	3	4	3	4	4	4	4	4	4	4	4	4	4	4	4	4	4	4	3	3	4
sp|Q86UN3|R4RL2_HUMAN	sp|Q86UN3|R4RL2_HUMAN	2	2	2	sp|Q86UN3|R4RL2_HUMAN Reticulon-4 receptor-like 2 OS=Homo sapiens OX=9606 GN=RTN4RL2 PE=1 SV=1	Reticulon-4 receptor-like 2	RTN4RL2	1	2	2	2	1	2	1	2	1	2	1	1	1	2	1	1	1	1	1	1	0	2	1	0	0	2	1	1	2	1	1	2	1	2	1	1	1	1	1	2	2	1
sp|Q86UX7|URP2_HUMAN;sp|Q86UX7-2|URP2_HUMAN;tr|F5H1C6|F5H1C6_HUMAN	sp|Q86UX7|URP2_HUMAN;sp|Q86UX7-2|URP2_HUMAN;tr|F5H1C6|F5H1C6_HUMAN	2;2;1	2;2;1	2;2;1	sp|Q86UX7|URP2_HUMAN Fermitin family homolog 3 OS=Homo sapiens OX=9606 GN=FERMT3 PE=1 SV=1;sp|Q86UX7-2|URP2_HUMAN Isoform 2 of Fermitin family homolog 3 OS=Homo sapiens OX=9606 GN=FERMT3;tr|F5H1C6|F5H1C6_HUMAN Fermitin family homolog 3 (Fragment) OS=Homo s	Fermitin family homolog 3	FERMT3	3	2	2	2	2	1	0	0	0	0	1	0	1	2	2	2	1	1	2	1	2	1	2	1	1	0	0	0	0	2	0	0	0	0	1	0	0	0	2	0	0	0
sp|Q86YA3-3|ZGRF1_HUMAN;sp|Q86YA3-6|ZGRF1_HUMAN;sp|Q86YA3-5|ZGRF1_HUMAN;tr|G3XAL8|G3XAL8_HUMAN;sp|Q86YA3-4|ZGRF1_HUMAN;sp|Q86YA3|ZGRF1_HUMAN	sp|Q86YA3-3|ZGRF1_HUMAN;sp|Q86YA3-6|ZGRF1_HUMAN;sp|Q86YA3-5|ZGRF1_HUMAN;tr|G3XAL8|G3XAL8_HUMAN;sp|Q86YA3-4|ZGRF1_HUMAN;sp|Q86YA3|ZGRF1_HUMAN	2;2;2;2;2;2	2;2;2;2;2;2	2;2;2;2;2;2	sp|Q86YA3-3|ZGRF1_HUMAN Isoform 3 of Protein ZGRF1 OS=Homo sapiens OX=9606 GN=ZGRF1;sp|Q86YA3-6|ZGRF1_HUMAN Isoform 6 of Protein ZGRF1 OS=Homo sapiens OX=9606 GN=ZGRF1;sp|Q86YA3-5|ZGRF1_HUMAN Isoform 5 of Protein ZGRF1 OS=Homo sapiens OX=9606 GN=ZGRF1;tr|G	Isoform 3 of Protein ZGRF1	ZGRF1;sp|Q86YA3-6|ZGRF1	6	2	2	2	1	1	2	1	1	1	1	1	1	1	1	1	1	1	1	1	1	1	1	1	1	1	1	1	1	1	1	1	1	1	1	1	1	1	1	1	1	1
sp|Q8IUC0|KR131_HUMAN	sp|Q8IUC0|KR131_HUMAN	5	5	5	sp|Q8IUC0|KR131_HUMAN Keratin-associated protein 13-1 OS=Homo sapiens OX=9606 GN=KRTAP13-1 PE=2 SV=2	Keratin-associated protein 13-1	KRTAP13-1	1	5	5	5	0	0	0	0	0	0	0	0	0	0	0	0	0	0	0	0	0	0	0	0	5	0	0	0	0	0	0	0	0	0	0	0	0	0	0	0	0	0
sp|Q8IUC1|KR111_HUMAN	sp|Q8IUC1|KR111_HUMAN	2	2	2	sp|Q8IUC1|KR111_HUMAN Keratin-associated protein 11-1 OS=Homo sapiens OX=9606 GN=KRTAP11-1 PE=2 SV=1	Keratin-associated protein 11-1	KRTAP11-1	1	2	2	2	0	0	0	0	0	0	0	0	0	0	0	0	0	0	0	0	0	0	0	0	2	0	0	0	0	0	0	0	0	0	0	0	0	0	0	0	0	0
sp|Q8IUL8|CILP2_HUMAN;tr|K7EPJ4|K7EPJ4_HUMAN	sp|Q8IUL8|CILP2_HUMAN;tr|K7EPJ4|K7EPJ4_HUMAN	4;4	4;4	4;4	sp|Q8IUL8|CILP2_HUMAN Cartilage intermediate layer protein 2 OS=Homo sapiens OX=9606 GN=CILP2 PE=2 SV=2;tr|K7EPJ4|K7EPJ4_HUMAN Cartilage intermediate layer protein 2, isoform CRA_b OS=Homo sapiens OX=9606 GN=CILP2 PE=1 SV=1	Cartilage intermediate layer protein 2	CILP2	2	4	4	4	2	2	1	1	2	2	1	1	1	0	1	0	2	0	0	1	2	2	2	2	2	2	2	0	2	1	2	2	0	2	2	1	2	1	0	0	2	2
sp|Q8IXL6|FA20C_HUMAN;tr|A0A0G2JQD6|A0A0G2JQD6_HUMAN;tr|K7EQL5|K7EQL5_HUMAN;sp|Q96MK3|FA20A_HUMAN	sp|Q8IXL6|FA20C_HUMAN;tr|A0A0G2JQD6|A0A0G2JQD6_HUMAN	3;2;1;1	3;2;1;1	3;2;1;1	sp|Q8IXL6|FA20C_HUMAN Extracellular serine/threonine protein kinase FAM20C OS=Homo sapiens OX=9606 GN=FAM20C PE=1 SV=2;tr|A0A0G2JQD6|A0A0G2JQD6_HUMAN Extracellular serine/threonine protein kinase FAM20C (Fragment) OS=Homo sapiens OX=9606 GN=FAM20C PE=1 SV=	Extracellular serine/threonine protein kinase FAM20C	FAM20C	4	3	3	3	1	1	0	2	1	1	2	2	0	1	2	1	0	3	2	2	1	2	3	3	2	0	2	0	1	1	1	1	1	2	2	2	1	1	0	1	1	1
sp|Q8IZF2|AGRF5_HUMAN;sp|Q8IZF2-2|AGRF5_HUMAN;sp|Q8IZF2-3|AGRF5_HUMAN	sp|Q8IZF2|AGRF5_HUMAN;sp|Q8IZF2-2|AGRF5_HUMAN;sp|Q8IZF2-3|AGRF5_HUMAN	4;4;2	4;4;2	4;4;2	sp|Q8IZF2|AGRF5_HUMAN Adhesion G protein-coupled receptor F5 OS=Homo sapiens OX=9606 GN=ADGRF5 PE=1 SV=3;sp|Q8IZF2-2|AGRF5_HUMAN Isoform 2 of Adhesion G protein-coupled receptor F5 OS=Homo sapiens OX=9606 GN=ADGRF5;sp|Q8IZF2-3|AGRF5_HUMAN Isoform 3 of Adhe	Adhesion G protein-coupled receptor F5	ADGRF5	3	4	4	4	2	2	2	4	1	3	3	4	1	3	4	3	2	2	4	2	3	4	4	3	2	3	3	4	1	1	3	4	3	1	4	3	2	1	3	3	2	3
sp|Q8N6C8|LIRA3_HUMAN;sp|Q8N6C8-3|LIRA3_HUMAN;tr|A0A0G2JMY9|A0A0G2JMY9_HUMAN;sp|Q8N6C8-2|LIRA3_HUMAN;tr|A0A0G2JM99|A0A0G2JM99_HUMAN;tr|A0A0G2JMJ0|A0A0G2JMJ0_HUMAN;tr|A0A0G2JLV5|A0A0G2JLV5_HUMAN;tr|A0A0G2JNQ6|A0A0G2JNQ6_HUMAN;tr|D9IDM5|D9IDM5_HUMAN;tr|D9IDM6|D9IDM6_HUMAN;sp|Q8NHL6-3|LIRB1_HUMAN;tr|A0A087WSV6|A0A087WSV6_HUMAN;tr|A0A0G2JP64|A0A0G2JP64_HUMAN;tr|A0A0G2JP80|A0A0G2JP80_HUMAN;tr|A0A0G2JN…	sp|Q8N6C8|LIRA3_HUMAN;sp|Q8N6C8-3|LIRA3_HUMAN;tr|A0A0G2JMY9|A0A0G2JMY9_HUMAN;sp|Q8N6C8-2|LIRA3_HUMAN;tr|A0A0G2JM99|A0A0G2JM99_HUMAN;tr|A0A0G2JMJ0|A0A0G2JMJ0_HUMAN	6;6;6;5;3;3;2;2;2;2;2;2;2;2;2;2;2;2;2;2;2;2;2;2;2;2;2;2;2;2;1;1;1	6;6;6;5;3;3;2;2;2;2;2;2;2;2;2;2;2;2;2;2;2;2;2;2;2;2;2;2;2;2;1;1;1	5;5;5;4;3;2;2;2;2;2;2;2;2;2;2;2;2;2;2;2;2;2;2;2;2;2;2;2;2;2;1;1;1	sp|Q8N6C8|LIRA3_HUMAN Leukocyte immunoglobulin-like receptor subfamily A member 3 OS=Homo sapiens OX=9606 GN=LILRA3 PE=1 SV=3;sp|Q8N6C8-3|LIRA3_HUMAN Isoform 3 of Leukocyte immunoglobulin-like receptor subfamily A member 3 OS=Homo sapiens OX=9606 GN=LILRA3	Leukocyte immunoglobulin-like receptor subfamily A member 3	LILRA3	33	6	6	5	4	0	3	5	0	6	5	0	2	4	4	3	4	3	0	5	4	6	6	5	5	0	5	6	0	6	4	0	2	6	5	5	5	2	0	6	6	5
sp|Q8NBP7|PCSK9_HUMAN;sp|Q8NBP7-2|PCSK9_HUMAN	sp|Q8NBP7|PCSK9_HUMAN	9;4	9;4	9;4	sp|Q8NBP7|PCSK9_HUMAN Proprotein convertase subtilisin/kexin type 9 OS=Homo sapiens OX=9606 GN=PCSK9 PE=1 SV=3	Proprotein convertase subtilisin/kexin type 9	PCSK9	2	9	9	9	7	6	8	7	8	7	4	4	6	7	6	4	6	8	7	5	7	4	7	4	6	7	5	4	6	8	7	7	6	6	6	3	5	5	7	4	6	6
sp|Q8NDA2-4|HMCN2_HUMAN;sp|Q8NDA2-2|HMCN2_HUMAN;sp|Q8NDA2|HMCN2_HUMAN	sp|Q8NDA2-4|HMCN2_HUMAN;sp|Q8NDA2-2|HMCN2_HUMAN;sp|Q8NDA2|HMCN2_HUMAN	2;2;2	2;2;2	2;2;2	sp|Q8NDA2-4|HMCN2_HUMAN Isoform 3 of Hemicentin-2 OS=Homo sapiens OX=9606 GN=HMCN2;sp|Q8NDA2-2|HMCN2_HUMAN Isoform 2 of Hemicentin-2 OS=Homo sapiens OX=9606 GN=HMCN2;sp|Q8NDA2|HMCN2_HUMAN Hemicentin-2 OS=Homo sapiens OX=9606 GN=HMCN2 PE=2 SV=3	Isoform 3 of Hemicentin-2	HMCN2;sp|Q8NDA2-2|HMCN2	3	2	2	2	1	0	0	0	0	0	0	0	0	0	0	0	1	0	1	0	1	2	0	1	0	0	0	0	0	0	0	2	0	0	0	0	0	0	0	0	0	2
sp|Q8TF66|LRC15_HUMAN;sp|Q8TF66-2|LRC15_HUMAN	sp|Q8TF66|LRC15_HUMAN;sp|Q8TF66-2|LRC15_HUMAN	8;8	8;8	8;8	sp|Q8TF66|LRC15_HUMAN Leucine-rich repeat-containing protein 15 OS=Homo sapiens OX=9606 GN=LRRC15 PE=2 SV=2;sp|Q8TF66-2|LRC15_HUMAN Isoform 2 of Leucine-rich repeat-containing protein 15 OS=Homo sapiens OX=9606 GN=LRRC15	Leucine-rich repeat-containing protein 15	LRRC15	2	8	8	8	0	0	0	0	7	0	0	0	1	0	0	0	0	0	2	0	0	0	1	0	5	0	0	0	0	0	0	0	0	0	0	0	0	0	0	0	0	0
sp|Q8WVV4-1|POF1B_HUMAN;sp|Q8WVV4|POF1B_HUMAN;sp|Q8WVV4-3|POF1B_HUMAN	sp|Q8WVV4-1|POF1B_HUMAN;sp|Q8WVV4|POF1B_HUMAN;sp|Q8WVV4-3|POF1B_HUMAN	4;4;2	4;4;2	4;4;2	sp|Q8WVV4-1|POF1B_HUMAN Isoform 1 of Protein POF1B OS=Homo sapiens OX=9606 GN=POF1B;sp|Q8WVV4|POF1B_HUMAN Protein POF1B OS=Homo sapiens OX=9606 GN=POF1B PE=1 SV=3;sp|Q8WVV4-3|POF1B_HUMAN Isoform 3 of Protein POF1B OS=Homo sapiens OX=9606 GN=POF1B	Isoform 1 of Protein POF1B	POF1B;sp|Q8WVV4|POF1B	3	4	4	4	3	1	0	0	2	0	0	1	3	2	2	2	3	0	3	3	2	2	2	2	4	2	3	1	3	1	1	2	1	1	1	0	4	2	0	0	0	3
sp|Q8WZ75-2|ROBO4_HUMAN;sp|Q8WZ75|ROBO4_HUMAN;sp|Q8WZ75-3|ROBO4_HUMAN;tr|B4DYV8|B4DYV8_HUMAN	sp|Q8WZ75-2|ROBO4_HUMAN;sp|Q8WZ75|ROBO4_HUMAN;sp|Q8WZ75-3|ROBO4_HUMAN;tr|B4DYV8|B4DYV8_HUMAN	8;8;6;6	8;8;6;6	8;8;6;6	sp|Q8WZ75-2|ROBO4_HUMAN Isoform 2 of Roundabout homolog 4 OS=Homo sapiens OX=9606 GN=ROBO4;sp|Q8WZ75|ROBO4_HUMAN Roundabout homolog 4 OS=Homo sapiens OX=9606 GN=ROBO4 PE=1 SV=1;sp|Q8WZ75-3|ROBO4_HUMAN Isoform 3 of Roundabout homolog 4 OS=Homo sapiens OX=96	Isoform 2 of Roundabout homolog 4	ROBO4;sp|Q8WZ75|ROBO4	4	8	8	8	6	5	4	1	2	4	5	5	4	3	2	2	3	1	3	2	2	4	4	5	5	3	3	4	5	2	2	3	5	2	5	3	4	1	4	4	5	3
sp|Q92820|GGH_HUMAN	sp|Q92820|GGH_HUMAN	9	9	9	sp|Q92820|GGH_HUMAN Gamma-glutamyl hydrolase OS=Homo sapiens OX=9606 GN=GGH PE=1 SV=2	Gamma-glutamyl hydrolase	GGH	1	9	9	9	6	6	7	7	8	6	8	8	7	7	8	7	8	6	8	8	8	8	8	7	7	5	8	7	7	8	7	6	7	7	6	7	7	7	7	7	9	7
sp|Q92859-3|NEO1_HUMAN;sp|Q92859-2|NEO1_HUMAN;sp|Q92859-4|NEO1_HUMAN;sp|Q92859|NEO1_HUMAN;tr|Q59FP8|Q59FP8_HUMAN	sp|Q92859-3|NEO1_HUMAN;sp|Q92859-2|NEO1_HUMAN;sp|Q92859-4|NEO1_HUMAN;sp|Q92859|NEO1_HUMAN;tr|Q59FP8|Q59FP8_HUMAN	5;5;5;5;4	5;5;5;5;4	5;5;5;5;4	sp|Q92859-3|NEO1_HUMAN Isoform 3 of Neogenin OS=Homo sapiens OX=9606 GN=NEO1;sp|Q92859-2|NEO1_HUMAN Isoform 2 of Neogenin OS=Homo sapiens OX=9606 GN=NEO1;sp|Q92859-4|NEO1_HUMAN Isoform 4 of Neogenin OS=Homo sapiens OX=9606 GN=NEO1;sp|Q92859|NEO1_HUMAN Neog	Isoform 3 of Neogenin	NEO1;sp|Q92859-2|NEO1	5	5	5	5	1	1	1	1	2	1	3	2	3	0	1	1	2	2	3	1	2	3	4	3	3	1	1	1	1	0	0	1	1	3	0	0	1	1	1	4	2	1
sp|Q92954-3|PRG4_HUMAN;tr|A0A0U1RR20|A0A0U1RR20_HUMAN;sp|Q92954-6|PRG4_HUMAN;sp|Q92954|PRG4_HUMAN;sp|Q92954-4|PRG4_HUMAN;sp|Q92954-5|PRG4_HUMAN;sp|Q92954-2|PRG4_HUMAN;tr|J3KP74|J3KP74_HUMAN	sp|Q92954-3|PRG4_HUMAN;tr|A0A0U1RR20|A0A0U1RR20_HUMAN;sp|Q92954-6|PRG4_HUMAN;sp|Q92954|PRG4_HUMAN;sp|Q92954-4|PRG4_HUMAN;sp|Q92954-5|PRG4_HUMAN;sp|Q92954-2|PRG4_HUMAN	26;24;24;24;23;21;21;3	26;24;24;24;23;21;21;3	26;24;24;24;23;21;21;3	sp|Q92954-3|PRG4_HUMAN Isoform C of Proteoglycan 4 OS=Homo sapiens OX=9606 GN=PRG4;tr|A0A0U1RR20|A0A0U1RR20_HUMAN Proteoglycan 4 OS=Homo sapiens OX=9606 GN=PRG4 PE=1 SV=1;sp|Q92954-6|PRG4_HUMAN Isoform F of Proteoglycan 4 OS=Homo sapiens OX=9606 GN=PRG4;sp	Isoform C of Proteoglycan 4	PRG4;tr|A0A0U1RR20|A0A0U1RR20	8	26	26	26	13	18	20	22	21	21	23	20	19	19	18	21	20	21	20	22	19	22	20	20	18	21	17	23	20	21	18	19	17	19	20	22	17	13	23	24	18	17
sp|Q96DV4-2|RM38_HUMAN;sp|Q96DV4|RM38_HUMAN	sp|Q96DV4-2|RM38_HUMAN;sp|Q96DV4|RM38_HUMAN	1;1	1;1	1;1	sp|Q96DV4-2|RM38_HUMAN Isoform 2 of 39S ribosomal protein L38, mitochondrial OS=Homo sapiens OX=9606 GN=MRPL38;sp|Q96DV4|RM38_HUMAN 39S ribosomal protein L38, mitochondrial OS=Homo sapiens OX=9606 GN=MRPL38 PE=1 SV=2	Isoform 2 of 39S ribosomal protein L38, mitochondrial	MRPL38;sp|Q96DV4|RM38	2	1	1	1	1	1	1	1	1	1	1	1	1	1	1	1	1	1	1	1	1	1	1	1	1	1	1	1	1	1	1	1	1	1	1	1	1	1	1	1	1	1
sp|Q96FX8|PERP_HUMAN	sp|Q96FX8|PERP_HUMAN	1	1	1	sp|Q96FX8|PERP_HUMAN p53 apoptosis effector related to PMP-22 OS=Homo sapiens OX=9606 GN=PERP PE=2 SV=1	p53 apoptosis effector related to PMP-22	PERP	1	1	1	1	0	0	0	0	0	0	0	0	1	0	0	1	0	0	0	0	0	0	0	0	0	0	0	0	0	0	0	0	0	0	0	0	0	0	0	0	0	0
sp|Q96IY4|CBPB2_HUMAN;tr|A0A087WSY5|A0A087WSY5_HUMAN;sp|Q96IY4-2|CBPB2_HUMAN;CON__Q2KIG3	sp|Q96IY4|CBPB2_HUMAN;tr|A0A087WSY5|A0A087WSY5_HUMAN;sp|Q96IY4-2|CBPB2_HUMAN	16;14;11;1	16;14;11;1	16;14;11;1	sp|Q96IY4|CBPB2_HUMAN Carboxypeptidase B2 OS=Homo sapiens OX=9606 GN=CPB2 PE=1 SV=2;tr|A0A087WSY5|A0A087WSY5_HUMAN Carboxypeptidase B2 OS=Homo sapiens OX=9606 GN=CPB2 PE=1 SV=1;sp|Q96IY4-2|CBPB2_HUMAN Isoform 2 of Carboxypeptidase B2 OS=Homo sapiens OX=960	Carboxypeptidase B2	CPB2	4	16	16	16	13	12	14	15	12	15	14	13	13	12	14	13	12	14	14	14	13	15	15	14	13	14	13	13	12	13	14	13	12	13	11	13	11	14	10	13	12	13
sp|Q96KG7-2|MEG10_HUMAN;sp|Q96KG7|MEG10_HUMAN	sp|Q96KG7-2|MEG10_HUMAN;sp|Q96KG7|MEG10_HUMAN	2;2	2;2	2;2	sp|Q96KG7-2|MEG10_HUMAN Isoform 2 of Multiple epidermal growth factor-like domains protein 10 OS=Homo sapiens OX=9606 GN=MEGF10;sp|Q96KG7|MEG10_HUMAN Multiple epidermal growth factor-like domains protein 10 OS=Homo sapiens OX=9606 GN=MEGF10 PE=1 SV=1	Isoform 2 of Multiple epidermal growth factor-like domains protein 10	MEGF10;sp|Q96KG7|MEG10	2	2	2	2	1	1	0	0	0	0	0	0	2	1	0	1	1	0	1	1	1	1	2	1	2	1	0	1	1	2	0	2	0	0	0	0	0	0	1	1	0	0
sp|Q96KN2|CNDP1_HUMAN;tr|J3KRP0|J3KRP0_HUMAN	sp|Q96KN2|CNDP1_HUMAN;tr|J3KRP0|J3KRP0_HUMAN	21;20	21;20	21;20	sp|Q96KN2|CNDP1_HUMAN Beta-Ala-His dipeptidase OS=Homo sapiens OX=9606 GN=CNDP1 PE=1 SV=4;tr|J3KRP0|J3KRP0_HUMAN Beta-Ala-His dipeptidase OS=Homo sapiens OX=9606 GN=CNDP1 PE=1 SV=2	Beta-Ala-His dipeptidase	CNDP1	2	21	21	21	14	14	16	14	14	14	16	16	16	17	19	14	19	16	18	18	19	18	16	18	16	17	15	17	18	15	14	14	16	15	13	13	16	14	14	16	13	17
sp|Q96P63|SPB12_HUMAN;sp|Q96P63-2|SPB12_HUMAN	sp|Q96P63|SPB12_HUMAN;sp|Q96P63-2|SPB12_HUMAN	6;6	6;6	6;6	sp|Q96P63|SPB12_HUMAN Serpin B12 OS=Homo sapiens OX=9606 GN=SERPINB12 PE=1 SV=1;sp|Q96P63-2|SPB12_HUMAN Isoform 2 of Serpin B12 OS=Homo sapiens OX=9606 GN=SERPINB12	Serpin B12	SERPINB12	2	6	6	6	3	4	2	1	2	3	3	3	4	4	5	6	5	3	3	5	4	3	5	5	4	3	4	2	4	1	3	2	4	4	2	1	3	2	2	2	1	3
sp|Q96PD5|PGRP2_HUMAN;sp|Q96PD5-2|PGRP2_HUMAN;tr|M0R2W8|M0R2W8_HUMAN;tr|M0QYW3|M0QYW3_HUMAN	sp|Q96PD5|PGRP2_HUMAN;sp|Q96PD5-2|PGRP2_HUMAN	26;24;4;2	26;24;4;2	23;21;4;2	sp|Q96PD5|PGRP2_HUMAN N-acetylmuramoyl-L-alanine amidase OS=Homo sapiens OX=9606 GN=PGLYRP2 PE=1 SV=1;sp|Q96PD5-2|PGRP2_HUMAN Isoform 2 of N-acetylmuramoyl-L-alanine amidase OS=Homo sapiens OX=9606 GN=PGLYRP2	N-acetylmuramoyl-L-alanine amidase	PGLYRP2	4	26	26	23	20	23	23	20	20	23	22	20	20	22	20	24	21	22	23	24	20	21	25	24	22	19	22	21	20	21	22	23	20	21	19	21	21	15	19	23	19	18
sp|Q96RD9-4|FCRL5_HUMAN;sp|Q96RD9-3|FCRL5_HUMAN;sp|Q96RD9|FCRL5_HUMAN	sp|Q96RD9-4|FCRL5_HUMAN;sp|Q96RD9-3|FCRL5_HUMAN;sp|Q96RD9|FCRL5_HUMAN	2;2;2	2;2;2	2;2;2	sp|Q96RD9-4|FCRL5_HUMAN Isoform 4 of Fc receptor-like protein 5 OS=Homo sapiens OX=9606 GN=FCRL5;sp|Q96RD9-3|FCRL5_HUMAN Isoform 3 of Fc receptor-like protein 5 OS=Homo sapiens OX=9606 GN=FCRL5;sp|Q96RD9|FCRL5_HUMAN Fc receptor-like protein 5 OS=Homo sapie	Isoform 4 of Fc receptor-like protein 5	FCRL5;sp|Q96RD9-3|FCRL5	3	2	2	2	1	1	1	1	0	1	1	1	1	1	1	2	0	1	1	1	0	1	0	0	0	0	1	1	0	0	1	1	0	1	0	1	1	1	1	1	1	1
sp|Q96S96|PEBP4_HUMAN	sp|Q96S96|PEBP4_HUMAN	3	3	3	sp|Q96S96|PEBP4_HUMAN Phosphatidylethanolamine-binding protein 4 OS=Homo sapiens OX=9606 GN=PEBP4 PE=1 SV=3	Phosphatidylethanolamine-binding protein 4	PEBP4	1	3	3	3	3	3	3	3	3	2	3	3	2	3	3	2	2	2	3	3	2	2	3	3	3	2	2	3	3	2	2	3	2	1	0	3	2	2	2	3	3	3
sp|Q99497|PARK7_HUMAN;tr|K7EN27|K7EN27_HUMAN;tr|K7ELW0|K7ELW0_HUMAN	sp|Q99497|PARK7_HUMAN;tr|K7EN27|K7EN27_HUMAN;tr|K7ELW0|K7ELW0_HUMAN	3;2;2	3;2;2	3;2;2	sp|Q99497|PARK7_HUMAN Protein/nucleic acid deglycase DJ-1 OS=Homo sapiens OX=9606 GN=PARK7 PE=1 SV=2;tr|K7EN27|K7EN27_HUMAN Protein/nucleic acid deglycase DJ-1 (Fragment) OS=Homo sapiens OX=9606 GN=PARK7 PE=1 SV=1;tr|K7ELW0|K7ELW0_HUMAN Protein/nucleic aci	Protein/nucleic acid deglycase DJ-1	PARK7	3	3	3	3	3	3	2	3	2	1	3	1	2	2	2	3	1	1	2	3	2	2	3	2	3	2	2	1	2	1	2	2	1	3	2	2	1	2	2	1	2	3
sp|Q99784-5|NOE1_HUMAN;sp|Q99784-3|NOE1_HUMAN;sp|Q99784|NOE1_HUMAN;tr|F5H810|F5H810_HUMAN;tr|F8W870|F8W870_HUMAN;tr|H0YFB9|H0YFB9_HUMAN;tr|F5GZQ2|F5GZQ2_HUMAN;sp|Q99784-4|NOE1_HUMAN;sp|Q99784-2|NOE1_HUMAN	sp|Q99784-5|NOE1_HUMAN;sp|Q99784-3|NOE1_HUMAN;sp|Q99784|NOE1_HUMAN;tr|F5H810|F5H810_HUMAN	6;6;6;4;2;1;1;1;1	6;6;6;4;2;1;1;1;1	6;6;6;4;2;1;1;1;1	sp|Q99784-5|NOE1_HUMAN Isoform 5 of Noelin OS=Homo sapiens OX=9606 GN=OLFM1;sp|Q99784-3|NOE1_HUMAN Isoform 3 of Noelin OS=Homo sapiens OX=9606 GN=OLFM1;sp|Q99784|NOE1_HUMAN Noelin OS=Homo sapiens OX=9606 GN=OLFM1 PE=1 SV=4;tr|F5H810|F5H810_HUMAN Noelin (Fr	Isoform 5 of Noelin	OLFM1;sp|Q99784-3|NOE1	9	6	6	6	5	6	6	6	5	4	6	6	5	5	5	2	5	5	5	5	5	6	4	5	5	4	5	5	4	4	5	6	5	5	5	5	6	3	5	5	5	5
sp|Q99880|H2B1L_HUMAN;sp|Q99879|H2B1M_HUMAN;sp|Q99877|H2B1N_HUMAN;sp|Q93079|H2B1H_HUMAN;sp|Q5QNW6|H2B2F_HUMAN;sp|P62807|H2B1C_HUMAN;sp|P58876|H2B1D_HUMAN;sp|P57053|H2BFS_HUMAN;sp|O60814|H2B1K_HUMAN;sp|Q5QNW6-2|H2B2F_HUMAN;tr|U3KQK0|U3KQK0_HUMAN;sp|Q8N257|H2B3B_HUMAN;sp|Q16778|H2B2E_HUMAN;sp|P33778|H2B1B_HUMAN;sp|P23527|H2B1O_HUMAN;sp|P06899|H2B1J_HUMAN	sp|Q99880|H2B1L_HUMAN;sp|Q99879|H2B1M_HUMAN;sp|Q99877|H2B1N_HUMAN;sp|Q93079|H2B1H_HUMAN;sp|Q5QNW6|H2B2F_HUMAN;sp|P62807|H2B1C_HUMAN;sp|P58876|H2B1D_HUMAN;sp|P57053|H2BFS_HUMAN;sp|O60814|H2B1K_HUMAN;sp|Q5QNW6-2|H2B2F_HUMAN;tr|U3KQK0|U3KQK0_HUMAN;sp|Q8N257|H2B3B_HUMAN;sp|Q16778|H2B2E_HUMAN;sp|P33778|H2B1B_HUMAN;sp|P23527|H2B1O_HUMAN;sp|P06899|H2B1J_HUMAN	2;2;2;2;2;2;2;2;2;2;2;1;1;1;1;1	2;2;2;2;2;2;2;2;2;2;2;1;1;1;1;1	2;2;2;2;2;2;2;2;2;2;2;1;1;1;1;1	sp|Q99880|H2B1L_HUMAN Histone H2B type 1-L OS=Homo sapiens OX=9606 GN=HIST1H2BL PE=1 SV=3;sp|Q99879|H2B1M_HUMAN Histone H2B type 1-M OS=Homo sapiens OX=9606 GN=HIST1H2BM PE=1 SV=3;sp|Q99877|H2B1N_HUMAN Histone H2B type 1-N OS=Homo sapiens OX=9606 GN=HIST1H	Histone H2B type 1-L	HIST1H2BL	16	2	2	2	2	0	2	1	2	1	0	0	1	1	1	2	1	0	2	1	1	1	1	2	1	0	1	0	1	1	0	0	1	1	0	0	0	0	0	0	0	0
sp|Q99935|PROL1_HUMAN	sp|Q99935|PROL1_HUMAN	3	3	3	sp|Q99935|PROL1_HUMAN Opiorphin prepropeptide OS=Homo sapiens OX=9606 GN=OPRPN PE=1 SV=2	Opiorphin prepropeptide	OPRPN	1	3	3	3	3	0	0	0	1	0	0	0	0	0	0	0	0	0	0	0	0	0	0	1	0	0	0	0	0	0	0	0	0	0	0	0	0	0	0	0	0	0
sp|Q99969|RARR2_HUMAN;tr|C9J8S2|C9J8S2_HUMAN	sp|Q99969|RARR2_HUMAN;tr|C9J8S2|C9J8S2_HUMAN	3;2	3;2	3;2	sp|Q99969|RARR2_HUMAN Retinoic acid receptor responder protein 2 OS=Homo sapiens OX=9606 GN=RARRES2 PE=1 SV=1;tr|C9J8S2|C9J8S2_HUMAN Retinoic acid receptor responder protein 2 (Fragment) OS=Homo sapiens OX=9606 GN=RARRES2 PE=1 SV=1	Retinoic acid receptor responder protein 2	RARRES2	2	3	3	3	3	3	3	3	3	3	3	2	2	3	3	3	2	3	3	3	2	3	3	3	3	3	3	3	3	3	3	3	3	2	3	2	3	2	2	2	3	3
sp|Q99972|MYOC_HUMAN	sp|Q99972|MYOC_HUMAN	2	2	2	sp|Q99972|MYOC_HUMAN Myocilin OS=Homo sapiens OX=9606 GN=MYOC PE=1 SV=2	Myocilin	MYOC	1	2	2	2	1	1	1	1	2	2	2	1	2	1	0	1	0	1	1	1	0	1	2	1	2	2	1	0	1	1	1	1	0	2	0	1	1	0	1	0	0	2
sp|Q9BTY2|FUCO2_HUMAN;sp|Q9BTY2-2|FUCO2_HUMAN;tr|Q7Z6V2|Q7Z6V2_HUMAN	sp|Q9BTY2|FUCO2_HUMAN;sp|Q9BTY2-2|FUCO2_HUMAN	5;3;1	5;3;1	5;3;1	sp|Q9BTY2|FUCO2_HUMAN Plasma alpha-L-fucosidase OS=Homo sapiens OX=9606 GN=FUCA2 PE=1 SV=2;sp|Q9BTY2-2|FUCO2_HUMAN Isoform 2 of Plasma alpha-L-fucosidase OS=Homo sapiens OX=9606 GN=FUCA2	Plasma alpha-L-fucosidase	FUCA2	3	5	5	5	4	3	4	1	3	4	3	3	2	3	4	2	4	0	4	1	4	3	3	3	3	2	2	4	3	2	4	4	2	2	4	2	4	2	2	0	2	0
sp|Q9BVA1|TBB2B_HUMAN;sp|Q13885|TBB2A_HUMAN	sp|Q9BVA1|TBB2B_HUMAN;sp|Q13885|TBB2A_HUMAN	9;9	9;9	2;2	sp|Q9BVA1|TBB2B_HUMAN Tubulin beta-2B chain OS=Homo sapiens OX=9606 GN=TUBB2B PE=1 SV=1;sp|Q13885|TBB2A_HUMAN Tubulin beta-2A chain OS=Homo sapiens OX=9606 GN=TUBB2A PE=1 SV=1	Tubulin beta-2B chain	TUBB2B	2	9	9	2	8	2	0	3	1	2	5	3	4	2	5	2	5	2	6	1	4	4	3	7	4	9	4	4	2	3	3	4	1	3	2	1	5	1	3	0	0	4
sp|Q9BW04|SARG_HUMAN;sp|Q9BW04-2|SARG_HUMAN	sp|Q9BW04|SARG_HUMAN;sp|Q9BW04-2|SARG_HUMAN	2;1	2;1	2;1	sp|Q9BW04|SARG_HUMAN Specifically androgen-regulated gene protein OS=Homo sapiens OX=9606 GN=SARG PE=1 SV=2;sp|Q9BW04-2|SARG_HUMAN Isoform 2 of Specifically androgen-regulated gene protein OS=Homo sapiens OX=9606 GN=SARG	Specifically androgen-regulated gene protein	SARG	2	2	2	2	1	1	0	0	0	0	1	0	0	0	0	0	0	0	0	0	0	0	0	0	0	0	1	0	0	0	0	1	0	0	0	0	0	0	0	0	1	0
sp|Q9BWP8-8|COL11_HUMAN;sp|Q9BWP8-7|COL11_HUMAN;sp|Q9BWP8-6|COL11_HUMAN;sp|Q9BWP8-5|COL11_HUMAN;sp|Q9BWP8-4|COL11_HUMAN;sp|Q9BWP8-3|COL11_HUMAN;sp|Q9BWP8-2|COL11_HUMAN;sp|Q9BWP8-9|COL11_HUMAN;sp|Q9BWP8|COL11_HUMAN;sp|Q9BWP8-10|COL11_HUMAN	sp|Q9BWP8-8|COL11_HUMAN;sp|Q9BWP8-7|COL11_HUMAN;sp|Q9BWP8-6|COL11_HUMAN;sp|Q9BWP8-5|COL11_HUMAN;sp|Q9BWP8-4|COL11_HUMAN;sp|Q9BWP8-3|COL11_HUMAN;sp|Q9BWP8-2|COL11_HUMAN;sp|Q9BWP8-9|COL11_HUMAN;sp|Q9BWP8|COL11_HUMAN;sp|Q9BWP8-10|COL11_HUMAN	5;5;5;5;5;5;5;5;5;5	5;5;5;5;5;5;5;5;5;5	5;5;5;5;5;5;5;5;5;5	sp|Q9BWP8-8|COL11_HUMAN Isoform 8 of Collectin-11 OS=Homo sapiens OX=9606 GN=COLEC11;sp|Q9BWP8-7|COL11_HUMAN Isoform 7 of Collectin-11 OS=Homo sapiens OX=9606 GN=COLEC11;sp|Q9BWP8-6|COL11_HUMAN Isoform 6 of Collectin-11 OS=Homo sapiens OX=9606 GN=COLEC11;s	Isoform 8 of Collectin-11	COLEC11;sp|Q9BWP8-7|COL11	10	5	5	5	4	2	4	3	4	4	4	4	3	4	3	2	3	4	3	3	5	3	3	4	3	3	4	1	3	4	4	3	2	2	3	3	3	3	3	2	1	4
sp|Q9BXR6|FHR5_HUMAN	sp|Q9BXR6|FHR5_HUMAN	20	20	19	sp|Q9BXR6|FHR5_HUMAN Complement factor H-related protein 5 OS=Homo sapiens OX=9606 GN=CFHR5 PE=1 SV=1	Complement factor H-related protein 5	CFHR5	1	20	20	19	14	16	14	15	10	14	16	15	16	18	15	17	15	16	17	16	14	15	17	17	15	16	17	13	11	18	17	16	16	16	15	18	16	12	16	18	15	16
sp|Q9BY67-2|CADM1_HUMAN;tr|A0A087X0T8|A0A087X0T8_HUMAN;tr|A0A087X1W8|A0A087X1W8_HUMAN;tr|A0A0A0MTJ8|A0A0A0MTJ8_HUMAN;sp|Q9BY67-5|CADM1_HUMAN;sp|Q9BY67|CADM1_HUMAN;tr|X5DQS5|X5DQS5_HUMAN;sp|Q9BY67-4|CADM1_HUMAN;sp|Q9BY67-3|CADM1_HUMAN;tr|F5H8J9|F5H8J9_HUMAN	sp|Q9BY67-2|CADM1_HUMAN;tr|A0A087X0T8|A0A087X0T8_HUMAN;tr|A0A087X1W8|A0A087X1W8_HUMAN;tr|A0A0A0MTJ8|A0A0A0MTJ8_HUMAN;sp|Q9BY67-5|CADM1_HUMAN;sp|Q9BY67|CADM1_HUMAN;tr|X5DQS5|X5DQS5_HUMAN;sp|Q9BY67-4|CADM1_HUMAN;sp|Q9BY67-3|CADM1_HUMAN;tr|F5H8J9|F5H8J9_HUMAN	2;2;2;2;2;2;2;2;2;1	2;2;2;2;2;2;2;2;2;1	2;2;2;2;2;2;2;2;2;1	sp|Q9BY67-2|CADM1_HUMAN Isoform 2 of Cell adhesion molecule 1 OS=Homo sapiens OX=9606 GN=CADM1;tr|A0A087X0T8|A0A087X0T8_HUMAN Cell adhesion molecule 1 OS=Homo sapiens OX=9606 GN=CADM1 PE=1 SV=1;tr|A0A087X1W8|A0A087X1W8_HUMAN Cell adhesion molecule 1 OS=Hom	Isoform 2 of Cell adhesion molecule 1	CADM1;tr|A0A087X0T8|A0A087X0T8	10	2	2	2	1	2	1	1	2	2	2	2	1	1	1	2	2	2	2	2	2	2	1	2	1	1	1	1	1	1	1	2	2	2	1	1	1	1	2	1	2	1
sp|Q9C0G6-4|DYH6_HUMAN;sp|Q9C0G6|DYH6_HUMAN	sp|Q9C0G6-4|DYH6_HUMAN;sp|Q9C0G6|DYH6_HUMAN	1;1	1;1	1;1	sp|Q9C0G6-4|DYH6_HUMAN Isoform 4 of Dynein heavy chain 6, axonemal OS=Homo sapiens OX=9606 GN=DNAH6;sp|Q9C0G6|DYH6_HUMAN Dynein heavy chain 6, axonemal OS=Homo sapiens OX=9606 GN=DNAH6 PE=2 SV=3	Isoform 4 of Dynein heavy chain 6, axonemal	DNAH6;sp|Q9C0G6|DYH6	2	1	1	1	0	0	0	0	0	0	0	0	0	0	0	0	0	0	0	0	1	0	0	0	0	0	0	0	0	0	0	0	0	0	0	0	0	0	0	0	0	0
sp|Q9GZZ8|LACRT_HUMAN;tr|F8W0V3|F8W0V3_HUMAN	sp|Q9GZZ8|LACRT_HUMAN;tr|F8W0V3|F8W0V3_HUMAN	3;2	3;2	3;2	sp|Q9GZZ8|LACRT_HUMAN Extracellular glycoprotein lacritin OS=Homo sapiens OX=9606 GN=LACRT PE=1 SV=1;tr|F8W0V3|F8W0V3_HUMAN Extracellular glycoprotein lacritin OS=Homo sapiens OX=9606 GN=LACRT PE=1 SV=1	Extracellular glycoprotein lacritin	LACRT	2	3	3	3	3	2	1	0	3	1	0	0	0	3	1	0	2	0	2	0	1	0	0	3	0	0	0	0	1	1	0	0	0	0	0	0	0	1	0	0	0	1
sp|Q9H1E1|RNAS7_HUMAN	sp|Q9H1E1|RNAS7_HUMAN	2	2	2	sp|Q9H1E1|RNAS7_HUMAN Ribonuclease 7 OS=Homo sapiens OX=9606 GN=RNASE7 PE=1 SV=2	Ribonuclease 7	RNASE7	1	2	2	2	2	2	2	0	2	0	2	1	1	1	1	2	1	1	2	1	1	0	0	0	2	1	2	2	2	0	2	1	1	1	0	1	2	1	0	0	2	1
sp|Q9H1U4|MEGF9_HUMAN	sp|Q9H1U4|MEGF9_HUMAN	1	1	1	sp|Q9H1U4|MEGF9_HUMAN Multiple epidermal growth factor-like domains protein 9 OS=Homo sapiens OX=9606 GN=MEGF9 PE=2 SV=3	Multiple epidermal growth factor-like domains protein 9	MEGF9	1	1	1	1	1	1	1	1	1	1	0	1	1	1	1	1	1	1	1	1	1	0	1	0	1	1	1	1	1	1	1	1	1	1	1	1	1	1	1	1	1	1
sp|Q9H4A9|DPEP2_HUMAN;sp|Q9H4A9-3|DPEP2_HUMAN;sp|Q9H4A9-2|DPEP2_HUMAN;tr|I3L4H3|I3L4H3_HUMAN;tr|I3L348|I3L348_HUMAN;tr|J3QLL2|J3QLL2_HUMAN;tr|J3KSU4|J3KSU4_HUMAN	sp|Q9H4A9|DPEP2_HUMAN;sp|Q9H4A9-3|DPEP2_HUMAN;sp|Q9H4A9-2|DPEP2_HUMAN	6;4;4;2;2;2;1	6;4;4;2;2;2;1	6;4;4;2;2;2;1	sp|Q9H4A9|DPEP2_HUMAN Dipeptidase 2 OS=Homo sapiens OX=9606 GN=DPEP2 PE=1 SV=3;sp|Q9H4A9-3|DPEP2_HUMAN Isoform 3 of Dipeptidase 2 OS=Homo sapiens OX=9606 GN=DPEP2;sp|Q9H4A9-2|DPEP2_HUMAN Isoform 2 of Dipeptidase 2 OS=Homo sapiens OX=9606 GN=DPEP2	Dipeptidase 2	DPEP2	7	6	6	6	4	5	4	5	5	5	5	3	6	3	4	4	5	4	3	4	4	6	5	5	3	5	4	5	4	4	5	5	5	5	5	3	4	3	4	4	4	6
sp|Q9H4B7|TBB1_HUMAN	sp|Q9H4B7|TBB1_HUMAN	4	3	1	sp|Q9H4B7|TBB1_HUMAN Tubulin beta-1 chain OS=Homo sapiens OX=9606 GN=TUBB1 PE=1 SV=1	Tubulin beta-1 chain	TUBB1	1	4	3	1	3	1	0	2	0	1	4	1	2	4	3	2	1	0	1	1	3	3	2	2	0	1	0	1	0	4	1	1	1	1	2	1	1	0	0	0	0	1
sp|Q9H4G4|GAPR1_HUMAN;tr|Q5VZR0|Q5VZR0_HUMAN;tr|A0A087WUM5|A0A087WUM5_HUMAN	sp|Q9H4G4|GAPR1_HUMAN;tr|Q5VZR0|Q5VZR0_HUMAN	5;3;2	5;3;2	5;3;2	sp|Q9H4G4|GAPR1_HUMAN Golgi-associated plant pathogenesis-related protein 1 OS=Homo sapiens OX=9606 GN=GLIPR2 PE=1 SV=3;tr|Q5VZR0|Q5VZR0_HUMAN Golgi-associated plant pathogenesis-related protein 1 OS=Homo sapiens OX=9606 GN=GLIPR2 PE=1 SV=1	Golgi-associated plant pathogenesis-related protein 1	GLIPR2	3	5	5	5	5	4	5	5	3	4	5	5	4	5	4	2	4	4	4	1	4	4	5	4	5	5	2	3	3	4	3	5	4	5	4	3	5	3	5	4	5	4
sp|Q9H8L6|MMRN2_HUMAN;tr|V9GYS9|V9GYS9_HUMAN;tr|R4GMY6|R4GMY6_HUMAN;tr|V9GY43|V9GY43_HUMAN	sp|Q9H8L6|MMRN2_HUMAN	5;2;1;1	5;2;1;1	5;2;1;1	sp|Q9H8L6|MMRN2_HUMAN Multimerin-2 OS=Homo sapiens OX=9606 GN=MMRN2 PE=1 SV=2	Multimerin-2	MMRN2	4	5	5	5	3	4	3	4	3	4	4	3	4	4	3	3	1	3	3	2	2	3	3	3	4	4	4	3	4	3	4	4	4	2	4	3	4	3	4	3	3	3
sp|Q9HBR0-3|S38AA_HUMAN;sp|Q9HBR0|S38AA_HUMAN	sp|Q9HBR0-3|S38AA_HUMAN;sp|Q9HBR0|S38AA_HUMAN	1;1	1;1	1;1	sp|Q9HBR0-3|S38AA_HUMAN Isoform 3 of Putative sodium-coupled neutral amino acid transporter 10 OS=Homo sapiens OX=9606 GN=SLC38A10;sp|Q9HBR0|S38AA_HUMAN Putative sodium-coupled neutral amino acid transporter 10 OS=Homo sapiens OX=9606 GN=SLC38A10 PE=1 SV=2	Isoform 3 of Putative sodium-coupled neutral amino acid transporter 10	SLC38A10;sp|Q9HBR0|S38AA	2	1	1	1	1	1	1	0	1	0	1	1	1	0	0	0	1	1	0	0	1	1	1	1	1	1	0	1	0	1	1	1	0	1	0	1	1	1	0	1	0	1
sp|Q9HCY8|S10AE_HUMAN	sp|Q9HCY8|S10AE_HUMAN	4	4	4	sp|Q9HCY8|S10AE_HUMAN Protein S100-A14 OS=Homo sapiens OX=9606 GN=S100A14 PE=1 SV=1	Protein S100-A14	S100A14	1	4	4	4	4	0	0	0	0	0	0	0	1	0	2	2	2	1	3	2	0	0	0	1	1	0	0	0	1	0	0	0	0	0	1	0	0	0	0	0	0	0
sp|Q9NPH3-2|IL1AP_HUMAN;sp|Q9NPH3|IL1AP_HUMAN;sp|Q9NPH3-5|IL1AP_HUMAN;sp|Q9NPH3-3|IL1AP_HUMAN;tr|C9J1D9|C9J1D9_HUMAN;tr|C9JT28|C9JT28_HUMAN;tr|C9J9W1|C9J9W1_HUMAN;tr|H7C3W4|H7C3W4_HUMAN	sp|Q9NPH3-2|IL1AP_HUMAN;sp|Q9NPH3|IL1AP_HUMAN;sp|Q9NPH3-5|IL1AP_HUMAN;sp|Q9NPH3-3|IL1AP_HUMAN;tr|C9J1D9|C9J1D9_HUMAN;tr|C9JT28|C9JT28_HUMAN	9;9;9;8;6;5;3;2	9;9;9;8;6;5;3;2	9;9;9;8;6;5;3;2	sp|Q9NPH3-2|IL1AP_HUMAN Isoform 2 of Interleukin-1 receptor accessory protein OS=Homo sapiens OX=9606 GN=IL1RAP;sp|Q9NPH3|IL1AP_HUMAN Interleukin-1 receptor accessory protein OS=Homo sapiens OX=9606 GN=IL1RAP PE=1 SV=2;sp|Q9NPH3-5|IL1AP_HUMAN Isoform 4 of	Isoform 2 of Interleukin-1 receptor accessory protein	IL1RAP;sp|Q9NPH3|IL1AP	8	9	9	9	8	8	5	5	6	7	7	6	7	5	9	4	9	7	5	6	7	9	7	7	7	6	6	6	7	6	6	6	5	6	6	4	8	8	4	4	6	7
sp|Q9NPY3|C1QR1_HUMAN	sp|Q9NPY3|C1QR1_HUMAN	8	8	8	sp|Q9NPY3|C1QR1_HUMAN Complement component C1q receptor OS=Homo sapiens OX=9606 GN=CD93 PE=1 SV=3	Complement component C1q receptor	CD93	1	8	8	8	5	5	6	4	6	5	5	6	5	5	5	4	4	5	5	7	7	6	5	6	6	5	4	3	5	6	5	5	5	5	3	4	7	5	5	5	5	5
sp|Q9NVR7-2|TBCC1_HUMAN;sp|Q9NVR7|TBCC1_HUMAN	sp|Q9NVR7-2|TBCC1_HUMAN;sp|Q9NVR7|TBCC1_HUMAN	1;1	1;1	1;1	sp|Q9NVR7-2|TBCC1_HUMAN Isoform 2 of TBCC domain-containing protein 1 OS=Homo sapiens OX=9606 GN=TBCCD1;sp|Q9NVR7|TBCC1_HUMAN TBCC domain-containing protein 1 OS=Homo sapiens OX=9606 GN=TBCCD1 PE=2 SV=1	Isoform 2 of TBCC domain-containing protein 1	TBCCD1;sp|Q9NVR7|TBCC1	2	1	1	1	1	1	1	1	1	1	1	1	1	1	1	1	1	1	1	1	1	1	1	1	1	1	1	1	1	1	1	1	1	1	1	1	1	1	1	1	1	1
sp|Q9NY97-2|B3GN2_HUMAN;sp|Q9NY97|B3GN2_HUMAN	sp|Q9NY97-2|B3GN2_HUMAN;sp|Q9NY97|B3GN2_HUMAN	3;3	3;3	3;3	sp|Q9NY97-2|B3GN2_HUMAN Isoform 2 of N-acetyllactosaminide beta-1,3-N-acetylglucosaminyltransferase 2 OS=Homo sapiens OX=9606 GN=B3GNT2;sp|Q9NY97|B3GN2_HUMAN N-acetyllactosaminide beta-1,3-N-acetylglucosaminyltransferase 2 OS=Homo sapiens OX=9606 GN=B3GNT2	Isoform 2 of N-acetyllactosaminide beta-1,3-N-acetylglucosaminyltransferase 2	B3GNT2;sp|Q9NY97|B3GN2	2	3	3	3	2	1	2	3	2	3	1	2	1	1	2	1	1	2	1	1	1	2	2	1	2	2	1	2	1	2	2	1	2	2	2	0	1	2	2	1	2	1
sp|Q9NZP8|C1RL_HUMAN;tr|H0YFL7|H0YFL7_HUMAN;tr|F5GWF3|F5GWF3_HUMAN;tr|H0YGP8|H0YGP8_HUMAN;tr|F5H2Z5|F5H2Z5_HUMAN;tr|F5H7C8|F5H7C8_HUMAN;tr|F5H6S5|F5H6S5_HUMAN	sp|Q9NZP8|C1RL_HUMAN	9;2;2;1;1;1;1	9;2;2;1;1;1;1	9;2;2;1;1;1;1	sp|Q9NZP8|C1RL_HUMAN Complement C1r subcomponent-like protein OS=Homo sapiens OX=9606 GN=C1RL PE=1 SV=2	Complement C1r subcomponent-like protein	C1RL	7	9	9	9	7	7	7	7	7	7	7	7	8	7	7	7	7	8	8	8	8	8	6	9	7	8	6	6	6	6	6	8	7	7	6	8	7	6	7	7	7	8
sp|Q9NZT1|CALL5_HUMAN	sp|Q9NZT1|CALL5_HUMAN	9	9	9	sp|Q9NZT1|CALL5_HUMAN Calmodulin-like protein 5 OS=Homo sapiens OX=9606 GN=CALML5 PE=1 SV=2	Calmodulin-like protein 5	CALML5	1	9	9	9	8	5	7	4	7	4	6	4	5	4	7	5	8	2	8	5	7	5	3	5	6	3	7	2	7	3	3	4	5	6	7	1	7	6	4	0	4	7
sp|Q9UBG3|CRNN_HUMAN	sp|Q9UBG3|CRNN_HUMAN	6	6	6	sp|Q9UBG3|CRNN_HUMAN Cornulin OS=Homo sapiens OX=9606 GN=CRNN PE=1 SV=1	Cornulin	CRNN	1	6	6	6	5	2	1	1	2	2	1	2	0	1	5	0	1	0	5	0	0	1	0	1	1	2	1	0	2	1	2	0	1	1	0	0	1	2	0	0	0	2
sp|Q9UBL0-5|ARP21_HUMAN;sp|Q9UBL0-4|ARP21_HUMAN;sp|Q9UBL0|ARP21_HUMAN;sp|Q9UBL0-3|ARP21_HUMAN	sp|Q9UBL0-5|ARP21_HUMAN;sp|Q9UBL0-4|ARP21_HUMAN;sp|Q9UBL0|ARP21_HUMAN;sp|Q9UBL0-3|ARP21_HUMAN	1;1;1;1	1;1;1;1	1;1;1;1	sp|Q9UBL0-5|ARP21_HUMAN Isoform 5 of cAMP-regulated phosphoprotein 21 OS=Homo sapiens OX=9606 GN=ARPP21;sp|Q9UBL0-4|ARP21_HUMAN Isoform 4 of cAMP-regulated phosphoprotein 21 OS=Homo sapiens OX=9606 GN=ARPP21;sp|Q9UBL0|ARP21_HUMAN cAMP-regulated phosphoprot	Isoform 5 of cAMP-regulated phosphoprotein 21	ARPP21;sp|Q9UBL0-4|ARP21	4	1	1	1	1	1	1	1	1	1	1	1	0	1	1	0	1	1	1	1	1	1	1	1	0	1	1	0	1	1	1	1	0	1	0	0	1	1	1	0	0	1
sp|Q9UBQ6|EXTL2_HUMAN;tr|C9JEG3|C9JEG3_HUMAN;tr|C9IYF5|C9IYF5_HUMAN;tr|F5GZK1|F5GZK1_HUMAN	sp|Q9UBQ6|EXTL2_HUMAN;tr|C9JEG3|C9JEG3_HUMAN;tr|C9IYF5|C9IYF5_HUMAN;tr|F5GZK1|F5GZK1_HUMAN	5;4;3;3	5;4;3;3	5;4;3;3	sp|Q9UBQ6|EXTL2_HUMAN Exostosin-like 2 OS=Homo sapiens OX=9606 GN=EXTL2 PE=1 SV=1;tr|C9JEG3|C9JEG3_HUMAN Exostosin-like 2 (Fragment) OS=Homo sapiens OX=9606 GN=EXTL2 PE=1 SV=1;tr|C9IYF5|C9IYF5_HUMAN Exostosin-like 2 (Fragment) OS=Homo sapiens OX=9606 GN=EX	Exostosin-like 2	EXTL2	4	5	5	5	5	5	4	5	5	3	5	5	5	4	3	3	3	5	4	4	5	4	5	4	5	4	4	4	4	5	4	5	4	4	4	2	3	3	4	3	4	4
sp|Q9UBR2|CATZ_HUMAN	sp|Q9UBR2|CATZ_HUMAN	3	3	3	sp|Q9UBR2|CATZ_HUMAN Cathepsin Z OS=Homo sapiens OX=9606 GN=CTSZ PE=1 SV=1	Cathepsin Z	CTSZ	1	3	3	3	0	1	2	2	3	3	2	2	1	0	2	1	0	3	0	1	0	2	2	1	2	2	2	1	1	3	2	2	1	1	3	1	2	2	1	2	3	2
sp|Q9UEW3-2|MARCO_HUMAN;sp|Q9UEW3|MARCO_HUMAN	sp|Q9UEW3-2|MARCO_HUMAN;sp|Q9UEW3|MARCO_HUMAN	3;3	3;3	3;3	sp|Q9UEW3-2|MARCO_HUMAN Isoform 2 of Macrophage receptor MARCO OS=Homo sapiens OX=9606 GN=MARCO;sp|Q9UEW3|MARCO_HUMAN Macrophage receptor MARCO OS=Homo sapiens OX=9606 GN=MARCO PE=1 SV=1	Isoform 2 of Macrophage receptor MARCO	MARCO;sp|Q9UEW3|MARCO	2	3	3	3	1	2	2	2	1	2	3	2	1	2	2	2	1	1	2	1	2	3	2	2	3	2	2	2	0	2	3	2	2	1	3	1	2	1	3	3	3	3
sp|Q9UGM3-9|DMBT1_HUMAN;sp|Q9UGM3-4|DMBT1_HUMAN;sp|Q9UGM3-8|DMBT1_HUMAN;sp|Q9UGM3-2|DMBT1_HUMAN;sp|Q9UGM3-5|DMBT1_HUMAN;sp|Q9UGM3-3|DMBT1_HUMAN;sp|Q9UGM3|DMBT1_HUMAN;sp|Q9UGM3-7|DMBT1_HUMAN;sp|Q9UGM3-6|DMBT1_HUMAN	sp|Q9UGM3-9|DMBT1_HUMAN;sp|Q9UGM3-4|DMBT1_HUMAN;sp|Q9UGM3-8|DMBT1_HUMAN;sp|Q9UGM3-2|DMBT1_HUMAN;sp|Q9UGM3-5|DMBT1_HUMAN;sp|Q9UGM3-3|DMBT1_HUMAN;sp|Q9UGM3|DMBT1_HUMAN;sp|Q9UGM3-7|DMBT1_HUMAN;sp|Q9UGM3-6|DMBT1_HUMAN	4;4;4;4;4;4;4;4;4	4;4;4;4;4;4;4;4;4	4;4;4;4;4;4;4;4;4	sp|Q9UGM3-9|DMBT1_HUMAN Isoform 9 of Deleted in malignant brain tumors 1 protein OS=Homo sapiens OX=9606 GN=DMBT1;sp|Q9UGM3-4|DMBT1_HUMAN Isoform 4 of Deleted in malignant brain tumors 1 protein OS=Homo sapiens OX=9606 GN=DMBT1;sp|Q9UGM3-8|DMBT1_HUMAN Isof	Isoform 9 of Deleted in malignant brain tumors 1 protein	DMBT1;sp|Q9UGM3-4|DMBT1	9	4	4	4	4	1	1	0	1	0	1	1	0	2	1	0	1	0	1	1	1	1	0	2	1	1	1	0	0	1	0	1	2	1	0	0	2	1	0	2	0	3
sp|Q9UGM5|FETUB_HUMAN;sp|Q9UGM5-2|FETUB_HUMAN;tr|E9PG08|E9PG08_HUMAN;tr|C9JC68|C9JC68_HUMAN	sp|Q9UGM5|FETUB_HUMAN;sp|Q9UGM5-2|FETUB_HUMAN;tr|E9PG08|E9PG08_HUMAN	11;10;9;4	11;10;9;4	11;10;9;4	sp|Q9UGM5|FETUB_HUMAN Fetuin-B OS=Homo sapiens OX=9606 GN=FETUB PE=1 SV=2;sp|Q9UGM5-2|FETUB_HUMAN Isoform 2 of Fetuin-B OS=Homo sapiens OX=9606 GN=FETUB;tr|E9PG08|E9PG08_HUMAN Fetuin-B OS=Homo sapiens OX=9606 GN=FETUB PE=1 SV=1	Fetuin-B	FETUB	4	11	11	11	9	9	9	9	8	8	9	9	9	9	10	9	9	11	8	10	9	9	8	8	8	9	8	8	9	9	7	9	8	7	9	9	9	9	8	7	8	8
sp|Q9UHG3|PCYOX_HUMAN;sp|Q9UHG3-2|PCYOX_HUMAN;tr|F8W8W4|F8W8W4_HUMAN;tr|C9K055|C9K055_HUMAN;tr|C9JM55|C9JM55_HUMAN;tr|C9JGT6|C9JGT6_HUMAN	sp|Q9UHG3|PCYOX_HUMAN;sp|Q9UHG3-2|PCYOX_HUMAN;tr|F8W8W4|F8W8W4_HUMAN	17;15;9;7;5;4	17;15;9;7;5;4	17;15;9;7;5;4	sp|Q9UHG3|PCYOX_HUMAN Prenylcysteine oxidase 1 OS=Homo sapiens OX=9606 GN=PCYOX1 PE=1 SV=3;sp|Q9UHG3-2|PCYOX_HUMAN Isoform 2 of Prenylcysteine oxidase 1 OS=Homo sapiens OX=9606 GN=PCYOX1;tr|F8W8W4|F8W8W4_HUMAN Prenylcysteine oxidase 1 OS=Homo sapiens OX=96	Prenylcysteine oxidase 1	PCYOX1	6	17	17	17	8	11	11	15	15	13	13	9	13	12	14	15	12	16	14	15	9	9	8	10	8	10	10	14	10	11	10	7	11	11	12	10	9	8	12	13	12	9
sp|Q9UIV8-2|SPB13_HUMAN;sp|Q9UIV8|SPB13_HUMAN;tr|A0A0A0MQW3|A0A0A0MQW3_HUMAN;tr|C9JL93|C9JL93_HUMAN;tr|F8WE70|F8WE70_HUMAN	sp|Q9UIV8-2|SPB13_HUMAN;sp|Q9UIV8|SPB13_HUMAN;tr|A0A0A0MQW3|A0A0A0MQW3_HUMAN;tr|C9JL93|C9JL93_HUMAN;tr|F8WE70|F8WE70_HUMAN	2;2;2;1;1	2;2;2;1;1	2;2;2;1;1	sp|Q9UIV8-2|SPB13_HUMAN Isoform 2 of Serpin B13 OS=Homo sapiens OX=9606 GN=SERPINB13;sp|Q9UIV8|SPB13_HUMAN Serpin B13 OS=Homo sapiens OX=9606 GN=SERPINB13 PE=1 SV=2;tr|A0A0A0MQW3|A0A0A0MQW3_HUMAN Serpin B13 OS=Homo sapiens OX=9606 GN=SERPINB13 PE=1 SV=1;tr	Isoform 2 of Serpin B13	SERPINB13;sp|Q9UIV8|SPB13	5	2	2	2	0	0	0	0	0	0	0	0	0	0	0	0	0	0	0	0	0	0	0	0	2	0	0	0	0	0	0	0	0	0	0	0	0	0	0	0	0	0
sp|Q9UK55|ZPI_HUMAN;tr|G3V2W1|G3V2W1_HUMAN;CON__ENSEMBL:ENSBTAP00000013050	sp|Q9UK55|ZPI_HUMAN;tr|G3V2W1|G3V2W1_HUMAN	22;22;1	22;22;1	22;22;1	sp|Q9UK55|ZPI_HUMAN Protein Z-dependent protease inhibitor OS=Homo sapiens OX=9606 GN=SERPINA10 PE=1 SV=1;tr|G3V2W1|G3V2W1_HUMAN Protein Z-dependent protease inhibitor OS=Homo sapiens OX=9606 GN=SERPINA10 PE=1 SV=1	Protein Z-dependent protease inhibitor	SERPINA10	3	22	22	22	11	15	13	16	12	11	11	14	15	13	13	14	11	16	14	15	14	15	15	15	12	19	12	18	13	16	17	16	13	16	14	13	8	13	13	15	12	15
sp|Q9ULI3-2|HEG1_HUMAN;sp|Q9ULI3|HEG1_HUMAN	sp|Q9ULI3-2|HEG1_HUMAN;sp|Q9ULI3|HEG1_HUMAN	2;2	1;1	1;1	sp|Q9ULI3-2|HEG1_HUMAN Isoform 2 of Protein HEG homolog 1 OS=Homo sapiens OX=9606 GN=HEG1;sp|Q9ULI3|HEG1_HUMAN Protein HEG homolog 1 OS=Homo sapiens OX=9606 GN=HEG1 PE=1 SV=3	Isoform 2 of Protein HEG homolog 1	HEG1;sp|Q9ULI3|HEG1	2	2	1	1	2	1	2	1	1	2	2	1	2	1	1	1	2	2	1	1	1	1	2	1	2	1	1	1	1	2	0	0	0	0	1	1	0	0	1	1	1	0
sp|Q9UNN8|EPCR_HUMAN;tr|A0A0U1RQQ4|A0A0U1RQQ4_HUMAN;tr|A0A0U1RRC4|A0A0U1RRC4_HUMAN	sp|Q9UNN8|EPCR_HUMAN;tr|A0A0U1RQQ4|A0A0U1RQQ4_HUMAN	5;4;1	5;4;1	5;4;1	sp|Q9UNN8|EPCR_HUMAN Endothelial protein C receptor OS=Homo sapiens OX=9606 GN=PROCR PE=1 SV=1;tr|A0A0U1RQQ4|A0A0U1RQQ4_HUMAN Endothelial protein C receptor (Fragment) OS=Homo sapiens OX=9606 GN=PROCR PE=1 SV=1	Endothelial protein C receptor	PROCR	3	5	5	5	4	3	4	4	4	4	4	4	3	3	2	2	4	3	3	5	3	4	5	3	4	3	3	3	3	2	4	3	3	3	2	4	3	2	4	4	3	3
sp|Q9UNW1|MINP1_HUMAN;sp|Q9UNW1-3|MINP1_HUMAN;sp|Q9UNW1-2|MINP1_HUMAN;sp|Q9UNW1-4|MINP1_HUMAN	sp|Q9UNW1|MINP1_HUMAN;sp|Q9UNW1-3|MINP1_HUMAN;sp|Q9UNW1-2|MINP1_HUMAN;sp|Q9UNW1-4|MINP1_HUMAN	4;3;3;2	4;3;3;2	4;3;3;2	sp|Q9UNW1|MINP1_HUMAN Multiple inositol polyphosphate phosphatase 1 OS=Homo sapiens OX=9606 GN=MINPP1 PE=1 SV=1;sp|Q9UNW1-3|MINP1_HUMAN Isoform 3 of Multiple inositol polyphosphate phosphatase 1 OS=Homo sapiens OX=9606 GN=MINPP1;sp|Q9UNW1-2|MINP1_HUMAN Iso	Multiple inositol polyphosphate phosphatase 1	MINPP1	4	4	4	4	3	4	4	4	3	4	4	3	4	3	3	3	3	2	3	2	4	4	4	3	4	3	3	4	3	3	3	3	3	3	3	3	4	3	3	4	4	3
sp|Q9UQM7|KCC2A_HUMAN;tr|H0Y9C2|H0Y9C2_HUMAN;tr|E9PF82|E9PF82_HUMAN;sp|Q13554-8|KCC2B_HUMAN;sp|Q13554-5|KCC2B_HUMAN;sp|Q13557-4|KCC2D_HUMAN;sp|Q13557-11|KCC2D_HUMAN;sp|Q13555-3|KCC2G_HUMAN;sp|Q13555-5|KCC2G_HUMAN;sp|Q13555-4|KCC2G_HUMAN;sp|Q13555-6|KCC2G_HUMAN;tr|Q5SWX3|Q5SWX3_HUMAN;sp|Q13555-11|KCC2G_HUMAN;sp|Q13554-2|KCC2B_HUMAN;sp|Q13555-9|KCC2G_HUMAN;sp|Q13555-2|KCC2G_HUMAN;sp|Q13555-8|KCC2G_…	sp|Q9UQM7|KCC2A_HUMAN;tr|H0Y9C2|H0Y9C2_HUMAN;tr|E9PF82|E9PF82_HUMAN;sp|Q13554-8|KCC2B_HUMAN;sp|Q13554-5|KCC2B_HUMAN;sp|Q13557-4|KCC2D_HUMAN;sp|Q13557-11|KCC2D_HUMAN;sp|Q13555-3|KCC2G_HUMAN;sp|Q13555-5|KCC2G_HUMAN;sp|Q13555-4|KCC2G_HUMAN;sp|Q13555-6|KCC2G_HUMAN;tr|Q5SWX3|Q5SWX3_HUMAN;sp|Q13555-11|KCC2G_HUMAN;sp|Q13554-2|KCC2B_HUMAN;sp|Q13555-9|KCC2G_HUMAN;sp|Q13555-2|KCC2G_HUMAN;sp|Q13555-8|KCC2G_…	2;1;1;1;1;1;1;1;1;1;1;1;1;1;1;1;1;1;1;1;1;1;1;1;1;1;1;1;1;1;1;1;1;1;1;1;1;1;1;1	2;1;1;1;1;1;1;1;1;1;1;1;1;1;1;1;1;1;1;1;1;1;1;1;1;1;1;1;1;1;1;1;1;1;1;1;1;1;1;1	2;1;1;1;1;1;1;1;1;1;1;1;1;1;1;1;1;1;1;1;1;1;1;1;1;1;1;1;1;1;1;1;1;1;1;1;1;1;1;1	sp|Q9UQM7|KCC2A_HUMAN Calcium/calmodulin-dependent protein kinase type II subunit alpha OS=Homo sapiens OX=9606 GN=CAMK2A PE=1 SV=2;tr|H0Y9C2|H0Y9C2_HUMAN Calcium/calmodulin-dependent protein kinase type II subunit delta (Fragment) OS=Homo sapiens OX=9606	Calcium/calmodulin-dependent protein kinase type II subunit alpha	CAMK2A	40	2	2	2	0	0	0	0	0	1	0	0	0	0	0	0	1	0	0	0	0	0	0	0	0	2	0	0	0	0	0	0	0	0	0	0	0	1	0	0	0	0
sp|Q9Y490|TLN1_HUMAN	sp|Q9Y490|TLN1_HUMAN	42	42	37	sp|Q9Y490|TLN1_HUMAN Talin-1 OS=Homo sapiens OX=9606 GN=TLN1 PE=1 SV=3	Talin-1	TLN1	1	42	42	37	27	31	7	25	2	26	29	14	25	34	25	25	28	14	20	33	33	22	26	31	10	4	1	18	12	30	22	21	19	18	15	20	17	13	23	14	6	18
sp|Q9Y5C1|ANGL3_HUMAN	sp|Q9Y5C1|ANGL3_HUMAN	2	2	2	sp|Q9Y5C1|ANGL3_HUMAN Angiopoietin-related protein 3 OS=Homo sapiens OX=9606 GN=ANGPTL3 PE=1 SV=1	Angiopoietin-related protein 3	ANGPTL3	1	2	2	2	2	2	2	1	1	2	1	2	0	0	0	0	0	0	0	0	0	0	0	0	0	0	0	1	1	1	0	1	1	0	2	1	1	0	2	1	2	0
sp|Q9Y5H1-2|PCDG2_HUMAN;sp|Q9Y5H1|PCDG2_HUMAN	sp|Q9Y5H1-2|PCDG2_HUMAN;sp|Q9Y5H1|PCDG2_HUMAN	1;1	1;1	1;1	sp|Q9Y5H1-2|PCDG2_HUMAN Isoform 2 of Protocadherin gamma-A2 OS=Homo sapiens OX=9606 GN=PCDHGA2;sp|Q9Y5H1|PCDG2_HUMAN Protocadherin gamma-A2 OS=Homo sapiens OX=9606 GN=PCDHGA2 PE=2 SV=1	Isoform 2 of Protocadherin gamma-A2	PCDHGA2;sp|Q9Y5H1|PCDG2	2	1	1	1	0	0	0	0	0	0	0	0	0	0	0	1	0	0	0	0	0	0	0	0	0	0	0	0	0	0	0	0	0	0	0	0	0	0	0	0	0	0
sp|Q9Y5Y7|LYVE1_HUMAN	sp|Q9Y5Y7|LYVE1_HUMAN	6	6	6	sp|Q9Y5Y7|LYVE1_HUMAN Lymphatic vessel endothelial hyaluronic acid receptor 1 OS=Homo sapiens OX=9606 GN=LYVE1 PE=1 SV=2	Lymphatic vessel endothelial hyaluronic acid receptor 1	LYVE1	1	6	6	6	4	3	4	5	5	3	3	4	3	3	4	4	4	4	5	4	4	4	4	4	3	3	2	2	2	3	3	3	3	3	3	2	2	2	3	3	3	2
sp|Q9Y646|CBPQ_HUMAN;tr|E5RH35|E5RH35_HUMAN;tr|E5RJZ7|E5RJZ7_HUMAN;tr|E5RJP8|E5RJP8_HUMAN;tr|E5RJA8|E5RJA8_HUMAN	sp|Q9Y646|CBPQ_HUMAN	3;1;1;1;1	3;1;1;1;1	3;1;1;1;1	sp|Q9Y646|CBPQ_HUMAN Carboxypeptidase Q OS=Homo sapiens OX=9606 GN=CPQ PE=1 SV=1	Carboxypeptidase Q	CPQ	5	3	3	3	0	3	2	1	3	2	2	3	1	0	2	2	2	3	1	1	2	0	3	2	0	0	1	2	1	1	0	0	1	0	3	0	1	0	0	0	2	0
sp|Q9Y6R7|FCGBP_HUMAN;tr|A0A087WXI2|A0A087WXI2_HUMAN;tr|A0A286YF91|A0A286YF91_HUMAN;tr|A0A087WUZ2|A0A087WUZ2_HUMAN	sp|Q9Y6R7|FCGBP_HUMAN;tr|A0A087WXI2|A0A087WXI2_HUMAN	68;42;24;19	68;42;24;19	68;42;24;19	sp|Q9Y6R7|FCGBP_HUMAN IgGFc-binding protein OS=Homo sapiens OX=9606 GN=FCGBP PE=1 SV=3;tr|A0A087WXI2|A0A087WXI2_HUMAN IgGFc-binding protein (Fragment) OS=Homo sapiens OX=9606 GN=FCGBP PE=1 SV=2	IgGFc-binding protein	FCGBP	4	68	68	68	39	46	49	48	52	40	38	52	47	33	52	43	48	50	46	54	47	45	48	49	52	43	48	46	52	45	47	48	48	45	47	42	42	43	49	50	48	37
sp|Q9Y6Z7|COL10_HUMAN	sp|Q9Y6Z7|COL10_HUMAN	3	3	3	sp|Q9Y6Z7|COL10_HUMAN Collectin-10 OS=Homo sapiens OX=9606 GN=COLEC10 PE=1 SV=2	Collectin-10	COLEC10	1	3	3	3	3	3	3	2	2	2	3	3	2	3	3	1	3	2	2	3	3	3	3	2	1	3	3	2	3	3	2	3	2	2	2	2	3	1	2	1	2	3
tr|A0A075B730|A0A075B730_HUMAN;sp|P58107|EPIPL_HUMAN	tr|A0A075B730|A0A075B730_HUMAN;sp|P58107|EPIPL_HUMAN	8;8	8;8	7;7	tr|A0A075B730|A0A075B730_HUMAN Epiplakin OS=Homo sapiens OX=9606 GN=EPPK1 PE=1 SV=2;sp|P58107|EPIPL_HUMAN Epiplakin OS=Homo sapiens OX=9606 GN=EPPK1 PE=1 SV=3	Epiplakin	EPPK1	2	8	8	7	6	1	1	1	0	1	2	0	1	1	0	1	1	1	4	1	0	1	1	0	6	1	2	1	2	1	0	0	2	1	1	1	1	1	1	1	1	2
tr|A0A087WUL2|A0A087WUL2_HUMAN;sp|P49720|PSB3_HUMAN	tr|A0A087WUL2|A0A087WUL2_HUMAN;sp|P49720|PSB3_HUMAN	1;1	1;1	1;1	tr|A0A087WUL2|A0A087WUL2_HUMAN Proteasome subunit beta type-3 (Fragment) OS=Homo sapiens OX=9606 GN=PSMB3 PE=1 SV=1;sp|P49720|PSB3_HUMAN Proteasome subunit beta type-3 OS=Homo sapiens OX=9606 GN=PSMB3 PE=1 SV=2	Proteasome subunit beta type-3 (Fragment)	PSMB3	2	1	1	1	1	0	0	0	0	0	1	0	1	1	0	1	1	1	1	1	0	0	1	1	1	0	0	1	1	0	0	1	0	0	1	0	1	0	1	0	0	1
tr|A0A087WV75|A0A087WV75_HUMAN;sp|P13591-4|NCAM1_HUMAN;tr|A0A087WWD4|A0A087WWD4_HUMAN;sp|P13591|NCAM1_HUMAN;tr|A0A087WX77|A0A087WX77_HUMAN;sp|P13591-1|NCAM1_HUMAN;tr|A0A087WTF6|A0A087WTF6_HUMAN;sp|P13591-3|NCAM1_HUMAN;tr|A0A087WTE4|A0A087WTE4_HUMAN;tr|H7BYX6|H7BYX6_HUMAN;sp|P13591-5|NCAM1_HUMAN;sp|P13591-6|NCAM1_HUMAN;tr|A0A087WWJ5|A0A087WWJ5_HUMAN;tr|A0A0D9SF98|A0A0D9SF98_HUMAN;tr|A0A087WVU1|A0A…	tr|A0A087WV75|A0A087WV75_HUMAN;sp|P13591-4|NCAM1_HUMAN;tr|A0A087WWD4|A0A087WWD4_HUMAN;sp|P13591|NCAM1_HUMAN;tr|A0A087WX77|A0A087WX77_HUMAN;sp|P13591-1|NCAM1_HUMAN;tr|A0A087WTF6|A0A087WTF6_HUMAN;sp|P13591-3|NCAM1_HUMAN;tr|A0A087WTE4|A0A087WTE4_HUMAN;tr|H7BYX6|H7BYX6_HUMAN;sp|P13591-5|NCAM1_HUMAN;sp|P13591-6|NCAM1_HUMAN	9;9;9;9;9;9;9;9;9;9;8;6;3;3;3;2;2;1;1	9;9;9;9;9;9;9;9;9;9;8;6;3;3;3;2;2;1;1	9;9;9;9;9;9;9;9;9;9;8;6;3;3;3;2;2;1;1	tr|A0A087WV75|A0A087WV75_HUMAN Neural cell adhesion molecule 1 OS=Homo sapiens OX=9606 GN=NCAM1 PE=1 SV=1;sp|P13591-4|NCAM1_HUMAN Isoform 4 of Neural cell adhesion molecule 1 OS=Homo sapiens OX=9606 GN=NCAM1;tr|A0A087WWD4|A0A087WWD4_HUMAN Neural cell adhes	Neural cell adhesion molecule 1	NCAM1	19	9	9	9	8	6	6	8	7	5	8	7	6	8	7	6	6	7	7	8	8	7	8	7	8	7	6	7	6	6	6	5	5	6	6	5	5	7	7	7	6	6
tr|A0A087WVQ9|A0A087WVQ9_HUMAN;sp|P68104-2|EF1A1_HUMAN;sp|Q5VTE0|EF1A3_HUMAN;sp|P68104|EF1A1_HUMAN;tr|A6PW80|A6PW80_HUMAN;tr|A0A087WV01|A0A087WV01_HUMAN	tr|A0A087WVQ9|A0A087WVQ9_HUMAN;sp|P68104-2|EF1A1_HUMAN;sp|Q5VTE0|EF1A3_HUMAN;sp|P68104|EF1A1_HUMAN	3;3;3;3;1;1	3;3;3;3;1;1	1;1;1;1;0;0	tr|A0A087WVQ9|A0A087WVQ9_HUMAN Elongation factor 1-alpha 1 OS=Homo sapiens OX=9606 GN=EEF1A1 PE=1 SV=1;sp|P68104-2|EF1A1_HUMAN Isoform 2 of Elongation factor 1-alpha 1 OS=Homo sapiens OX=9606 GN=EEF1A1;sp|Q5VTE0|EF1A3_HUMAN Putative elongation factor 1-alp	Elongation factor 1-alpha 1	EEF1A1	6	3	3	1	3	1	0	0	3	0	1	0	0	0	3	3	3	0	3	2	0	1	0	3	2	1	2	0	1	0	0	1	2	0	0	0	3	1	0	0	0	1
tr|A0A087WVV1|A0A087WVV1_HUMAN;sp|P49721|PSB2_HUMAN	tr|A0A087WVV1|A0A087WVV1_HUMAN;sp|P49721|PSB2_HUMAN	1;1	1;1	1;1	tr|A0A087WVV1|A0A087WVV1_HUMAN Proteasome subunit beta type-2 OS=Homo sapiens OX=9606 GN=PSMB2 PE=1 SV=1;sp|P49721|PSB2_HUMAN Proteasome subunit beta type-2 OS=Homo sapiens OX=9606 GN=PSMB2 PE=1 SV=1	Proteasome subunit beta type-2	PSMB2	2	1	1	1	0	0	0	0	0	0	0	0	0	0	1	1	1	1	1	1	0	1	1	1	0	0	0	0	0	0	0	0	0	0	1	0	0	0	0	0	0	0
tr|A0A087WXX2|A0A087WXX2_HUMAN;tr|A0A3B3IS80|A0A3B3IS80_HUMAN;sp|P05062|ALDOB_HUMAN;tr|A0A3B3ITZ0|A0A3B3ITZ0_HUMAN	tr|A0A087WXX2|A0A087WXX2_HUMAN;tr|A0A3B3IS80|A0A3B3IS80_HUMAN;sp|P05062|ALDOB_HUMAN	7;7;7;3	7;7;7;3	7;7;7;3	tr|A0A087WXX2|A0A087WXX2_HUMAN Fructose-bisphosphate aldolase OS=Homo sapiens OX=9606 GN=ALDOB PE=1 SV=1;tr|A0A3B3IS80|A0A3B3IS80_HUMAN Fructose-bisphosphate aldolase OS=Homo sapiens OX=9606 GN=ALDOB PE=1 SV=1;sp|P05062|ALDOB_HUMAN Fructose-bisphosphate al	Fructose-bisphosphate aldolase	ALDOB	4	7	7	7	4	6	6	5	6	3	7	3	2	4	4	7	7	2	7	6	6	7	5	6	4	4	2	5	5	3	6	3	3	1	2	5	3	3	7	3	4	6
tr|A0A087WZR4|A0A087WZR4_HUMAN;tr|H0Y4U3|H0Y4U3_HUMAN;tr|A0A3B3ISU3|A0A3B3ISU3_HUMAN;sp|O75015|FCG3B_HUMAN;tr|M9MML6|M9MML6_HUMAN;tr|E9PNY5|E9PNY5_HUMAN;tr|A0A087WU90|A0A087WU90_HUMAN	tr|A0A087WZR4|A0A087WZR4_HUMAN;tr|H0Y4U3|H0Y4U3_HUMAN;tr|A0A3B3ISU3|A0A3B3ISU3_HUMAN;sp|O75015|FCG3B_HUMAN;tr|M9MML6|M9MML6_HUMAN	6;6;6;6;6;2;2	6;6;6;6;6;2;2	4;4;4;4;4;2;2	tr|A0A087WZR4|A0A087WZR4_HUMAN Low affinity immunoglobulin gamma Fc region receptor III-B OS=Homo sapiens OX=9606 GN=FCGR3B PE=1 SV=1;tr|H0Y4U3|H0Y4U3_HUMAN Low affinity immunoglobulin gamma Fc region receptor III-B OS=Homo sapiens OX=9606 GN=FCGR3B PE=1 S	Low affinity immunoglobulin gamma Fc region receptor III-B	FCGR3B	7	6	6	4	2	5	3	4	3	4	3	4	4	1	3	3	2	4	3	0	3	3	2	2	5	5	3	4	3	4	5	3	4	2	3	5	4	2	4	2	3	3
tr|A0A087X054|A0A087X054_HUMAN;sp|Q9Y4L1|HYOU1_HUMAN;tr|A0A494C039|A0A494C039_HUMAN	tr|A0A087X054|A0A087X054_HUMAN;sp|Q9Y4L1|HYOU1_HUMAN;tr|A0A494C039|A0A494C039_HUMAN	5;5;5	5;5;5	5;5;5	tr|A0A087X054|A0A087X054_HUMAN Hypoxia up-regulated protein 1 OS=Homo sapiens OX=9606 GN=HYOU1 PE=1 SV=1;sp|Q9Y4L1|HYOU1_HUMAN Hypoxia up-regulated protein 1 OS=Homo sapiens OX=9606 GN=HYOU1 PE=1 SV=1;tr|A0A494C039|A0A494C039_HUMAN Hypoxia up-regulated pro	Hypoxia up-regulated protein 1	HYOU1	3	5	5	5	3	2	3	2	2	3	2	2	3	2	3	2	3	1	3	2	3	4	2	3	2	2	2	3	3	2	3	3	2	3	3	2	3	0	2	2	1	1
tr|A0A087X0M8|A0A087X0M8_HUMAN;tr|H7C0J0|H7C0J0_HUMAN	tr|A0A087X0M8|A0A087X0M8_HUMAN	24;5	1;1	1;1	tr|A0A087X0M8|A0A087X0M8_HUMAN Neural cell adhesion molecule L1-like protein OS=Homo sapiens OX=9606 GN=CHL1 PE=1 SV=1	Neural cell adhesion molecule L1-like protein	CHL1	2	24	1	1	23	22	19	17	21	15	18	20	20	20	23	19	21	19	21	21	23	23	23	23	19	20	17	17	20	19	19	22	19	20	16	15	16	15	16	12	19	18
tr|A0A087X0S5|A0A087X0S5_HUMAN;sp|P12109|CO6A1_HUMAN	tr|A0A087X0S5|A0A087X0S5_HUMAN;sp|P12109|CO6A1_HUMAN	5;5	5;5	5;5	tr|A0A087X0S5|A0A087X0S5_HUMAN Collagen alpha-1(VI) chain OS=Homo sapiens OX=9606 GN=COL6A1 PE=1 SV=1;sp|P12109|CO6A1_HUMAN Collagen alpha-1(VI) chain OS=Homo sapiens OX=9606 GN=COL6A1 PE=1 SV=3	Collagen alpha-1(VI) chain	COL6A1	2	5	5	5	5	4	4	4	4	5	4	4	4	5	4	4	3	4	2	3	3	4	5	4	4	4	4	4	3	4	4	5	4	4	4	4	5	4	4	2	4	3
tr|A0A087X1J7|A0A087X1J7_HUMAN;sp|P22352|GPX3_HUMAN;tr|H0YBE4|H0YBE4_HUMAN;tr|E5RG32|E5RG32_HUMAN;tr|H0YC19|H0YC19_HUMAN	tr|A0A087X1J7|A0A087X1J7_HUMAN;sp|P22352|GPX3_HUMAN	8;8;3;1;1	8;8;3;1;1	8;8;3;1;1	tr|A0A087X1J7|A0A087X1J7_HUMAN Glutathione peroxidase OS=Homo sapiens OX=9606 GN=GPX3 PE=1 SV=1;sp|P22352|GPX3_HUMAN Glutathione peroxidase 3 OS=Homo sapiens OX=9606 GN=GPX3 PE=1 SV=2	Glutathione peroxidase	GPX3	5	8	8	8	7	7	8	8	8	8	7	7	7	7	7	7	7	6	7	7	7	7	7	7	7	7	7	8	7	8	7	7	7	7	7	8	7	7	7	8	7	7
tr|A0A096LPE2|A0A096LPE2_HUMAN;sp|P35542|SAA4_HUMAN;tr|A0A3B3ISW8|A0A3B3ISW8_HUMAN;tr|E9PR14|E9PR14_HUMAN;sp|P0DJI9-2|SAA2_HUMAN;tr|G3V1D9|G3V1D9_HUMAN	tr|A0A096LPE2|A0A096LPE2_HUMAN;sp|P35542|SAA4_HUMAN	4;3;1;1;1;1	4;3;1;1;1;1	3;3;0;0;0;0	tr|A0A096LPE2|A0A096LPE2_HUMAN SAA2-SAA4 readthrough OS=Homo sapiens OX=9606 GN=SAA2-SAA4 PE=4 SV=1;sp|P35542|SAA4_HUMAN Serum amyloid A-4 protein OS=Homo sapiens OX=9606 GN=SAA4 PE=1 SV=2	SAA2-SAA4 readthrough	SAA2-SAA4	6	4	4	3	2	3	2	3	2	2	2	2	2	3	2	3	2	3	2	3	2	2	3	3	4	3	3	3	2	3	4	2	2	4	4	4	2	3	4	4	2	2
tr|A0A0A0MS08|A0A0A0MS08_HUMAN;sp|P01857|IGHG1_HUMAN;tr|A0A0A0MS07|A0A0A0MS07_HUMAN	tr|A0A0A0MS08|A0A0A0MS08_HUMAN;sp|P01857|IGHG1_HUMAN;tr|A0A0A0MS07|A0A0A0MS07_HUMAN	9;9;6	9;9;6	4;4;3	tr|A0A0A0MS08|A0A0A0MS08_HUMAN Immunoglobulin heavy constant gamma 1 (Fragment) OS=Homo sapiens OX=9606 GN=IGHG1 PE=1 SV=1;sp|P01857|IGHG1_HUMAN Immunoglobulin heavy constant gamma 1 OS=Homo sapiens OX=9606 GN=IGHG1 PE=1 SV=1;tr|A0A0A0MS07|A0A0A0MS07_HUMAN	Immunoglobulin heavy constant gamma 1 (Fragment)	IGHG1	3	9	9	4	7	7	5	8	7	6	5	6	6	6	9	6	7	6	8	9	7	7	8	7	6	5	6	7	6	6	7	7	7	6	6	6	7	6	5	4	3	7
tr|A0A0A0MT26|A0A0A0MT26_HUMAN;sp|P13637|AT1A3_HUMAN;sp|P13637-3|AT1A3_HUMAN;sp|P13637-2|AT1A3_HUMAN;sp|P05023|AT1A1_HUMAN;sp|P50993|AT1A2_HUMAN;sp|P05023-4|AT1A1_HUMAN;tr|A0A2R8YEY8|A0A2R8YEY8_HUMAN;tr|B1AKY9|B1AKY9_HUMAN;sp|P05023-3|AT1A1_HUMAN;tr|M0R116|M0R116_HUMAN;tr|H0Y7C1|H0Y7C1_HUMAN;sp|P05023-2|AT1A1_HUMAN;sp|Q13733|AT1A4_HUMAN;sp|P20648|ATP4A_HUMAN;sp|P54707|AT12A_HUMAN;sp|P54707-2|AT12…	tr|A0A0A0MT26|A0A0A0MT26_HUMAN;sp|P13637|AT1A3_HUMAN;sp|P13637-3|AT1A3_HUMAN;sp|P13637-2|AT1A3_HUMAN;sp|P05023|AT1A1_HUMAN;sp|P50993|AT1A2_HUMAN;sp|P05023-4|AT1A1_HUMAN;tr|A0A2R8YEY8|A0A2R8YEY8_HUMAN;tr|B1AKY9|B1AKY9_HUMAN;sp|P05023-3|AT1A1_HUMAN;tr|M0R116|M0R116_HUMAN;tr|H0Y7C1|H0Y7C1_HUMAN	4;4;4;4;4;4;4;4;4;4;4;3;1;1;1;1;1;1	4;4;4;4;4;4;4;4;4;4;4;3;1;1;1;1;1;1	4;4;4;4;4;4;4;4;4;4;4;3;1;1;1;1;1;1	tr|A0A0A0MT26|A0A0A0MT26_HUMAN Sodium/potassium-transporting ATPase subunit alpha-3 OS=Homo sapiens OX=9606 GN=ATP1A3 PE=1 SV=1;sp|P13637|AT1A3_HUMAN Sodium/potassium-transporting ATPase subunit alpha-3 OS=Homo sapiens OX=9606 GN=ATP1A3 PE=1 SV=3;sp|P13637	Sodium/potassium-transporting ATPase subunit alpha-3	ATP1A3	18	4	4	4	1	0	0	0	0	0	0	0	0	0	0	0	0	0	0	0	0	0	0	0	0	4	0	0	0	0	0	0	0	0	0	0	0	0	0	0	0	0
tr|A0A0C4DFP6|A0A0C4DFP6_HUMAN;sp|Q9NQ79-2|CRAC1_HUMAN;sp|Q9NQ79|CRAC1_HUMAN;sp|Q9NQ79-3|CRAC1_HUMAN;tr|Q5T4F6|Q5T4F6_HUMAN	tr|A0A0C4DFP6|A0A0C4DFP6_HUMAN;sp|Q9NQ79-2|CRAC1_HUMAN;sp|Q9NQ79|CRAC1_HUMAN;sp|Q9NQ79-3|CRAC1_HUMAN;tr|Q5T4F6|Q5T4F6_HUMAN	20;20;20;19;18	20;20;20;19;18	20;20;20;19;18	tr|A0A0C4DFP6|A0A0C4DFP6_HUMAN Cartilage acidic protein 1 OS=Homo sapiens OX=9606 GN=CRTAC1 PE=1 SV=1;sp|Q9NQ79-2|CRAC1_HUMAN Isoform 2 of Cartilage acidic protein 1 OS=Homo sapiens OX=9606 GN=CRTAC1;sp|Q9NQ79|CRAC1_HUMAN Cartilage acidic protein 1 OS=Homo	Cartilage acidic protein 1	CRTAC1	5	20	20	20	16	15	16	12	15	15	8	15	16	15	13	15	13	13	17	15	16	16	16	17	14	14	13	12	16	15	13	17	12	15	12	14	14	10	15	11	14	15
tr|A0A0C4DGN4|A0A0C4DGN4_HUMAN;sp|Q96DA0|ZG16B_HUMAN;tr|I3L1H9|I3L1H9_HUMAN;tr|I3L3X0|I3L3X0_HUMAN	tr|A0A0C4DGN4|A0A0C4DGN4_HUMAN;sp|Q96DA0|ZG16B_HUMAN	3;3;1;1	3;3;1;1	3;3;1;1	tr|A0A0C4DGN4|A0A0C4DGN4_HUMAN Zymogen granule protein 16 homolog B OS=Homo sapiens OX=9606 GN=ZG16B PE=1 SV=1;sp|Q96DA0|ZG16B_HUMAN Zymogen granule protein 16 homolog B OS=Homo sapiens OX=9606 GN=ZG16B PE=1 SV=3	Zymogen granule protein 16 homolog B	ZG16B	4	3	3	3	3	1	0	0	0	0	0	0	0	0	2	0	2	0	2	0	0	0	0	2	0	1	0	0	1	0	0	1	0	0	0	0	0	0	0	2	0	0
tr|A0A0C4DGZ8|A0A0C4DGZ8_HUMAN;sp|P07359|GP1BA_HUMAN	tr|A0A0C4DGZ8|A0A0C4DGZ8_HUMAN;sp|P07359|GP1BA_HUMAN	10;10	10;10	10;10	tr|A0A0C4DGZ8|A0A0C4DGZ8_HUMAN Glycoprotein Ib (Platelet), alpha polypeptide OS=Homo sapiens OX=9606 GN=GP1BA PE=1 SV=1;sp|P07359|GP1BA_HUMAN Platelet glycoprotein Ib alpha chain OS=Homo sapiens OX=9606 GN=GP1BA PE=1 SV=2	Glycoprotein Ib (Platelet), alpha polypeptide	GP1BA	2	10	10	10	6	8	8	6	6	6	6	8	8	7	7	8	8	8	8	8	7	8	8	8	6	6	4	4	5	7	5	6	7	8	7	7	5	6	5	7	7	4
tr|A0A0D9SG88|A0A0D9SG88_HUMAN;tr|Q5TFM2|Q5TFM2_HUMAN	tr|A0A0D9SG88|A0A0D9SG88_HUMAN;tr|Q5TFM2|Q5TFM2_HUMAN	48;39	3;3	3;3	tr|A0A0D9SG88|A0A0D9SG88_HUMAN Complement factor H OS=Homo sapiens OX=9606 GN=CFH PE=1 SV=1;tr|Q5TFM2|Q5TFM2_HUMAN Complement factor H OS=Homo sapiens OX=9606 GN=CFH PE=1 SV=1	Complement factor H	CFH	2	48	3	3	36	39	35	34	33	31	32	35	40	38	36	40	39	40	37	41	36	38	41	37	37	37	34	35	33	39	36	39	37	38	30	39	32	31	32	38	33	33
tr|A0A0G2JMB2|A0A0G2JMB2_HUMAN	tr|A0A0G2JMB2|A0A0G2JMB2_HUMAN	6	1	0	tr|A0A0G2JMB2|A0A0G2JMB2_HUMAN Immunoglobulin heavy constant alpha 2 (Fragment) OS=Homo sapiens OX=9606 GN=IGHA2 PE=1 SV=1	Immunoglobulin heavy constant alpha 2 (Fragment)	IGHA2	1	6	1	0	4	3	4	3	3	4	3	3	5	3	3	3	5	5	4	5	3	5	5	4	4	4	4	4	4	4	4	3	5	3	3	2	3	4	4	3	2	3
tr|A0A0G2JNZ5|A0A0G2JNZ5_HUMAN;sp|P04062-4|GLCM_HUMAN;sp|P04062-2|GLCM_HUMAN;tr|A0A0G2JLB3|A0A0G2JLB3_HUMAN;sp|P04062|GLCM_HUMAN;sp|P04062-3|GLCM_HUMAN;tr|A0A0G2JNZ0|A0A0G2JNZ0_HUMAN;sp|P04062-5|GLCM_HUMAN	tr|A0A0G2JNZ5|A0A0G2JNZ5_HUMAN;sp|P04062-4|GLCM_HUMAN;sp|P04062-2|GLCM_HUMAN;tr|A0A0G2JLB3|A0A0G2JLB3_HUMAN;sp|P04062|GLCM_HUMAN;sp|P04062-3|GLCM_HUMAN;tr|A0A0G2JNZ0|A0A0G2JNZ0_HUMAN;sp|P04062-5|GLCM_HUMAN	2;2;2;2;2;1;1;1	2;2;2;2;2;1;1;1	2;2;2;2;2;1;1;1	tr|A0A0G2JNZ5|A0A0G2JNZ5_HUMAN Glucosylceramidase OS=Homo sapiens OX=9606 GN=GBA PE=1 SV=1;sp|P04062-4|GLCM_HUMAN Isoform 4 of Lysosomal acid glucosylceramidase OS=Homo sapiens OX=9606 GN=GBA;sp|P04062-2|GLCM_HUMAN Isoform Short of Lysosomal acid glucosylc	Glucosylceramidase	GBA	8	2	2	2	1	0	0	0	0	0	0	0	0	0	0	0	0	0	2	1	0	0	0	0	0	0	0	0	0	0	0	0	0	0	1	0	0	0	0	0	0	0
tr|A0A0G2JPR0|A0A0G2JPR0_HUMAN;tr|A0A140TA49|A0A140TA49_HUMAN	tr|A0A0G2JPR0|A0A0G2JPR0_HUMAN;tr|A0A140TA49|A0A140TA49_HUMAN	143;137	1;1	1;1	tr|A0A0G2JPR0|A0A0G2JPR0_HUMAN Complement C4-A OS=Homo sapiens OX=9606 GN=C4A PE=1 SV=1;tr|A0A140TA49|A0A140TA49_HUMAN Complement C4-A OS=Homo sapiens OX=9606 GN=C4A PE=1 SV=1	Complement C4-A	C4A	2	143	1	1	104	108	112	117	114	103	109	113	118	116	115	130	112	129	122	132	108	118	118	121	114	113	109	119	112	112	117	118	120	127	104	131	111	105	115	123	109	113
tr|A0A0G2JRN3|A0A0G2JRN3_HUMAN;sp|P01009-2|A1AT_HUMAN;tr|A0A024R6I7|A0A024R6I7_HUMAN;sp|P01009|A1AT_HUMAN;sp|P01009-3|A1AT_HUMAN;tr|G3V544|G3V544_HUMAN;tr|G3V5R8|G3V5R8_HUMAN;tr|G3V2B9|G3V2B9_HUMAN;tr|G3V387|G3V387_HUMAN;tr|A0A0B4J278|A0A0B4J278_HUMAN	tr|A0A0G2JRN3|A0A0G2JRN3_HUMAN;sp|P01009-2|A1AT_HUMAN;tr|A0A024R6I7|A0A024R6I7_HUMAN;sp|P01009|A1AT_HUMAN;sp|P01009-3|A1AT_HUMAN	8;8;8;8;6;2;1;1;1;1	8;8;8;8;6;2;1;1;1;1	8;8;8;8;6;2;1;1;1;1	tr|A0A0G2JRN3|A0A0G2JRN3_HUMAN Alpha-1-antitrypsin OS=Homo sapiens OX=9606 GN=SERPINA1 PE=1 SV=1;sp|P01009-2|A1AT_HUMAN Isoform 2 of Alpha-1-antitrypsin OS=Homo sapiens OX=9606 GN=SERPINA1;tr|A0A024R6I7|A0A024R6I7_HUMAN Alpha-1-antitrypsin OS=Homo sapiens	Alpha-1-antitrypsin	SERPINA1	10	8	8	8	7	3	6	8	6	5	6	5	3	6	8	3	8	8	6	7	7	6	6	7	5	6	5	6	3	3	4	4	5	6	7	2	7	5	6	3	5	4
tr|A0A0J9YXP8|A0A0J9YXP8_HUMAN;tr|A0A0J9YX90|A0A0J9YX90_HUMAN;tr|A0A0J9YYH3|A0A0J9YYH3_HUMAN;tr|A0A2R8Y6C7|A0A2R8Y6C7_HUMAN;tr|K7EQ48|K7EQ48_HUMAN;sp|P06744|G6PI_HUMAN;sp|P06744-2|G6PI_HUMAN;tr|A0A0A0MTS2|A0A0A0MTS2_HUMAN;tr|A0A2U3TZU2|A0A2U3TZU2_HUMAN;CON__Q3ZBD7	tr|A0A0J9YXP8|A0A0J9YXP8_HUMAN;tr|A0A0J9YX90|A0A0J9YX90_HUMAN;tr|A0A0J9YYH3|A0A0J9YYH3_HUMAN;tr|A0A2R8Y6C7|A0A2R8Y6C7_HUMAN;tr|K7EQ48|K7EQ48_HUMAN;sp|P06744|G6PI_HUMAN;sp|P06744-2|G6PI_HUMAN;tr|A0A0A0MTS2|A0A0A0MTS2_HUMAN;tr|A0A2U3TZU2|A0A2U3TZU2_HUMAN	3;3;3;3;3;3;3;3;3;1	3;3;3;3;3;3;3;3;3;1	3;3;3;3;3;3;3;3;3;1	tr|A0A0J9YXP8|A0A0J9YXP8_HUMAN Glucose-6-phosphate isomerase (Fragment) OS=Homo sapiens OX=9606 GN=GPI PE=1 SV=1;tr|A0A0J9YX90|A0A0J9YX90_HUMAN Glucose-6-phosphate isomerase (Fragment) OS=Homo sapiens OX=9606 GN=GPI PE=1 SV=1;tr|A0A0J9YYH3|A0A0J9YYH3_HUMAN	Glucose-6-phosphate isomerase (Fragment)	GPI	10	3	3	3	3	1	0	1	0	0	0	0	1	1	3	1	2	0	0	0	3	1	0	3	1	1	1	0	1	2	2	0	0	1	1	0	1	1	0	0	0	1
tr|A0A0U1RRH7|A0A0U1RRH7_HUMAN;sp|Q96KK5|H2A1H_HUMAN;tr|A0A0U1RR32|A0A0U1RR32_HUMAN;sp|P0C0S8|H2A1_HUMAN;sp|P20671|H2A1D_HUMAN;sp|Q6FI13|H2A2A_HUMAN;sp|Q16777|H2A2C_HUMAN;sp|Q99878|H2A1J_HUMAN;sp|Q9BTM1|H2AJ_HUMAN;sp|Q7L7L0|H2A3_HUMAN;sp|Q9BTM1-2|H2AJ_HUMAN;sp|P04908|H2A1B_HUMAN;sp|Q93077|H2A1C_HUMAN;tr|H0YFX9|H0YFX9_HUMAN;sp|P0C0S5|H2AZ_HUMAN;sp|P16104|H2AX_HUMAN;tr|A0A3B3IS11|A0A3B3IS11_HUMAN;s…	tr|A0A0U1RRH7|A0A0U1RRH7_HUMAN;sp|Q96KK5|H2A1H_HUMAN;tr|A0A0U1RR32|A0A0U1RR32_HUMAN;sp|P0C0S8|H2A1_HUMAN;sp|P20671|H2A1D_HUMAN;sp|Q6FI13|H2A2A_HUMAN;sp|Q16777|H2A2C_HUMAN;sp|Q99878|H2A1J_HUMAN;sp|Q9BTM1|H2AJ_HUMAN;sp|Q7L7L0|H2A3_HUMAN;sp|Q9BTM1-2|H2AJ_HUMAN;sp|P04908|H2A1B_HUMAN;sp|Q93077|H2A1C_HUMAN;tr|H0YFX9|H0YFX9_HUMAN;sp|P0C0S5|H2AZ_HUMAN;sp|P16104|H2AX_HUMAN;tr|A0A3B3IS11|A0A3B3IS11_HUMAN;s…	4;4;4;4;4;4;4;4;4;3;3;3;3;3;2;2;2;2;2;2;2;2;1;1;1;1;1	4;4;4;4;4;4;4;4;4;3;3;3;3;3;2;2;2;2;2;2;2;2;1;1;1;1;1	4;4;4;4;4;4;4;4;4;3;3;3;3;3;2;2;2;2;2;2;2;2;1;1;1;1;1	tr|A0A0U1RRH7|A0A0U1RRH7_HUMAN Histone H2A OS=Homo sapiens OX=9606 PE=3 SV=1;sp|Q96KK5|H2A1H_HUMAN Histone H2A type 1-H OS=Homo sapiens OX=9606 GN=HIST1H2AH PE=1 SV=3;tr|A0A0U1RR32|A0A0U1RR32_HUMAN Histone H2A OS=Homo sapiens OX=9606 GN=hCG_2039566 PE=3 SV	Histone H2A OS=Homo sapiens OX=9606 PE=3 SV=1;sp|Q96KK5|H2A1H	Histone	27	4	4	4	3	1	1	0	2	0	1	1	2	2	2	2	2	0	2	1	1	2	2	3	2	2	1	1	1	2	0	0	1	1	2	0	0	2	0	0	0	3
tr|A0A140T902|A0A140T902_HUMAN;tr|A0A140TA33|A0A140TA33_HUMAN	tr|A0A140T902|A0A140T902_HUMAN;tr|A0A140TA33|A0A140TA33_HUMAN	37;37	1;1	1;1	tr|A0A140T902|A0A140T902_HUMAN Tenascin-X OS=Homo sapiens OX=9606 GN=TNXB PE=1 SV=1;tr|A0A140TA33|A0A140TA33_HUMAN Tenascin-X OS=Homo sapiens OX=9606 GN=TNXB PE=1 SV=1	Tenascin-X	TNXB	2	37	1	1	28	29	32	23	31	26	31	32	27	32	27	22	31	23	32	25	29	31	31	29	29	25	27	27	28	30	25	28	26	26	22	22	26	23	26	19	25	23
tr|A0A140T912|A0A140T912_HUMAN;tr|A0A1W2PRZ0|A0A1W2PRZ0_HUMAN;sp|Q29960-2|1C16_HUMAN;tr|A0A140T937|A0A140T937_HUMAN;sp|Q29960|1C16_HUMAN;tr|A0A140T930|A0A140T930_HUMAN;tr|A0A1W2PP77|A0A1W2PP77_HUMAN	tr|A0A140T912|A0A140T912_HUMAN;tr|A0A1W2PRZ0|A0A1W2PRZ0_HUMAN;sp|Q29960-2|1C16_HUMAN;tr|A0A140T937|A0A140T937_HUMAN;sp|Q29960|1C16_HUMAN;tr|A0A140T930|A0A140T930_HUMAN;tr|A0A1W2PP77|A0A1W2PP77_HUMAN	11;9;9;9;9;9;8	11;9;9;9;9;9;8	1;1;1;1;1;1;1	tr|A0A140T912|A0A140T912_HUMAN HLA class I histocompatibility antigen, Cw-6 alpha chain OS=Homo sapiens OX=9606 GN=HLA-C PE=1 SV=1;tr|A0A1W2PRZ0|A0A1W2PRZ0_HUMAN HLA class I histocompatibility antigen, Cw-6 alpha chain OS=Homo sapiens OX=9606 GN=HLA-C PE=1	HLA class I histocompatibility antigen, Cw-6 alpha chain	HLA-C	7	11	11	1	3	1	2	3	8	3	1	4	1	5	1	3	1	1	10	3	10	4	2	4	4	2	3	3	10	5	2	5	2	5	6	3	4	2	9	4	10	4
tr|A0A1B0GV23|A0A1B0GV23_HUMAN;tr|A0A1B0GW44|A0A1B0GW44_HUMAN;tr|A0A1B0GVD5|A0A1B0GVD5_HUMAN;tr|A0A1B0GWE8|A0A1B0GWE8_HUMAN;sp|P07339|CATD_HUMAN;tr|A0A1B0GU92|A0A1B0GU92_HUMAN;tr|A0A1B0GU03|A0A1B0GU03_HUMAN;tr|H7C469|H7C469_HUMAN;tr|A0A1B0GVP3|A0A1B0GVP3_HUMAN;tr|F8WD96|F8WD96_HUMAN;tr|C9JH19|C9JH19_HUMAN;tr|H7C1V0|H7C1V0_HUMAN;tr|F8W787|F8W787_HUMAN	tr|A0A1B0GV23|A0A1B0GV23_HUMAN;tr|A0A1B0GW44|A0A1B0GW44_HUMAN;tr|A0A1B0GVD5|A0A1B0GVD5_HUMAN;tr|A0A1B0GWE8|A0A1B0GWE8_HUMAN;sp|P07339|CATD_HUMAN;tr|A0A1B0GU92|A0A1B0GU92_HUMAN;tr|A0A1B0GU03|A0A1B0GU03_HUMAN;tr|H7C469|H7C469_HUMAN;tr|A0A1B0GVP3|A0A1B0GVP3_HUMAN;tr|F8WD96|F8WD96_HUMAN;tr|C9JH19|C9JH19_HUMAN	10;9;9;9;9;8;8;7;7;6;6;3;3	10;9;9;9;9;8;8;7;7;6;6;3;3	10;9;9;9;9;8;8;7;7;6;6;3;3	tr|A0A1B0GV23|A0A1B0GV23_HUMAN Cathepsin D OS=Homo sapiens OX=9606 GN=CTSD PE=1 SV=1;tr|A0A1B0GW44|A0A1B0GW44_HUMAN Cathepsin D OS=Homo sapiens OX=9606 GN=CTSD PE=1 SV=1;tr|A0A1B0GVD5|A0A1B0GVD5_HUMAN Cathepsin D OS=Homo sapiens OX=9606 GN=CTSD PE=1 SV=1;t	Cathepsin D	CTSD	13	10	10	10	8	7	9	8	9	7	7	8	6	8	8	8	8	6	7	8	7	7	7	7	7	7	7	7	8	9	8	7	7	8	7	8	7	7	7	6	7	8
tr|A0A1B0GVI3|A0A1B0GVI3_HUMAN	tr|A0A1B0GVI3|A0A1B0GVI3_HUMAN	1	1	1	tr|A0A1B0GVI3|A0A1B0GVI3_HUMAN Keratin, type I cytoskeletal 10 (Fragment) OS=Homo sapiens OX=9606 GN=KRT10 PE=1 SV=1	Keratin, type I cytoskeletal 10 (Fragment)	KRT10	1	1	1	1	0	0	1	0	1	0	0	0	1	0	1	0	0	0	1	1	1	1	0	1	0	1	1	1	0	1	1	0	1	1	0	0	0	1	0	0	0	1
tr|A0A1B0GVK0|A0A1B0GVK0_HUMAN;sp|Q14314|FGL2_HUMAN	tr|A0A1B0GVK0|A0A1B0GVK0_HUMAN;sp|Q14314|FGL2_HUMAN	3;3	3;3	3;3	tr|A0A1B0GVK0|A0A1B0GVK0_HUMAN Fibroleukin OS=Homo sapiens OX=9606 GN=FGL2 PE=1 SV=1;sp|Q14314|FGL2_HUMAN Fibroleukin OS=Homo sapiens OX=9606 GN=FGL2 PE=1 SV=1	Fibroleukin	FGL2	2	3	3	3	0	2	1	2	2	1	1	2	2	0	1	0	1	1	2	0	1	1	2	2	2	2	2	1	1	2	2	3	2	2	1	1	1	2	2	2	1	3
tr|A0A1R3UHJ7|A0A1R3UHJ7_HUMAN;sp|Q9P0G3|KLK14_HUMAN	tr|A0A1R3UHJ7|A0A1R3UHJ7_HUMAN;sp|Q9P0G3|KLK14_HUMAN	3;3	3;3	3;3	tr|A0A1R3UHJ7|A0A1R3UHJ7_HUMAN Kallikrein M OS=Homo sapiens OX=9606 GN=KLK14 PE=1 SV=1;sp|Q9P0G3|KLK14_HUMAN Kallikrein-14 OS=Homo sapiens OX=9606 GN=KLK14 PE=1 SV=2	Kallikrein M	KLK14	2	3	3	3	0	0	0	0	0	0	0	0	0	0	0	0	0	0	0	0	0	0	0	0	3	0	0	0	0	0	0	0	0	0	0	0	0	0	0	0	0	0
tr|A0A1W2PP80|A0A1W2PP80_HUMAN;tr|A0A494C0L6|A0A494C0L6_HUMAN;tr|C9JGI3|C9JGI3_HUMAN;sp|P19971|TYPH_HUMAN;sp|P19971-2|TYPH_HUMAN	tr|A0A1W2PP80|A0A1W2PP80_HUMAN;tr|A0A494C0L6|A0A494C0L6_HUMAN;tr|C9JGI3|C9JGI3_HUMAN;sp|P19971|TYPH_HUMAN;sp|P19971-2|TYPH_HUMAN	1;1;1;1;1	1;1;1;1;1	1;1;1;1;1	tr|A0A1W2PP80|A0A1W2PP80_HUMAN Protein SCO2 homolog, mitochondrial (Fragment) OS=Homo sapiens OX=9606 GN=SCO2 PE=4 SV=1;tr|A0A494C0L6|A0A494C0L6_HUMAN Thymidine phosphorylase (Fragment) OS=Homo sapiens OX=9606 GN=TYMP PE=1 SV=1;tr|C9JGI3|C9JGI3_HUMAN Thymi	Protein SCO2 homolog, mitochondrial (Fragment)	SCO2	5	1	1	1	1	0	0	0	0	0	1	0	0	0	0	0	1	0	1	0	0	1	0	1	1	1	1	0	0	1	0	0	0	0	0	0	1	0	1	0	0	1
tr|A0A2Q2TTZ9|A0A2Q2TTZ9_HUMAN	tr|A0A2Q2TTZ9|A0A2Q2TTZ9_HUMAN	1	1	1	tr|A0A2Q2TTZ9|A0A2Q2TTZ9_HUMAN Immunoglobulin kappa variable 1-33 OS=Homo sapiens OX=9606 GN=IGKV1D-33 PE=1 SV=1	Immunoglobulin kappa variable 1-33	IGKV1D-33	1	1	1	1	1	0	0	1	1	1	0	0	0	0	1	0	1	1	1	0	0	1	0	1	0	0	1	0	1	0	0	0	0	0	1	0	0	0	0	0	0	1
tr|A0A2R8Y4Z1|A0A2R8Y4Z1_HUMAN	tr|A0A2R8Y4Z1|A0A2R8Y4Z1_HUMAN	2	2	1	tr|A0A2R8Y4Z1|A0A2R8Y4Z1_HUMAN Protein HEG homolog 1 (Fragment) OS=Homo sapiens OX=9606 GN=HEG1 PE=1 SV=1	Protein HEG homolog 1 (Fragment)	HEG1	1	2	2	1	2	1	2	1	1	2	2	2	2	0	0	0	1	2	1	0	0	1	1	0	2	1	1	0	1	2	1	1	1	1	2	1	1	1	2	1	2	1
tr|A0A2R8YDM5|A0A2R8YDM5_HUMAN;tr|A0A087WYF1|A0A087WYF1_HUMAN;tr|A0A087WX80|A0A087WX80_HUMAN;sp|P24043|LAMA2_HUMAN	tr|A0A2R8YDM5|A0A2R8YDM5_HUMAN;tr|A0A087WYF1|A0A087WYF1_HUMAN;tr|A0A087WX80|A0A087WX80_HUMAN;sp|P24043|LAMA2_HUMAN	2;2;2;2	2;2;2;2	2;2;2;2	tr|A0A2R8YDM5|A0A2R8YDM5_HUMAN Laminin subunit alpha-2 (Fragment) OS=Homo sapiens OX=9606 GN=LAMA2 PE=1 SV=1;tr|A0A087WYF1|A0A087WYF1_HUMAN Laminin subunit alpha-2 OS=Homo sapiens OX=9606 GN=LAMA2 PE=1 SV=1;tr|A0A087WX80|A0A087WX80_HUMAN Laminin subunit al	Laminin subunit alpha-2 (Fragment)	LAMA2	4	2	2	2	1	1	1	1	1	0	1	1	0	1	2	1	0	1	2	2	2	2	2	1	0	1	0	1	2	1	1	1	0	1	0	0	0	0	1	0	1	1
tr|A0A3B3ISJ1|A0A3B3ISJ1_HUMAN;sp|P07225|PROS_HUMAN;tr|A0A0S2Z4L3|A0A0S2Z4L3_HUMAN;tr|G5E9F8|G5E9F8_HUMAN;tr|A0A3B3IRK9|A0A3B3IRK9_HUMAN;tr|H7BXT0|H7BXT0_HUMAN;tr|A0A3B3IUA6|A0A3B3IUA6_HUMAN;tr|C9K0R0|C9K0R0_HUMAN;CON__P07224	tr|A0A3B3ISJ1|A0A3B3ISJ1_HUMAN;sp|P07225|PROS_HUMAN;tr|A0A0S2Z4L3|A0A0S2Z4L3_HUMAN;tr|G5E9F8|G5E9F8_HUMAN;tr|A0A3B3IRK9|A0A3B3IRK9_HUMAN	27;27;27;24;20;6;4;2;2	27;27;27;24;20;6;4;2;2	27;27;27;24;20;6;4;2;2	tr|A0A3B3ISJ1|A0A3B3ISJ1_HUMAN Vitamin K-dependent protein S OS=Homo sapiens OX=9606 GN=PROS1 PE=1 SV=1;sp|P07225|PROS_HUMAN Vitamin K-dependent protein S OS=Homo sapiens OX=9606 GN=PROS1 PE=1 SV=1;tr|A0A0S2Z4L3|A0A0S2Z4L3_HUMAN Protein S isoform 2 (Fragme	Vitamin K-dependent protein S	PROS1	9	27	27	27	18	22	24	22	19	20	22	24	24	25	20	22	21	22	22	23	21	22	22	21	24	22	23	22	23	21	23	22	23	25	21	23	21	21	22	24	21	24
tr|A0A3B3ISR2|A0A3B3ISR2_HUMAN;tr|B4DPQ0|B4DPQ0_HUMAN;tr|F5H2D0|F5H2D0_HUMAN;sp|P00736|C1R_HUMAN;tr|A0A3B3ITU4|A0A3B3ITU4_HUMAN;tr|F5H1V0|F5H1V0_HUMAN;tr|F5H6Y3|F5H6Y3_HUMAN;tr|F5H3N3|F5H3N3_HUMAN;tr|F5H3A3|F5H3A3_HUMAN;tr|F5H1N6|F5H1N6_HUMAN;tr|F5GWL0|F5GWL0_HUMAN	tr|A0A3B3ISR2|A0A3B3ISR2_HUMAN;tr|B4DPQ0|B4DPQ0_HUMAN;tr|F5H2D0|F5H2D0_HUMAN;sp|P00736|C1R_HUMAN	41;41;38;38;20;8;8;6;3;1;1	41;41;38;38;20;8;8;6;3;1;1	41;41;38;38;20;8;8;6;3;1;1	tr|A0A3B3ISR2|A0A3B3ISR2_HUMAN Complement C1r subcomponent OS=Homo sapiens OX=9606 GN=C1R PE=1 SV=1;tr|B4DPQ0|B4DPQ0_HUMAN Complement C1r subcomponent OS=Homo sapiens OX=9606 GN=C1R PE=1 SV=1;tr|F5H2D0|F5H2D0_HUMAN Complement C1r subcomponent OS=Homo sapie	Complement C1r subcomponent	C1R	11	41	41	41	30	36	35	32	31	30	27	33	35	36	37	39	38	34	38	38	33	36	39	38	35	34	32	35	34	34	32	37	35	36	33	35	34	32	33	36	32	36
tr|A0A3B3ISU0|A0A3B3ISU0_HUMAN;sp|Q02487-2|DSC2_HUMAN;sp|Q02487|DSC2_HUMAN	tr|A0A3B3ISU0|A0A3B3ISU0_HUMAN;sp|Q02487-2|DSC2_HUMAN;sp|Q02487|DSC2_HUMAN	3;3;3	3;3;3	3;3;3	tr|A0A3B3ISU0|A0A3B3ISU0_HUMAN Desmocollin-2 OS=Homo sapiens OX=9606 GN=DSC2 PE=1 SV=1;sp|Q02487-2|DSC2_HUMAN Isoform 2B of Desmocollin-2 OS=Homo sapiens OX=9606 GN=DSC2;sp|Q02487|DSC2_HUMAN Desmocollin-2 OS=Homo sapiens OX=9606 GN=DSC2 PE=1 SV=1	Desmocollin-2	DSC2	3	3	3	3	3	3	3	0	3	3	2	2	3	3	2	2	2	1	3	2	2	3	1	2	3	2	0	2	1	0	2	3	2	0	1	0	0	2	3	0	0	1
tr|A0A3B3ISX9|A0A3B3ISX9_HUMAN;tr|A0A140T8Y3|A0A140T8Y3_HUMAN;sp|P22105|TENX_HUMAN;sp|P22105-1|TENX_HUMAN;tr|A0A140TA52|A0A140TA52_HUMAN;sp|P22105-4|TENX_HUMAN;tr|A0A140TA41|A0A140TA41_HUMAN;tr|A0A140T9C0|A0A140T9C0_HUMAN;tr|A0A140T8Z8|A0A140T8Z8_HUMAN;tr|A0A087X0I0|A0A087X0I0_HUMAN;tr|A0A140T9L7|A0A140T9L7_HUMAN;sp|P22105-2|TENX_HUMAN;sp|Q16473|TENXA_HUMAN;tr|A0A140T956|A0A140T956_HUMAN;tr|A0A08…	tr|A0A3B3ISX9|A0A3B3ISX9_HUMAN;tr|A0A140T8Y3|A0A140T8Y3_HUMAN;sp|P22105|TENX_HUMAN;sp|P22105-1|TENX_HUMAN;tr|A0A140TA52|A0A140TA52_HUMAN;sp|P22105-4|TENX_HUMAN;tr|A0A140TA41|A0A140TA41_HUMAN;tr|A0A140T9C0|A0A140T9C0_HUMAN;tr|A0A140T8Z8|A0A140T8Z8_HUMAN;tr|A0A087X0I0|A0A087X0I0_HUMAN;tr|A0A140T9L7|A0A140T9L7_HUMAN	37;37;37;37;37;36;36;36;36;36;35;18;10;6;2;1;1	37;37;37;37;37;36;36;36;36;36;35;18;10;6;2;1;1	1;1;1;1;1;1;1;1;1;1;1;1;0;0;0;0;0	tr|A0A3B3ISX9|A0A3B3ISX9_HUMAN Tenascin-X OS=Homo sapiens OX=9606 GN=TNXB PE=1 SV=1;tr|A0A140T8Y3|A0A140T8Y3_HUMAN Tenascin-X OS=Homo sapiens OX=9606 GN=TNXB PE=1 SV=1;sp|P22105|TENX_HUMAN Tenascin-X OS=Homo sapiens OX=9606 GN=TNXB PE=1 SV=5;sp|P22105-1|TE	Tenascin-X	TNXB	17	37	37	1	29	30	33	24	32	27	32	31	28	33	28	23	32	23	33	26	30	32	32	29	30	26	28	28	29	31	26	27	27	27	23	23	27	23	27	20	26	24
tr|A0A494BZU0|A0A494BZU0_HUMAN;sp|P40189|IL6RB_HUMAN;sp|P40189-3|IL6RB_HUMAN;tr|Q5FC05|Q5FC05_HUMAN;sp|P40189-2|IL6RB_HUMAN;tr|D6RH03|D6RH03_HUMAN	tr|A0A494BZU0|A0A494BZU0_HUMAN;sp|P40189|IL6RB_HUMAN;sp|P40189-3|IL6RB_HUMAN	6;6;3;2;2;2	6;6;3;2;2;2	6;6;3;2;2;2	tr|A0A494BZU0|A0A494BZU0_HUMAN Interleukin-6 receptor subunit beta OS=Homo sapiens OX=9606 GN=IL6ST PE=1 SV=1;sp|P40189|IL6RB_HUMAN Interleukin-6 receptor subunit beta OS=Homo sapiens OX=9606 GN=IL6ST PE=1 SV=2;sp|P40189-3|IL6RB_HUMAN Isoform 3 of Interleu	Interleukin-6 receptor subunit beta	IL6ST	6	6	6	6	4	4	4	5	5	4	5	2	3	3	6	3	4	4	5	4	4	6	3	5	4	4	2	4	4	3	5	4	3	2	3	1	5	2	3	2	4	2
tr|A6XND1|A6XND1_HUMAN;tr|A6XND0|A6XND0_HUMAN;sp|P17936|IBP3_HUMAN;sp|P17936-2|IBP3_HUMAN;tr|B3KWK7|B3KWK7_HUMAN;tr|H0Y485|H0Y485_HUMAN;tr|H0Y5K2|H0Y5K2_HUMAN;tr|C9JMX4|C9JMX4_HUMAN	tr|A6XND1|A6XND1_HUMAN;tr|A6XND0|A6XND0_HUMAN;sp|P17936|IBP3_HUMAN;sp|P17936-2|IBP3_HUMAN;tr|B3KWK7|B3KWK7_HUMAN;tr|H0Y485|H0Y485_HUMAN;tr|H0Y5K2|H0Y5K2_HUMAN	14;14;14;14;10;8;8;5	14;14;14;14;10;8;8;5	14;14;14;14;10;8;8;5	tr|A6XND1|A6XND1_HUMAN Insulin-like growth factor binding protein 3 isoform b OS=Homo sapiens OX=9606 GN=IGFBP3 PE=1 SV=1;tr|A6XND0|A6XND0_HUMAN Insulin-like growth factor-binding protein 3 OS=Homo sapiens OX=9606 GN=IGFBP3 PE=1 SV=1;sp|P17936|IBP3_HUMAN I	Insulin-like growth factor binding protein 3 isoform b	IGFBP3	8	14	14	14	8	12	12	12	13	9	12	13	13	11	11	11	13	12	13	13	12	13	11	11	13	13	10	10	10	10	12	12	13	12	9	12	10	10	9	13	10	12
tr|A8MX94|A8MX94_HUMAN;sp|P09211|GSTP1_HUMAN;tr|A0A2R8Y5E5|A0A2R8Y5E5_HUMAN;tr|A0A087X2E9|A0A087X2E9_HUMAN	tr|A8MX94|A8MX94_HUMAN;sp|P09211|GSTP1_HUMAN	3;3;1;1	3;3;1;1	3;3;1;1	tr|A8MX94|A8MX94_HUMAN Glutathione S-transferase P OS=Homo sapiens OX=9606 GN=GSTP1 PE=1 SV=1;sp|P09211|GSTP1_HUMAN Glutathione S-transferase P OS=Homo sapiens OX=9606 GN=GSTP1 PE=1 SV=2	Glutathione S-transferase P	GSTP1	4	3	3	3	3	2	0	2	2	2	3	2	3	3	3	2	3	2	3	3	3	2	1	3	2	1	2	2	3	3	3	2	2	2	3	0	1	2	3	1	1	0
tr|B4E1S2|B4E1S2_HUMAN;tr|Q6P452|Q6P452_HUMAN;sp|P09525|ANXA4_HUMAN	tr|B4E1S2|B4E1S2_HUMAN;tr|Q6P452|Q6P452_HUMAN;sp|P09525|ANXA4_HUMAN	1;1;1	1;1;1	1;1;1	tr|B4E1S2|B4E1S2_HUMAN Annexin OS=Homo sapiens OX=9606 GN=ANXA4 PE=1 SV=1;tr|Q6P452|Q6P452_HUMAN Annexin OS=Homo sapiens OX=9606 GN=ANXA4 PE=1 SV=1;sp|P09525|ANXA4_HUMAN Annexin A4 OS=Homo sapiens OX=9606 GN=ANXA4 PE=1 SV=4	Annexin	ANXA4	3	1	1	1	1	0	0	0	0	0	0	0	0	0	0	1	0	0	0	0	0	0	0	1	0	0	0	0	0	0	0	0	0	0	0	0	0	0	0	0	0	0
tr|B4E1Z4|B4E1Z4_HUMAN;sp|P00751|CFAB_HUMAN;tr|A0A0G2JH38|A0A0G2JH38_HUMAN;sp|P00751-2|CFAB_HUMAN;tr|H7C5H1|H7C5H1_HUMAN;tr|C9JRT3|C9JRT3_HUMAN;tr|A0A0G2JHM4|A0A0G2JHM4_HUMAN;tr|A0A0G2JJ82|A0A0G2JJ82_HUMAN;tr|H7C526|H7C526_HUMAN;tr|A0A0G2JI59|A0A0G2JI59_HUMAN;tr|C9JYQ5|C9JYQ5_HUMAN;tr|A2ABG0|A2ABG0_HUMAN;tr|F2Z3N2|F2Z3N2_HUMAN	tr|B4E1Z4|B4E1Z4_HUMAN;sp|P00751|CFAB_HUMAN	97;71;43;40;37;10;6;6;4;4;4;4;4	97;71;43;40;37;10;6;6;4;4;4;4;4	9;9;7;9;0;9;0;0;0;0;0;0;0	tr|B4E1Z4|B4E1Z4_HUMAN cDNA FLJ55673, highly similar to Complement factor B OS=Homo sapiens OX=9606 PE=1 SV=1;sp|P00751|CFAB_HUMAN Complement factor B OS=Homo sapiens OX=9606 GN=CFB PE=1 SV=2	cDNA FLJ55673, highly similar to Complement factor B OS=Homo sapiens OX=9606 PE=1 SV=1;sp|P00751|CFAB	Complement	13	97	97	9	62	72	75	71	69	71	71	72	74	74	76	79	70	77	75	80	68	70	78	70	76	74	77	74	70	74	74	76	75	77	74	84	70	71	72	82	72	73
tr|B4E3Q4|B4E3Q4_HUMAN;sp|Q9NZK5|ADA2_HUMAN;tr|A0A087X0I3|A0A087X0I3_HUMAN;sp|Q9NZK5-2|ADA2_HUMAN;tr|A0A3B3IT96|A0A3B3IT96_HUMAN;tr|C9IZA8|C9IZA8_HUMAN;tr|F5H7J3|F5H7J3_HUMAN;tr|A0A3B3IRR5|A0A3B3IRR5_HUMAN	tr|B4E3Q4|B4E3Q4_HUMAN;sp|Q9NZK5|ADA2_HUMAN;tr|A0A087X0I3|A0A087X0I3_HUMAN;sp|Q9NZK5-2|ADA2_HUMAN	9;9;7;6;3;2;2;1	9;9;7;6;3;2;2;1	9;9;7;6;3;2;2;1	tr|B4E3Q4|B4E3Q4_HUMAN Adenosine deaminase 2 OS=Homo sapiens OX=9606 GN=ADA2 PE=1 SV=1;sp|Q9NZK5|ADA2_HUMAN Adenosine deaminase 2 OS=Homo sapiens OX=9606 GN=ADA2 PE=1 SV=2;tr|A0A087X0I3|A0A087X0I3_HUMAN Adenosine deaminase 2 OS=Homo sapiens OX=9606 GN=ADA2	Adenosine deaminase 2	ADA2	8	9	9	9	6	4	5	4	4	2	2	5	3	1	3	3	5	1	6	3	6	5	3	3	6	7	7	2	5	6	3	6	5	5	8	2	7	2	8	5	7	6
tr|B7Z5J4|B7Z5J4_HUMAN;sp|Q9UI42-2|CBPA4_HUMAN;sp|Q9UI42|CBPA4_HUMAN	tr|B7Z5J4|B7Z5J4_HUMAN;sp|Q9UI42-2|CBPA4_HUMAN;sp|Q9UI42|CBPA4_HUMAN	2;2;2	2;2;2	2;2;2	tr|B7Z5J4|B7Z5J4_HUMAN Carboxypeptidase A4 OS=Homo sapiens OX=9606 GN=CPA4 PE=1 SV=1;sp|Q9UI42-2|CBPA4_HUMAN Isoform 2 of Carboxypeptidase A4 OS=Homo sapiens OX=9606 GN=CPA4;sp|Q9UI42|CBPA4_HUMAN Carboxypeptidase A4 OS=Homo sapiens OX=9606 GN=CPA4 PE=1 SV=	Carboxypeptidase A4	CPA4	3	2	2	2	2	2	1	0	0	0	1	1	2	1	2	0	2	0	2	2	0	2	2	0	2	1	2	1	2	1	0	1	1	2	1	0	2	2	1	0	0	0
tr|B7ZKJ8|B7ZKJ8_HUMAN	tr|B7ZKJ8|B7ZKJ8_HUMAN	60	2	2	tr|B7ZKJ8|B7ZKJ8_HUMAN ITIH4 protein OS=Homo sapiens OX=9606 GN=ITIH4 PE=1 SV=1	ITIH4 protein	ITIH4	1	60	2	2	41	48	47	52	51	47	50	48	48	48	49	53	50	55	50	51	47	50	53	52	46	49	43	49	46	51	50	49	50	54	49	57	48	43	46	54	48	44
tr|B9A041|B9A041_HUMAN;sp|P40925-2|MDHC_HUMAN;sp|P40925|MDHC_HUMAN;sp|P40925-3|MDHC_HUMAN;tr|C9JRL4|C9JRL4_HUMAN;tr|B8ZZ51|B8ZZ51_HUMAN;tr|C9JF79|C9JF79_HUMAN	tr|B9A041|B9A041_HUMAN;sp|P40925-2|MDHC_HUMAN;sp|P40925|MDHC_HUMAN;sp|P40925-3|MDHC_HUMAN;tr|C9JRL4|C9JRL4_HUMAN;tr|B8ZZ51|B8ZZ51_HUMAN;tr|C9JF79|C9JF79_HUMAN	2;2;2;2;1;1;1	2;2;2;2;1;1;1	2;2;2;2;1;1;1	tr|B9A041|B9A041_HUMAN Malate dehydrogenase, cytoplasmic OS=Homo sapiens OX=9606 GN=MDH1 PE=1 SV=1;sp|P40925-2|MDHC_HUMAN Isoform 2 of Malate dehydrogenase, cytoplasmic OS=Homo sapiens OX=9606 GN=MDH1;sp|P40925|MDHC_HUMAN Malate dehydrogenase, cytoplasmic	Malate dehydrogenase, cytoplasmic	MDH1	7	2	2	2	1	1	0	1	1	1	1	1	1	1	1	1	0	0	1	1	1	1	1	1	1	1	0	0	1	1	1	1	1	1	0	1	2	0	2	1	2	2
tr|C9J131|C9J131_HUMAN;tr|B4DLR2|B4DLR2_HUMAN;tr|A0A0D9SEN1|A0A0D9SEN1_HUMAN;sp|Q12884|SEPR_HUMAN	tr|C9J131|C9J131_HUMAN;tr|B4DLR2|B4DLR2_HUMAN;tr|A0A0D9SEN1|A0A0D9SEN1_HUMAN;sp|Q12884|SEPR_HUMAN	1;1;1;1	1;1;1;1	1;1;1;1	tr|C9J131|C9J131_HUMAN Prolyl endopeptidase FAP (Fragment) OS=Homo sapiens OX=9606 GN=FAP PE=1 SV=1;tr|B4DLR2|B4DLR2_HUMAN Prolyl endopeptidase FAP OS=Homo sapiens OX=9606 GN=FAP PE=1 SV=1;tr|A0A0D9SEN1|A0A0D9SEN1_HUMAN Prolyl endopeptidase FAP OS=Homo sap	Prolyl endopeptidase FAP (Fragment)	FAP	4	1	1	1	0	0	0	1	1	1	0	0	0	0	0	0	0	0	1	1	0	1	1	1	1	0	0	0	1	0	0	0	0	0	0	0	1	0	0	0	0	0
tr|C9JEY1|C9JEY1_HUMAN;tr|C9K057|C9K057_HUMAN;sp|O15143|ARC1B_HUMAN;tr|A0A1W2PNV4|A0A1W2PNV4_HUMAN	tr|C9JEY1|C9JEY1_HUMAN;tr|C9K057|C9K057_HUMAN;sp|O15143|ARC1B_HUMAN;tr|A0A1W2PNV4|A0A1W2PNV4_HUMAN	2;2;2;2	2;2;2;2	2;2;2;2	tr|C9JEY1|C9JEY1_HUMAN Actin-related protein 2/3 complex subunit 1B (Fragment) OS=Homo sapiens OX=9606 GN=ARPC1B PE=1 SV=2;tr|C9K057|C9K057_HUMAN Actin-related protein 2/3 complex subunit 1B OS=Homo sapiens OX=9606 GN=ARPC1B PE=1 SV=2;sp|O15143|ARC1B_HUMAN	Actin-related protein 2/3 complex subunit 1B (Fragment)	ARPC1B	4	2	2	2	0	0	0	0	0	0	0	0	0	0	0	0	0	0	0	0	1	0	0	2	0	0	0	0	0	0	0	0	0	0	0	0	0	0	0	0	0	0
tr|C9JN42|C9JN42_HUMAN;tr|B8ZZI0|B8ZZI0_HUMAN;tr|E7EXA3|E7EXA3_HUMAN;tr|Q6X734|Q6X734_HUMAN;sp|Q9GZT8-3|NIF3L_HUMAN;sp|Q9GZT8-2|NIF3L_HUMAN;sp|Q9GZT8|NIF3L_HUMAN	tr|C9JN42|C9JN42_HUMAN;tr|B8ZZI0|B8ZZI0_HUMAN;tr|E7EXA3|E7EXA3_HUMAN;tr|Q6X734|Q6X734_HUMAN;sp|Q9GZT8-3|NIF3L_HUMAN;sp|Q9GZT8-2|NIF3L_HUMAN;sp|Q9GZT8|NIF3L_HUMAN	1;1;1;1;1;1;1	1;1;1;1;1;1;1	1;1;1;1;1;1;1	tr|C9JN42|C9JN42_HUMAN NIF3-like protein 1 (Fragment) OS=Homo sapiens OX=9606 GN=NIF3L1 PE=1 SV=8;tr|B8ZZI0|B8ZZI0_HUMAN NIF3-like protein 1 (Fragment) OS=Homo sapiens OX=9606 GN=NIF3L1 PE=1 SV=1;tr|E7EXA3|E7EXA3_HUMAN NIF3-like protein 1 (Fragment) OS=Hom	NIF3-like protein 1 (Fragment)	NIF3L1	7	1	1	1	1	0	1	1	0	1	1	0	1	1	1	0	1	0	1	1	1	1	1	1	1	1	0	1	1	0	1	0	1	1	1	0	1	0	1	1	1	0
tr|D6R934|D6R934_HUMAN;sp|P02746|C1QB_HUMAN;tr|A0A0A0MSV6|A0A0A0MSV6_HUMAN;tr|D6RGJ1|D6RGJ1_HUMAN	tr|D6R934|D6R934_HUMAN;sp|P02746|C1QB_HUMAN;tr|A0A0A0MSV6|A0A0A0MSV6_HUMAN	12;12;11;2	12;12;11;2	12;12;11;2	tr|D6R934|D6R934_HUMAN Complement C1q subcomponent subunit B OS=Homo sapiens OX=9606 GN=C1QB PE=1 SV=1;sp|P02746|C1QB_HUMAN Complement C1q subcomponent subunit B OS=Homo sapiens OX=9606 GN=C1QB PE=1 SV=3;tr|A0A0A0MSV6|A0A0A0MSV6_HUMAN Complement C1q subcom	Complement C1q subcomponent subunit B	C1QB	4	12	12	12	9	9	10	10	9	8	9	10	9	9	9	12	10	11	11	12	8	11	11	11	9	10	10	10	10	9	9	9	9	10	7	11	9	8	9	11	9	8
tr|D6RAR4|D6RAR4_HUMAN	tr|D6RAR4|D6RAR4_HUMAN	17	17	1	tr|D6RAR4|D6RAR4_HUMAN Hepatocyte growth factor activator OS=Homo sapiens OX=9606 GN=HGFAC PE=1 SV=1	Hepatocyte growth factor activator	HGFAC	1	17	17	1	11	14	13	12	13	12	13	14	12	11	12	10	13	11	12	12	14	13	11	12	12	15	13	12	12	11	11	14	12	11	11	12	12	12	12	12	11	11
tr|D6RDX1|D6RDX1_HUMAN;tr|D6RBV2|D6RBV2_HUMAN;sp|Q12907|LMAN2_HUMAN;tr|D6RIU4|D6RIU4_HUMAN	tr|D6RDX1|D6RDX1_HUMAN;tr|D6RBV2|D6RBV2_HUMAN;sp|Q12907|LMAN2_HUMAN	3;3;3;1	3;3;3;1	3;3;3;1	tr|D6RDX1|D6RDX1_HUMAN Vesicular integral-membrane protein VIP36 (Fragment) OS=Homo sapiens OX=9606 GN=LMAN2 PE=1 SV=1;tr|D6RBV2|D6RBV2_HUMAN Vesicular integral-membrane protein VIP36 OS=Homo sapiens OX=9606 GN=LMAN2 PE=1 SV=1;sp|Q12907|LMAN2_HUMAN Vesicul	Vesicular integral-membrane protein VIP36 (Fragment)	LMAN2	4	3	3	3	2	3	3	1	2	2	3	3	1	1	1	0	2	2	2	2	3	2	2	1	3	2	2	1	3	2	0	2	3	1	1	2	2	2	3	2	2	3
tr|D6RE86|D6RE86_HUMAN	tr|D6RE86|D6RE86_HUMAN	13	4	4	tr|D6RE86|D6RE86_HUMAN Ceruloplasmin (Fragment) OS=Homo sapiens OX=9606 GN=CP PE=1 SV=8	Ceruloplasmin (Fragment)	CP	1	13	4	4	13	13	12	12	12	12	12	13	12	13	13	12	11	12	12	13	11	13	12	11	13	13	12	13	13	13	13	13	12	12	11	13	13	13	12	13	12	13
tr|E5RFS7|E5RFS7_HUMAN;tr|E5RGE3|E5RGE3_HUMAN;tr|E5RID3|E5RID3_HUMAN	tr|E5RFS7|E5RFS7_HUMAN;tr|E5RGE3|E5RGE3_HUMAN;tr|E5RID3|E5RID3_HUMAN	1;1;1	1;1;1	1;1;1	tr|E5RFS7|E5RFS7_HUMAN Protein FAM92A (Fragment) OS=Homo sapiens OX=9606 GN=FAM92A PE=1 SV=1;tr|E5RGE3|E5RGE3_HUMAN Protein FAM92A (Fragment) OS=Homo sapiens OX=9606 GN=FAM92A PE=1 SV=1;tr|E5RID3|E5RID3_HUMAN Protein FAM92A (Fragment) OS=Homo sapiens OX=96	Protein FAM92A (Fragment)	FAM92A	3	1	1	1	1	1	1	1	1	1	1	1	1	1	1	1	1	0	1	1	1	1	1	1	1	1	1	1	1	1	1	1	1	1	1	1	1	1	0	1	1	1
tr|E7ENL6|E7ENL6_HUMAN;sp|P12111-4|CO6A3_HUMAN;sp|P12111-2|CO6A3_HUMAN;sp|P12111|CO6A3_HUMAN;sp|P12111-3|CO6A3_HUMAN;sp|P12111-5|CO6A3_HUMAN;tr|C9JNG9|C9JNG9_HUMAN	tr|E7ENL6|E7ENL6_HUMAN;sp|P12111-4|CO6A3_HUMAN;sp|P12111-2|CO6A3_HUMAN;sp|P12111|CO6A3_HUMAN;sp|P12111-3|CO6A3_HUMAN;sp|P12111-5|CO6A3_HUMAN	23;23;23;23;16;16;7	23;23;23;23;16;16;7	23;23;23;23;16;16;7	tr|E7ENL6|E7ENL6_HUMAN Collagen alpha-3(VI) chain OS=Homo sapiens OX=9606 GN=COL6A3 PE=1 SV=2;sp|P12111-4|CO6A3_HUMAN Isoform 4 of Collagen alpha-3(VI) chain OS=Homo sapiens OX=9606 GN=COL6A3;sp|P12111-2|CO6A3_HUMAN Isoform 2 of Collagen alpha-3(VI) chain	Collagen alpha-3(VI) chain	COL6A3	7	23	23	23	19	20	17	17	20	18	15	16	19	19	13	16	17	16	17	19	16	18	19	15	18	16	11	14	15	13	14	15	12	15	8	9	13	9	13	13	13	14
tr|E7EQB2|E7EQB2_HUMAN;tr|E7ER44|E7ER44_HUMAN;sp|P02788|TRFL_HUMAN;sp|P02788-2|TRFL_HUMAN;tr|C9JCF5|C9JCF5_HUMAN	tr|E7EQB2|E7EQB2_HUMAN;tr|E7ER44|E7ER44_HUMAN;sp|P02788|TRFL_HUMAN;sp|P02788-2|TRFL_HUMAN	38;38;38;37;10	38;38;38;37;10	36;36;36;35;10	tr|E7EQB2|E7EQB2_HUMAN Lactotransferrin (Fragment) OS=Homo sapiens OX=9606 GN=LTF PE=1 SV=1;tr|E7ER44|E7ER44_HUMAN Lactotransferrin OS=Homo sapiens OX=9606 GN=LTF PE=1 SV=1;sp|P02788|TRFL_HUMAN Lactotransferrin OS=Homo sapiens OX=9606 GN=LTF PE=1 SV=6;sp|P	Lactotransferrin (Fragment)	LTF	5	38	38	36	32	14	21	18	29	21	20	24	27	29	26	22	26	16	20	21	22	26	13	21	24	25	15	27	23	35	22	27	30	23	29	13	7	16	16	15	6	27
tr|E7ES19|E7ES19_HUMAN;sp|P35443|TSP4_HUMAN	tr|E7ES19|E7ES19_HUMAN;sp|P35443|TSP4_HUMAN	19;19	16;16	15;15	tr|E7ES19|E7ES19_HUMAN Thrombospondin-4 OS=Homo sapiens OX=9606 GN=THBS4 PE=1 SV=1;sp|P35443|TSP4_HUMAN Thrombospondin-4 OS=Homo sapiens OX=9606 GN=THBS4 PE=1 SV=2	Thrombospondin-4	THBS4	2	19	16	15	14	9	12	12	15	12	11	14	11	10	9	10	11	16	7	13	13	12	13	6	11	7	6	8	10	8	6	11	5	9	10	8	9	7	10	9	11	7
tr|E7ETH0|E7ETH0_HUMAN;tr|G3XAM2|G3XAM2_HUMAN;sp|P05156|CFAI_HUMAN;tr|A0A2R8Y3M9|A0A2R8Y3M9_HUMAN;tr|A0A087X0I2|A0A087X0I2_HUMAN;tr|D6R9Z8|D6R9Z8_HUMAN	tr|E7ETH0|E7ETH0_HUMAN;tr|G3XAM2|G3XAM2_HUMAN;sp|P05156|CFAI_HUMAN;tr|A0A2R8Y3M9|A0A2R8Y3M9_HUMAN;tr|A0A087X0I2|A0A087X0I2_HUMAN	35;34;34;29;19;10	35;34;34;29;19;10	34;33;33;28;18;10	tr|E7ETH0|E7ETH0_HUMAN Complement factor I OS=Homo sapiens OX=9606 GN=CFI PE=1 SV=1;tr|G3XAM2|G3XAM2_HUMAN Complement factor I OS=Homo sapiens OX=9606 GN=CFI PE=1 SV=1;sp|P05156|CFAI_HUMAN Complement factor I OS=Homo sapiens OX=9606 GN=CFI PE=1 SV=2;tr|A0A	Complement factor I	CFI	6	35	35	34	26	30	29	31	29	29	31	29	31	31	31	33	30	32	30	32	27	30	32	31	29	28	27	29	26	30	29	31	33	32	29	32	27	27	30	32	28	27
tr|E7ETN3|E7ETN3_HUMAN;tr|Q5ST52|Q5ST52_HUMAN	tr|E7ETN3|E7ETN3_HUMAN	81;2	2;2	0;0	tr|E7ETN3|E7ETN3_HUMAN Uncharacterized protein OS=Homo sapiens OX=9606 PE=1 SV=1	Uncharacterized protein OS=Homo sapiens OX=9606 PE=1 SV=1		2	81	2	0	54	61	65	61	60	61	61	62	63	64	65	67	59	65	62	68	59	60	64	58	67	63	65	63	60	64	63	66	64	66	64	72	61	60	63	71	61	63
tr|E7EWP9|E7EWP9_HUMAN;sp|Q9NQ38-2|ISK5_HUMAN;sp|Q9NQ38|ISK5_HUMAN;sp|Q9NQ38-3|ISK5_HUMAN;tr|E5RFU9|E5RFU9_HUMAN	tr|E7EWP9|E7EWP9_HUMAN;sp|Q9NQ38-2|ISK5_HUMAN;sp|Q9NQ38|ISK5_HUMAN;sp|Q9NQ38-3|ISK5_HUMAN;tr|E5RFU9|E5RFU9_HUMAN	3;3;3;3;2	3;3;3;3;2	3;3;3;3;2	tr|E7EWP9|E7EWP9_HUMAN Serine protease inhibitor Kazal-type 5 (Fragment) OS=Homo sapiens OX=9606 GN=SPINK5 PE=1 SV=1;sp|Q9NQ38-2|ISK5_HUMAN Isoform short of Serine protease inhibitor Kazal-type 5 OS=Homo sapiens OX=9606 GN=SPINK5;sp|Q9NQ38|ISK5_HUMAN Serin	Serine protease inhibitor Kazal-type 5 (Fragment)	SPINK5	5	3	3	3	0	0	0	0	0	0	0	1	0	0	0	0	0	0	0	0	0	0	0	0	3	0	0	0	0	0	0	0	0	0	0	0	0	0	0	0	0	0
tr|E9PEK4|E9PEK4_HUMAN;sp|P07333|CSF1R_HUMAN;sp|P07333-2|CSF1R_HUMAN;tr|D6RGW1|D6RGW1_HUMAN	tr|E9PEK4|E9PEK4_HUMAN;sp|P07333|CSF1R_HUMAN;sp|P07333-2|CSF1R_HUMAN	4;4;3;1	4;4;3;1	4;4;3;1	tr|E9PEK4|E9PEK4_HUMAN Macrophage colony-stimulating factor 1 receptor OS=Homo sapiens OX=9606 GN=CSF1R PE=1 SV=1;sp|P07333|CSF1R_HUMAN Macrophage colony-stimulating factor 1 receptor OS=Homo sapiens OX=9606 GN=CSF1R PE=1 SV=2;sp|P07333-2|CSF1R_HUMAN Isofo	Macrophage colony-stimulating factor 1 receptor	CSF1R	4	4	4	4	4	4	4	4	4	4	4	4	4	4	4	4	4	3	4	4	4	4	4	4	4	3	4	4	4	4	4	4	4	4	4	4	4	4	4	4	4	4
tr|E9PFZ2|E9PFZ2_HUMAN	tr|E9PFZ2|E9PFZ2_HUMAN	77	3	0	tr|E9PFZ2|E9PFZ2_HUMAN Ceruloplasmin OS=Homo sapiens OX=9606 GN=CP PE=1 SV=1	Ceruloplasmin	CP	1	77	3	0	52	61	64	65	65	61	65	61	64	59	66	69	66	66	64	66	60	68	64	67	58	62	59	65	59	62	62	59	65	63	66	66	60	59	62	63	61	59
tr|E9PHB5|E9PHB5_HUMAN	tr|E9PHB5|E9PHB5_HUMAN	1	1	1	tr|E9PHB5|E9PHB5_HUMAN Catenin delta-2 OS=Homo sapiens OX=9606 GN=CTNND2 PE=1 SV=1	Catenin delta-2	CTNND2	1	1	1	1	1	0	0	1	1	1	1	0	1	0	0	1	1	0	1	0	1	1	1	0	1	1	1	1	1	1	1	1	1	0	0	1	1	0	1	0	0	1
tr|E9PHK0|E9PHK0_HUMAN;sp|P05452|TETN_HUMAN	tr|E9PHK0|E9PHK0_HUMAN;sp|P05452|TETN_HUMAN	16;16	16;16	11;11	tr|E9PHK0|E9PHK0_HUMAN Tetranectin OS=Homo sapiens OX=9606 GN=CLEC3B PE=1 SV=1;sp|P05452|TETN_HUMAN Tetranectin OS=Homo sapiens OX=9606 GN=CLEC3B PE=1 SV=3	Tetranectin	CLEC3B	2	16	16	11	13	16	15	13	13	15	14	15	15	16	15	14	15	12	14	14	15	16	13	15	15	16	13	15	15	15	15	16	14	14	14	14	14	13	12	14	13	14
tr|E9PKE3|E9PKE3_HUMAN;sp|P11142|HSP7C_HUMAN;sp|P11142-2|HSP7C_HUMAN;tr|E9PLF4|E9PLF4_HUMAN;tr|E9PNE6|E9PNE6_HUMAN;tr|E9PQQ4|E9PQQ4_HUMAN;tr|E9PQK7|E9PQK7_HUMAN;tr|E9PK54|E9PK54_HUMAN;sp|P54652|HSP72_HUMAN;tr|E9PN25|E9PN25_HUMAN;tr|E9PPY6|E9PPY6_HUMAN;tr|E9PI65|E9PI65_HUMAN;tr|A8K7Q2|A8K7Q2_HUMAN;tr|E9PM13|E9PM13_HUMAN;tr|E9PS65|E9PS65_HUMAN	tr|E9PKE3|E9PKE3_HUMAN;sp|P11142|HSP7C_HUMAN;sp|P11142-2|HSP7C_HUMAN;tr|E9PLF4|E9PLF4_HUMAN;tr|E9PNE6|E9PNE6_HUMAN;tr|E9PQQ4|E9PQQ4_HUMAN;tr|E9PQK7|E9PQK7_HUMAN;tr|E9PK54|E9PK54_HUMAN;sp|P54652|HSP72_HUMAN	10;10;9;6;6;5;5;5;5;4;4;4;3;1;1	9;9;8;5;6;5;5;5;4;4;4;3;3;1;1	2;2;1;1;2;1;1;1;0;1;1;0;1;1;1	tr|E9PKE3|E9PKE3_HUMAN Heat shock cognate 71 kDa protein OS=Homo sapiens OX=9606 GN=HSPA8 PE=1 SV=1;sp|P11142|HSP7C_HUMAN Heat shock cognate 71 kDa protein OS=Homo sapiens OX=9606 GN=HSPA8 PE=1 SV=1;sp|P11142-2|HSP7C_HUMAN Isoform 2 of Heat shock cognate 7	Heat shock cognate 71 kDa protein	HSPA8	15	10	9	2	9	7	3	8	7	5	7	3	6	5	6	4	6	4	8	5	6	6	4	6	8	7	5	6	7	6	4	6	5	7	6	2	6	5	6	4	4	6
tr|E9PP50|E9PP50_HUMAN;sp|P23528|COF1_HUMAN;tr|G3V1A4|G3V1A4_HUMAN;tr|E9PK25|E9PK25_HUMAN;tr|E9PLJ3|E9PLJ3_HUMAN;tr|E9PS23|E9PS23_HUMAN;tr|E9PQB7|E9PQB7_HUMAN;sp|Q9Y281-3|COF2_HUMAN;sp|Q9Y281|COF2_HUMAN	tr|E9PP50|E9PP50_HUMAN;sp|P23528|COF1_HUMAN;tr|G3V1A4|G3V1A4_HUMAN;tr|E9PK25|E9PK25_HUMAN;tr|E9PLJ3|E9PLJ3_HUMAN;tr|E9PS23|E9PS23_HUMAN;tr|E9PQB7|E9PQB7_HUMAN	6;6;5;5;4;4;4;1;1	6;6;5;5;4;4;4;1;1	6;6;5;5;4;4;4;1;1	tr|E9PP50|E9PP50_HUMAN Cofilin-1 (Fragment) OS=Homo sapiens OX=9606 GN=CFL1 PE=1 SV=8;sp|P23528|COF1_HUMAN Cofilin-1 OS=Homo sapiens OX=9606 GN=CFL1 PE=1 SV=3;tr|G3V1A4|G3V1A4_HUMAN Cofilin 1 (Non-muscle), isoform CRA_a OS=Homo sapiens OX=9606 GN=CFL1 PE=1	Cofilin-1 (Fragment)	CFL1	9	6	6	6	3	3	1	3	1	3	6	3	3	4	5	4	3	3	4	5	5	4	5	6	4	3	1	2	3	4	2	3	3	6	3	4	2	1	3	3	1	4
tr|E9PQ96|E9PQ96_HUMAN;tr|E9PJH4|E9PJH4_HUMAN;tr|F2Z2S8|F2Z2S8_HUMAN;tr|H0YF32|H0YF32_HUMAN;tr|E9PK82|E9PK82_HUMAN;tr|H0YCJ7|H0YCJ7_HUMAN;tr|E9PPU1|E9PPU1_HUMAN;tr|H0YEU2|H0YEU2_HUMAN;tr|E9PL09|E9PL09_HUMAN;sp|P23396|RS3_HUMAN;sp|P23396-2|RS3_HUMAN	tr|E9PQ96|E9PQ96_HUMAN;tr|E9PJH4|E9PJH4_HUMAN;tr|F2Z2S8|F2Z2S8_HUMAN;tr|H0YF32|H0YF32_HUMAN;tr|E9PK82|E9PK82_HUMAN;tr|H0YCJ7|H0YCJ7_HUMAN;tr|E9PPU1|E9PPU1_HUMAN;tr|H0YEU2|H0YEU2_HUMAN;tr|E9PL09|E9PL09_HUMAN;sp|P23396|RS3_HUMAN;sp|P23396-2|RS3_HUMAN	1;1;1;1;1;1;1;1;1;1;1	1;1;1;1;1;1;1;1;1;1;1	1;1;1;1;1;1;1;1;1;1;1	tr|E9PQ96|E9PQ96_HUMAN 40S ribosomal protein S3 OS=Homo sapiens OX=9606 GN=RPS3 PE=1 SV=1;tr|E9PJH4|E9PJH4_HUMAN 40S ribosomal protein S3 OS=Homo sapiens OX=9606 GN=RPS3 PE=1 SV=1;tr|F2Z2S8|F2Z2S8_HUMAN 40S ribosomal protein S3 OS=Homo sapiens OX=9606 GN=R	40S ribosomal protein S3	RPS3	11	1	1	1	1	0	0	0	0	0	0	0	0	0	0	0	0	0	0	0	0	0	0	0	0	0	0	0	0	0	0	0	0	0	0	0	0	1	0	0	0	0
tr|F2Z393|F2Z393_HUMAN;sp|P37837|TALDO_HUMAN	tr|F2Z393|F2Z393_HUMAN;sp|P37837|TALDO_HUMAN	3;3	3;3	3;3	tr|F2Z393|F2Z393_HUMAN Transaldolase OS=Homo sapiens OX=9606 GN=TALDO1 PE=1 SV=1;sp|P37837|TALDO_HUMAN Transaldolase OS=Homo sapiens OX=9606 GN=TALDO1 PE=1 SV=2	Transaldolase	TALDO1	2	3	3	3	1	1	0	1	2	2	3	1	1	3	2	3	3	0	2	2	3	3	3	2	3	2	3	1	2	2	3	1	2	2	1	1	1	2	1	2	1	1
tr|F5GY80|F5GY80_HUMAN;tr|F5H7G1|F5H7G1_HUMAN	tr|F5GY80|F5GY80_HUMAN;tr|F5H7G1|F5H7G1_HUMAN	42;42	2;2	2;2	tr|F5GY80|F5GY80_HUMAN Complement component C8 beta chain OS=Homo sapiens OX=9606 GN=C8B PE=1 SV=1;tr|F5H7G1|F5H7G1_HUMAN Complement component C8 beta chain OS=Homo sapiens OX=9606 GN=C8B PE=1 SV=1	Complement component C8 beta chain	C8B	2	42	2	2	29	31	33	30	29	35	30	31	31	33	29	37	29	35	30	33	28	31	34	32	31	32	30	31	31	35	32	33	32	34	28	36	32	28	33	34	31	30
tr|F5GZZ9|F5GZZ9_HUMAN;sp|Q86VB7-3|C163A_HUMAN;tr|C9JHR8|C9JHR8_HUMAN;sp|Q86VB7-4|C163A_HUMAN;sp|Q86VB7|C163A_HUMAN;sp|Q86VB7-2|C163A_HUMAN;tr|H0YGZ7|H0YGZ7_HUMAN	tr|F5GZZ9|F5GZZ9_HUMAN;sp|Q86VB7-3|C163A_HUMAN;tr|C9JHR8|C9JHR8_HUMAN;sp|Q86VB7-4|C163A_HUMAN;sp|Q86VB7|C163A_HUMAN;sp|Q86VB7-2|C163A_HUMAN	18;18;18;18;18;18;2	18;18;18;18;18;18;2	18;18;18;18;18;18;2	tr|F5GZZ9|F5GZZ9_HUMAN Scavenger receptor cysteine-rich type 1 protein M130 OS=Homo sapiens OX=9606 GN=CD163 PE=1 SV=1;sp|Q86VB7-3|C163A_HUMAN Isoform 3 of Scavenger receptor cysteine-rich type 1 protein M130 OS=Homo sapiens OX=9606 GN=CD163;tr|C9JHR8|C9JH	Scavenger receptor cysteine-rich type 1 protein M130	CD163	7	18	18	18	9	10	12	12	13	12	13	14	12	9	11	16	11	10	13	12	12	15	12	14	13	9	10	14	11	14	11	13	12	12	14	8	11	8	11	15	12	16
tr|F5H6X6|F5H6X6_HUMAN;sp|Q14697|GANAB_HUMAN	tr|F5H6X6|F5H6X6_HUMAN;sp|Q14697|GANAB_HUMAN	1;1	1;1	1;1	tr|F5H6X6|F5H6X6_HUMAN Neutral alpha-glucosidase AB OS=Homo sapiens OX=9606 GN=GANAB PE=1 SV=1;sp|Q14697|GANAB_HUMAN Neutral alpha-glucosidase AB OS=Homo sapiens OX=9606 GN=GANAB PE=1 SV=3	Neutral alpha-glucosidase AB	GANAB	2	1	1	1	1	1	1	0	1	0	1	1	1	1	1	1	1	1	1	1	1	1	1	1	1	1	0	0	0	1	1	1	1	1	0	0	1	1	1	1	0	0
tr|F5H8B0|F5H8B0_HUMAN;sp|P08709-2|FA7_HUMAN;sp|P08709|FA7_HUMAN	tr|F5H8B0|F5H8B0_HUMAN;sp|P08709-2|FA7_HUMAN;sp|P08709|FA7_HUMAN	11;11;11	11;11;11	11;11;11	tr|F5H8B0|F5H8B0_HUMAN Coagulation factor VII OS=Homo sapiens OX=9606 GN=F7 PE=1 SV=2;sp|P08709-2|FA7_HUMAN Isoform B of Coagulation factor VII OS=Homo sapiens OX=9606 GN=F7;sp|P08709|FA7_HUMAN Coagulation factor VII OS=Homo sapiens OX=9606 GN=F7 PE=1 SV=1	Coagulation factor VII	F7	3	11	11	11	9	11	11	7	10	7	10	10	9	10	10	11	8	10	10	11	8	10	10	11	9	9	10	9	9	7	10	6	8	10	8	11	6	4	10	10	8	9
tr|F8VPF3|F8VPF3_HUMAN;tr|F8W1R7|F8W1R7_HUMAN;sp|P60660-2|MYL6_HUMAN;sp|P60660|MYL6_HUMAN;tr|J3KND3|J3KND3_HUMAN;tr|G8JLA2|G8JLA2_HUMAN;tr|G3V1V0|G3V1V0_HUMAN;tr|B7Z6Z4|B7Z6Z4_HUMAN;tr|F8VZU9|F8VZU9_HUMAN;tr|G3V1Y7|G3V1Y7_HUMAN;tr|F8W180|F8W180_HUMAN;tr|H0YI43|H0YI43_HUMAN;tr|F8W1I5|F8W1I5_HUMAN;sp|P14649|MYL6B_HUMAN	tr|F8VPF3|F8VPF3_HUMAN;tr|F8W1R7|F8W1R7_HUMAN;sp|P60660-2|MYL6_HUMAN;sp|P60660|MYL6_HUMAN;tr|J3KND3|J3KND3_HUMAN;tr|G8JLA2|G8JLA2_HUMAN;tr|G3V1V0|G3V1V0_HUMAN;tr|B7Z6Z4|B7Z6Z4_HUMAN;tr|F8VZU9|F8VZU9_HUMAN;tr|G3V1Y7|G3V1Y7_HUMAN;tr|F8W180|F8W180_HUMAN	3;3;3;3;3;3;3;3;2;2;2;1;1;1	3;3;3;3;3;3;3;3;2;2;2;1;1;1	3;3;3;3;3;3;3;3;2;2;2;1;1;1	tr|F8VPF3|F8VPF3_HUMAN Myosin light polypeptide 6 (Fragment) OS=Homo sapiens OX=9606 GN=MYL6 PE=1 SV=1;tr|F8W1R7|F8W1R7_HUMAN Myosin light polypeptide 6 OS=Homo sapiens OX=9606 GN=MYL6 PE=1 SV=1;sp|P60660-2|MYL6_HUMAN Isoform Smooth muscle of Myosin light	Myosin light polypeptide 6 (Fragment)	MYL6	14	3	3	3	2	0	0	3	2	1	1	0	0	1	3	1	3	1	3	2	2	1	0	2	1	0	0	2	2	2	1	1	2	1	1	1	0	1	1	1	0	1
tr|F8VYK9|F8VYK9_HUMAN;sp|P24592|IBP6_HUMAN;tr|A0A3B3IUE0|A0A3B3IUE0_HUMAN;tr|F8VVA5|F8VVA5_HUMAN	tr|F8VYK9|F8VYK9_HUMAN;sp|P24592|IBP6_HUMAN;tr|A0A3B3IUE0|A0A3B3IUE0_HUMAN	4;4;2;1	4;4;2;1	4;4;2;1	tr|F8VYK9|F8VYK9_HUMAN Insulin-like growth factor-binding protein 6 OS=Homo sapiens OX=9606 GN=IGFBP6 PE=1 SV=1;sp|P24592|IBP6_HUMAN Insulin-like growth factor-binding protein 6 OS=Homo sapiens OX=9606 GN=IGFBP6 PE=1 SV=1;tr|A0A3B3IUE0|A0A3B3IUE0_HUMAN Ins	Insulin-like growth factor-binding protein 6	IGFBP6	4	4	4	4	2	2	3	4	2	3	3	3	4	3	3	4	4	3	4	3	3	3	4	3	3	4	3	4	3	3	2	4	1	1	1	3	2	2	3	4	2	2
tr|F8VZY9|F8VZY9_HUMAN;sp|P05783|K1C18_HUMAN	tr|F8VZY9|F8VZY9_HUMAN;sp|P05783|K1C18_HUMAN	2;2	1;1	1;1	tr|F8VZY9|F8VZY9_HUMAN Keratin, type I cytoskeletal 18 OS=Homo sapiens OX=9606 GN=KRT18 PE=1 SV=1;sp|P05783|K1C18_HUMAN Keratin, type I cytoskeletal 18 OS=Homo sapiens OX=9606 GN=KRT18 PE=1 SV=2	Keratin, type I cytoskeletal 18	KRT18	2	2	1	1	2	0	0	0	0	0	0	0	0	0	0	0	0	0	0	0	0	0	0	1	0	0	0	0	0	0	0	0	0	0	0	0	0	0	0	0	0	0
tr|F8WAT9|F8WAT9_HUMAN;tr|C9JYM4|C9JYM4_HUMAN;sp|Q8NBJ4-2|GOLM1_HUMAN;sp|Q8NBJ4|GOLM1_HUMAN	tr|F8WAT9|F8WAT9_HUMAN;tr|C9JYM4|C9JYM4_HUMAN;sp|Q8NBJ4-2|GOLM1_HUMAN;sp|Q8NBJ4|GOLM1_HUMAN	1;1;1;1	1;1;1;1	1;1;1;1	tr|F8WAT9|F8WAT9_HUMAN Golgi membrane protein 1 OS=Homo sapiens OX=9606 GN=GOLM1 PE=1 SV=2;tr|C9JYM4|C9JYM4_HUMAN Golgi membrane protein 1 (Fragment) OS=Homo sapiens OX=9606 GN=GOLM1 PE=1 SV=1;sp|Q8NBJ4-2|GOLM1_HUMAN Isoform 2 of Golgi membrane protein 1 O	Golgi membrane protein 1	GOLM1	4	1	1	1	1	1	1	1	1	1	1	0	1	1	1	0	1	0	0	1	0	1	0	0	1	1	1	1	1	1	1	1	1	1	1	1	1	1	1	1	1	1
tr|G3V2V8|G3V2V8_HUMAN;sp|P61916-2|NPC2_HUMAN;tr|J3KMY5|J3KMY5_HUMAN;sp|P61916|NPC2_HUMAN;tr|H0YIZ1|H0YIZ1_HUMAN;tr|G3V3E8|G3V3E8_HUMAN;tr|E7EMS2|E7EMS2_HUMAN;tr|G3V3D1|G3V3D1_HUMAN	tr|G3V2V8|G3V2V8_HUMAN;sp|P61916-2|NPC2_HUMAN;tr|J3KMY5|J3KMY5_HUMAN;sp|P61916|NPC2_HUMAN;tr|H0YIZ1|H0YIZ1_HUMAN;tr|G3V3E8|G3V3E8_HUMAN;tr|E7EMS2|E7EMS2_HUMAN;tr|G3V3D1|G3V3D1_HUMAN	2;2;2;2;2;2;2;2	2;2;2;2;2;2;2;2	2;2;2;2;2;2;2;2	tr|G3V2V8|G3V2V8_HUMAN NPC intracellular cholesterol transporter 2 (Fragment) OS=Homo sapiens OX=9606 GN=NPC2 PE=1 SV=1;sp|P61916-2|NPC2_HUMAN Isoform 2 of NPC intracellular cholesterol transporter 2 OS=Homo sapiens OX=9606 GN=NPC2;tr|J3KMY5|J3KMY5_HUMAN N	NPC intracellular cholesterol transporter 2 (Fragment)	NPC2	8	2	2	2	1	2	1	1	1	1	0	1	1	1	1	0	1	0	0	0	1	1	1	0	2	1	1	1	1	2	2	2	2	1	0	1	2	0	1	1	0	2
tr|G3V3A0|G3V3A0_HUMAN	tr|G3V3A0|G3V3A0_HUMAN	17	1	1	tr|G3V3A0|G3V3A0_HUMAN Alpha-1-antichymotrypsin OS=Homo sapiens OX=9606 GN=SERPINA3 PE=1 SV=1	Alpha-1-antichymotrypsin	SERPINA3	1	17	1	1	13	14	14	12	13	12	13	12	13	14	13	14	14	15	14	15	13	14	15	14	14	14	14	13	14	13	14	14	13	14	13	15	14	13	14	13	12	15
tr|G3V3U4|G3V3U4_HUMAN;tr|G3V3I1|G3V3I1_HUMAN;tr|G3V295|G3V295_HUMAN;sp|P60900-2|PSA6_HUMAN;sp|P60900|PSA6_HUMAN;tr|G3V5Z7|G3V5Z7_HUMAN	tr|G3V3U4|G3V3U4_HUMAN;tr|G3V3I1|G3V3I1_HUMAN;tr|G3V295|G3V295_HUMAN;sp|P60900-2|PSA6_HUMAN;sp|P60900|PSA6_HUMAN;tr|G3V5Z7|G3V5Z7_HUMAN	2;2;2;2;2;2	2;2;2;2;2;2	2;2;2;2;2;2	tr|G3V3U4|G3V3U4_HUMAN Proteasome subunit alpha type OS=Homo sapiens OX=9606 GN=PSMA6 PE=1 SV=1;tr|G3V3I1|G3V3I1_HUMAN Proteasome subunit alpha type OS=Homo sapiens OX=9606 GN=PSMA6 PE=1 SV=1;tr|G3V295|G3V295_HUMAN Proteasome subunit alpha type OS=Homo sap	Proteasome subunit alpha type	PSMA6	6	2	2	2	2	1	0	2	1	2	2	1	2	2	2	1	2	1	2	1	2	2	2	1	1	1	2	2	2	1	1	1	2	2	2	0	2	1	1	1	2	2
tr|G3XAK1|G3XAK1_HUMAN;sp|P26927|HGFL_HUMAN;sp|Q2TV78|MST1L_HUMAN;sp|Q2TV78-2|MST1L_HUMAN;tr|H7C0F8|H7C0F8_HUMAN	tr|G3XAK1|G3XAK1_HUMAN;sp|P26927|HGFL_HUMAN	37;36;16;15;5	37;36;16;15;5	37;36;16;15;5	tr|G3XAK1|G3XAK1_HUMAN Hepatocyte growth factor-like protein OS=Homo sapiens OX=9606 GN=MST1 PE=1 SV=1;sp|P26927|HGFL_HUMAN Hepatocyte growth factor-like protein OS=Homo sapiens OX=9606 GN=MST1 PE=1 SV=2	Hepatocyte growth factor-like protein	MST1	5	37	37	37	31	32	30	27	30	22	27	31	33	30	30	33	30	30	31	32	20	30	31	31	31	30	28	29	31	28	33	35	32	32	20	31	29	28	30	31	21	27
tr|H0Y6M2|H0Y6M2_HUMAN;sp|O94868-3|FCSD2_HUMAN;tr|E7ENZ2|E7ENZ2_HUMAN;sp|O94868-2|FCSD2_HUMAN;sp|O94868|FCSD2_HUMAN;tr|E9PG19|E9PG19_HUMAN	tr|H0Y6M2|H0Y6M2_HUMAN;sp|O94868-3|FCSD2_HUMAN;tr|E7ENZ2|E7ENZ2_HUMAN;sp|O94868-2|FCSD2_HUMAN;sp|O94868|FCSD2_HUMAN;tr|E9PG19|E9PG19_HUMAN	1;1;1;1;1;1	1;1;1;1;1;1	1;1;1;1;1;1	tr|H0Y6M2|H0Y6M2_HUMAN F-BAR and double SH3 domains protein 2 (Fragment) OS=Homo sapiens OX=9606 GN=FCHSD2 PE=1 SV=1;sp|O94868-3|FCSD2_HUMAN Isoform 3 of F-BAR and double SH3 domains protein 2 OS=Homo sapiens OX=9606 GN=FCHSD2;tr|E7ENZ2|E7ENZ2_HUMAN F-BAR	F-BAR and double SH3 domains protein 2 (Fragment)	FCHSD2	6	1	1	1	0	0	1	1	1	1	0	0	1	0	1	1	0	0	0	0	1	1	0	0	0	0	1	0	0	0	0	1	0	0	0	0	1	0	1	0	0	0
tr|H0YEG8|H0YEG8_HUMAN;tr|E9PKG6|E9PKG6_HUMAN;tr|Q2L696|Q2L696_HUMAN;tr|A0A087WSV8|A0A087WSV8_HUMAN;sp|P80303-2|NUCB2_HUMAN;sp|P80303|NUCB2_HUMAN	tr|H0YEG8|H0YEG8_HUMAN;tr|E9PKG6|E9PKG6_HUMAN;tr|Q2L696|Q2L696_HUMAN;tr|A0A087WSV8|A0A087WSV8_HUMAN;sp|P80303-2|NUCB2_HUMAN;sp|P80303|NUCB2_HUMAN	2;2;2;2;2;2	2;2;2;2;2;2	2;2;2;2;2;2	tr|H0YEG8|H0YEG8_HUMAN Nucleobindin-2 (Fragment) OS=Homo sapiens OX=9606 GN=NUCB2 PE=1 SV=2;tr|E9PKG6|E9PKG6_HUMAN Nucleobindin-2 OS=Homo sapiens OX=9606 GN=NUCB2 PE=1 SV=2;tr|Q2L696|Q2L696_HUMAN Nucb2 splice variant OS=Homo sapiens OX=9606 GN=NUCB2 PE=1 S	Nucleobindin-2 (Fragment)	NUCB2	6	2	2	2	2	0	0	0	0	0	0	0	0	0	0	0	0	0	0	0	0	0	0	0	0	0	0	0	0	0	0	0	0	0	0	0	0	0	0	0	0	0
tr|H0YET2|H0YET2_HUMAN;tr|E9PNW4|E9PNW4_HUMAN;tr|A0A2U3TZL5|A0A2U3TZL5_HUMAN;sp|P13987|CD59_HUMAN;sp|P13987-2|CD59_HUMAN	tr|H0YET2|H0YET2_HUMAN;tr|E9PNW4|E9PNW4_HUMAN;tr|A0A2U3TZL5|A0A2U3TZL5_HUMAN;sp|P13987|CD59_HUMAN;sp|P13987-2|CD59_HUMAN	1;1;1;1;1	1;1;1;1;1	1;1;1;1;1	tr|H0YET2|H0YET2_HUMAN Uncharacterized protein (Fragment) OS=Homo sapiens OX=9606 PE=4 SV=1;tr|E9PNW4|E9PNW4_HUMAN Uncharacterized protein OS=Homo sapiens OX=9606 PE=1 SV=1;tr|A0A2U3TZL5|A0A2U3TZL5_HUMAN CD59 glycoprotein (Fragment) OS=Homo sapiens OX=9606	Uncharacterized protein (Fragment) OS=Homo sapiens OX=9606 PE=4 SV=1;tr|E9PNW4|E9PNW4	Uncharacterized	5	1	1	1	0	0	1	1	1	1	1	0	0	0	1	1	1	1	1	1	1	1	1	1	1	0	0	1	0	0	1	1	0	1	1	0	1	0	1	0	1	1
tr|H0YJG0|H0YJG0_HUMAN;sp|P12277|KCRB_HUMAN	tr|H0YJG0|H0YJG0_HUMAN;sp|P12277|KCRB_HUMAN	1;1	1;1	1;1	tr|H0YJG0|H0YJG0_HUMAN Creatine kinase B-type (Fragment) OS=Homo sapiens OX=9606 GN=CKB PE=1 SV=1;sp|P12277|KCRB_HUMAN Creatine kinase B-type OS=Homo sapiens OX=9606 GN=CKB PE=1 SV=1	Creatine kinase B-type (Fragment)	CKB	2	1	1	1	0	0	0	0	0	0	0	0	0	0	0	0	0	0	0	0	0	0	0	0	0	1	0	0	0	0	0	0	0	0	0	0	0	0	0	0	0	0
tr|H0YJM8|H0YJM8_HUMAN;sp|P28074-2|PSB5_HUMAN;sp|P28074|PSB5_HUMAN;sp|P28074-3|PSB5_HUMAN	tr|H0YJM8|H0YJM8_HUMAN;sp|P28074-2|PSB5_HUMAN;sp|P28074|PSB5_HUMAN;sp|P28074-3|PSB5_HUMAN	2;2;2;1	2;2;2;1	2;2;2;1	tr|H0YJM8|H0YJM8_HUMAN Proteasome subunit beta type-5 (Fragment) OS=Homo sapiens OX=9606 GN=PSMB5 PE=1 SV=1;sp|P28074-2|PSB5_HUMAN Isoform 2 of Proteasome subunit beta type-5 OS=Homo sapiens OX=9606 GN=PSMB5;sp|P28074|PSB5_HUMAN Proteasome subunit beta typ	Proteasome subunit beta type-5 (Fragment)	PSMB5	4	2	2	2	2	1	0	1	0	0	0	0	1	1	2	2	2	0	2	2	0	0	1	0	2	0	1	0	2	0	1	1	1	2	1	0	0	0	2	1	0	2
tr|H0YJP3|H0YJP3_HUMAN;sp|P23381-2|SYWC_HUMAN;sp|P23381|SYWC_HUMAN	tr|H0YJP3|H0YJP3_HUMAN;sp|P23381-2|SYWC_HUMAN;sp|P23381|SYWC_HUMAN	2;2;2	2;2;2	2;2;2	tr|H0YJP3|H0YJP3_HUMAN Tryptophan--tRNA ligase, cytoplasmic (Fragment) OS=Homo sapiens OX=9606 GN=WARS PE=1 SV=1;sp|P23381-2|SYWC_HUMAN Isoform 2 of Tryptophan--tRNA ligase, cytoplasmic OS=Homo sapiens OX=9606 GN=WARS;sp|P23381|SYWC_HUMAN Tryptophan--tRNA	Tryptophan--tRNA ligase, cytoplasmic (Fragment)	WARS	3	2	2	2	0	0	0	0	0	0	1	0	0	0	0	0	1	0	1	0	0	0	0	1	0	1	1	0	0	2	0	1	1	0	2	0	0	0	1	1	1	1
tr|H0YJW9|H0YJW9_HUMAN	tr|H0YJW9|H0YJW9_HUMAN	7	1	1	tr|H0YJW9|H0YJW9_HUMAN Uncharacterized protein (Fragment) OS=Homo sapiens OX=9606 PE=1 SV=3	Uncharacterized protein (Fragment) OS=Homo sapiens OX=9606 PE=1 SV=3		1	7	1	1	4	5	6	5	5	5	6	6	5	6	5	5	4	5	5	5	4	5	5	5	5	5	4	6	6	6	5	6	6	6	5	5	6	5	7	7	5	5
tr|H0YKT8|H0YKT8_HUMAN;tr|H0YMI6|H0YMI6_HUMAN;tr|H0YMA1|H0YMA1_HUMAN;tr|H0YMZ1|H0YMZ1_HUMAN;tr|H0YN18|H0YN18_HUMAN;tr|H0YL69|H0YL69_HUMAN;sp|P25789|PSA4_HUMAN;tr|H0YKS0|H0YKS0_HUMAN;tr|H0YLS6|H0YLS6_HUMAN;tr|H0YLC2|H0YLC2_HUMAN;sp|P25789-2|PSA4_HUMAN	tr|H0YKT8|H0YKT8_HUMAN;tr|H0YMI6|H0YMI6_HUMAN;tr|H0YMA1|H0YMA1_HUMAN;tr|H0YMZ1|H0YMZ1_HUMAN;tr|H0YN18|H0YN18_HUMAN;tr|H0YL69|H0YL69_HUMAN;sp|P25789|PSA4_HUMAN;tr|H0YKS0|H0YKS0_HUMAN;tr|H0YLS6|H0YLS6_HUMAN;tr|H0YLC2|H0YLC2_HUMAN;sp|P25789-2|PSA4_HUMAN	2;2;2;2;2;2;2;1;1;1;1	2;2;2;2;2;2;2;1;1;1;1	2;2;2;2;2;2;2;1;1;1;1	tr|H0YKT8|H0YKT8_HUMAN Proteasome subunit beta (Fragment) OS=Homo sapiens OX=9606 GN=PSMA4 PE=1 SV=8;tr|H0YMI6|H0YMI6_HUMAN Proteasome subunit alpha type (Fragment) OS=Homo sapiens OX=9606 GN=PSMA4 PE=1 SV=1;tr|H0YMA1|H0YMA1_HUMAN Proteasome subunit alpha	Proteasome subunit beta (Fragment)	PSMA4	11	2	2	2	0	0	0	1	0	0	0	0	1	0	0	0	0	0	0	1	0	0	0	0	0	0	0	0	1	1	0	0	1	2	2	1	0	0	1	1	1	1
tr|H0YN67|H0YN67_HUMAN;tr|H0YL90|H0YL90_HUMAN;sp|O14498|ISLR_HUMAN	tr|H0YN67|H0YN67_HUMAN;tr|H0YL90|H0YL90_HUMAN;sp|O14498|ISLR_HUMAN	3;3;3	3;3;3	3;3;3	tr|H0YN67|H0YN67_HUMAN Immunoglobulin superfamily-containing leucine-rich repeat protein (Fragment) OS=Homo sapiens OX=9606 GN=ISLR PE=1 SV=1;tr|H0YL90|H0YL90_HUMAN Immunoglobulin superfamily-containing leucine-rich repeat protein (Fragment) OS=Homo sapien	Immunoglobulin superfamily-containing leucine-rich repeat protein (Fragment)	ISLR	3	3	3	3	2	2	2	0	1	2	2	2	2	2	1	2	2	1	2	2	1	2	3	1	2	1	2	1	2	2	2	1	2	1	1	2	2	1	2	2	2	1
tr|H3BQN4|H3BQN4_HUMAN;sp|P04075|ALDOA_HUMAN;tr|J3KPS3|J3KPS3_HUMAN;sp|P04075-2|ALDOA_HUMAN;tr|H3BUH7|H3BUH7_HUMAN;tr|H3BPS8|H3BPS8_HUMAN;tr|H3BR04|H3BR04_HUMAN;tr|H3BMQ8|H3BMQ8_HUMAN;tr|H3BU78|H3BU78_HUMAN;tr|H3BR68|H3BR68_HUMAN	tr|H3BQN4|H3BQN4_HUMAN;sp|P04075|ALDOA_HUMAN;tr|J3KPS3|J3KPS3_HUMAN;sp|P04075-2|ALDOA_HUMAN;tr|H3BUH7|H3BUH7_HUMAN;tr|H3BPS8|H3BPS8_HUMAN;tr|H3BR04|H3BR04_HUMAN;tr|H3BMQ8|H3BMQ8_HUMAN	11;11;10;9;8;8;7;6;5;1	11;11;10;9;8;8;7;6;5;1	10;10;10;8;8;7;7;6;5;1	tr|H3BQN4|H3BQN4_HUMAN Fructose-bisphosphate aldolase OS=Homo sapiens OX=9606 GN=ALDOA PE=1 SV=1;sp|P04075|ALDOA_HUMAN Fructose-bisphosphate aldolase A OS=Homo sapiens OX=9606 GN=ALDOA PE=1 SV=2;tr|J3KPS3|J3KPS3_HUMAN Fructose-bisphosphate aldolase OS=Homo	Fructose-bisphosphate aldolase	ALDOA	10	11	11	10	8	7	4	7	8	6	7	5	7	8	9	7	9	5	9	9	9	7	9	9	7	2	5	4	7	6	7	5	4	7	6	5	5	6	5	5	5	7
tr|H3BV79|H3BV79_HUMAN;tr|H3BPK3|H3BPK3_HUMAN;sp|Q16775-2|GLO2_HUMAN;sp|Q16775|GLO2_HUMAN	tr|H3BV79|H3BV79_HUMAN;tr|H3BPK3|H3BPK3_HUMAN;sp|Q16775-2|GLO2_HUMAN;sp|Q16775|GLO2_HUMAN	1;1;1;1	1;1;1;1	1;1;1;1	tr|H3BV79|H3BV79_HUMAN Hydroxyacylglutathione hydrolase, mitochondrial (Fragment) OS=Homo sapiens OX=9606 GN=HAGH PE=1 SV=1;tr|H3BPK3|H3BPK3_HUMAN Hydroxyacylglutathione hydrolase, mitochondrial (Fragment) OS=Homo sapiens OX=9606 GN=HAGH PE=1 SV=1;sp|Q1677	Hydroxyacylglutathione hydrolase, mitochondrial (Fragment)	HAGH	4	1	1	1	1	0	0	1	0	1	1	0	0	0	1	0	0	0	0	0	1	0	0	0	1	0	0	0	0	0	1	0	0	1	1	0	0	0	1	0	1	1
tr|H3BVC8|H3BVC8_HUMAN;sp|Q16651|PRSS8_HUMAN	tr|H3BVC8|H3BVC8_HUMAN;sp|Q16651|PRSS8_HUMAN	1;1	1;1	1;1	tr|H3BVC8|H3BVC8_HUMAN Prostasin (Fragment) OS=Homo sapiens OX=9606 GN=PRSS8 PE=1 SV=8;sp|Q16651|PRSS8_HUMAN Prostasin OS=Homo sapiens OX=9606 GN=PRSS8 PE=1 SV=1	Prostasin (Fragment)	PRSS8	2	1	1	1	1	0	0	0	0	0	0	0	0	0	0	0	0	0	0	0	0	0	0	0	0	0	0	0	0	0	0	0	0	0	0	0	0	0	0	0	0	0
tr|H7C0V9|H7C0V9_HUMAN;sp|P05067-10|A4_HUMAN;tr|A0A0A0MRG2|A0A0A0MRG2_HUMAN;sp|P05067-3|A4_HUMAN;sp|P05067-4|A4_HUMAN;sp|P05067-5|A4_HUMAN;tr|E9PG40|E9PG40_HUMAN;sp|P05067-6|A4_HUMAN;sp|P05067-7|A4_HUMAN;sp|P05067-11|A4_HUMAN;sp|P05067-8|A4_HUMAN;sp|P05067-9|A4_HUMAN;sp|P05067|A4_HUMAN;tr|H7C2L2|H7C2L2_HUMAN	tr|H7C0V9|H7C0V9_HUMAN;sp|P05067-10|A4_HUMAN;tr|A0A0A0MRG2|A0A0A0MRG2_HUMAN;sp|P05067-3|A4_HUMAN;sp|P05067-4|A4_HUMAN;sp|P05067-5|A4_HUMAN;tr|E9PG40|E9PG40_HUMAN;sp|P05067-6|A4_HUMAN;sp|P05067-7|A4_HUMAN;sp|P05067-11|A4_HUMAN;sp|P05067-8|A4_HUMAN;sp|P05067-9|A4_HUMAN;sp|P05067|A4_HUMAN;tr|H7C2L2|H7C2L2_HUMAN	2;2;2;2;2;2;2;2;2;2;2;2;2;1	2;2;2;2;2;2;2;2;2;2;2;2;2;1	2;2;2;2;2;2;2;2;2;2;2;2;2;1	tr|H7C0V9|H7C0V9_HUMAN Amyloid-beta precursor protein (Fragment) OS=Homo sapiens OX=9606 GN=APP PE=1 SV=1;sp|P05067-10|A4_HUMAN Isoform APP639 of Amyloid-beta precursor protein OS=Homo sapiens OX=9606 GN=APP;tr|A0A0A0MRG2|A0A0A0MRG2_HUMAN Amyloid-beta prec	Amyloid-beta precursor protein (Fragment)	APP	14	2	2	2	0	0	2	2	1	2	2	1	1	1	1	0	1	1	1	0	2	1	1	1	0	1	1	0	0	2	2	0	1	0	2	0	1	1	0	0	0	1
tr|J3KRG2|J3KRG2_HUMAN;sp|Q96QA5|GSDMA_HUMAN	tr|J3KRG2|J3KRG2_HUMAN;sp|Q96QA5|GSDMA_HUMAN	4;4	4;4	4;4	tr|J3KRG2|J3KRG2_HUMAN Gasdermin-A (Fragment) OS=Homo sapiens OX=9606 GN=GSDMA PE=1 SV=8;sp|Q96QA5|GSDMA_HUMAN Gasdermin-A OS=Homo sapiens OX=9606 GN=GSDMA PE=1 SV=4	Gasdermin-A (Fragment)	GSDMA	2	4	4	4	2	3	1	0	0	1	3	1	4	2	4	2	3	0	2	3	2	3	1	3	3	2	4	1	2	1	3	1	3	1	1	0	1	2	0	0	0	1
tr|J3QQR8|J3QQR8_HUMAN;tr|J3QQX6|J3QQX6_HUMAN;tr|J3QRQ1|J3QRQ1_HUMAN;tr|J3QRT5|J3QRT5_HUMAN;sp|P13598|ICAM2_HUMAN;tr|J3QKR4|J3QKR4_HUMAN	tr|J3QQR8|J3QQR8_HUMAN;tr|J3QQX6|J3QQX6_HUMAN;tr|J3QRQ1|J3QRQ1_HUMAN;tr|J3QRT5|J3QRT5_HUMAN;sp|P13598|ICAM2_HUMAN;tr|J3QKR4|J3QKR4_HUMAN	3;3;3;3;3;2	3;3;3;3;3;2	3;3;3;3;3;2	tr|J3QQR8|J3QQR8_HUMAN Intercellular adhesion molecule 2 (Fragment) OS=Homo sapiens OX=9606 GN=ICAM2 PE=1 SV=8;tr|J3QQX6|J3QQX6_HUMAN Intercellular adhesion molecule 2 (Fragment) OS=Homo sapiens OX=9606 GN=ICAM2 PE=1 SV=1;tr|J3QRQ1|J3QRQ1_HUMAN Intercellul	Intercellular adhesion molecule 2 (Fragment)	ICAM2	6	3	3	3	3	3	3	3	3	3	3	3	3	2	2	2	2	2	3	2	2	3	3	3	3	2	3	3	2	3	3	2	2	1	3	2	3	3	3	2	2	2
tr|J3QRB8|J3QRB8_HUMAN;sp|Q9ULX5|RN112_HUMAN;sp|Q9ULX5-2|RN112_HUMAN	tr|J3QRB8|J3QRB8_HUMAN;sp|Q9ULX5|RN112_HUMAN;sp|Q9ULX5-2|RN112_HUMAN	1;1;1	1;1;1	1;1;1	tr|J3QRB8|J3QRB8_HUMAN RING finger protein 112 (Fragment) OS=Homo sapiens OX=9606 GN=RNF112 PE=4 SV=1;sp|Q9ULX5|RN112_HUMAN RING finger protein 112 OS=Homo sapiens OX=9606 GN=RNF112 PE=1 SV=2;sp|Q9ULX5-2|RN112_HUMAN Isoform 2 of RING finger protein 112 OS=	RING finger protein 112 (Fragment)	RNF112	3	1	1	1	0	1	1	1	0	0	0	1	1	1	1	1	1	0	1	1	0	1	1	1	1	1	0	1	1	1	1	1	1	1	1	1	0	0	1	1	1	1
tr|K7EKF6|K7EKF6_HUMAN;sp|Q8NI99|ANGL6_HUMAN	tr|K7EKF6|K7EKF6_HUMAN;sp|Q8NI99|ANGL6_HUMAN	3;3	3;3	3;3	tr|K7EKF6|K7EKF6_HUMAN Angiopoietin-related protein 6 OS=Homo sapiens OX=9606 GN=ANGPTL6 PE=1 SV=1;sp|Q8NI99|ANGL6_HUMAN Angiopoietin-related protein 6 OS=Homo sapiens OX=9606 GN=ANGPTL6 PE=1 SV=1	Angiopoietin-related protein 6	ANGPTL6	2	3	3	3	0	1	2	1	1	1	1	1	0	1	0	2	2	2	2	2	1	1	2	2	1	0	0	0	0	0	1	0	1	1	2	1	1	0	0	1	1	1
tr|K7EKI0|K7EKI0_HUMAN;sp|Q92817|EVPL_HUMAN;sp|A8MZ36|EVPLL_HUMAN	tr|K7EKI0|K7EKI0_HUMAN;sp|Q92817|EVPL_HUMAN	7;7;1	7;7;1	7;7;1	tr|K7EKI0|K7EKI0_HUMAN Envoplakin OS=Homo sapiens OX=9606 GN=EVPL PE=1 SV=1;sp|Q92817|EVPL_HUMAN Envoplakin OS=Homo sapiens OX=9606 GN=EVPL PE=1 SV=3	Envoplakin	EVPL	3	7	7	7	7	1	0	0	0	0	0	0	1	1	2	0	2	0	3	1	0	1	0	1	1	1	2	0	1	0	0	1	0	0	1	1	1	0	0	0	0	2
tr|K7EM49|K7EM49_HUMAN;tr|K7EPF6|K7EPF6_HUMAN;sp|P52209-2|6PGD_HUMAN;sp|P52209|6PGD_HUMAN;tr|K7EMN2|K7EMN2_HUMAN	tr|K7EM49|K7EM49_HUMAN;tr|K7EPF6|K7EPF6_HUMAN;sp|P52209-2|6PGD_HUMAN;sp|P52209|6PGD_HUMAN;tr|K7EMN2|K7EMN2_HUMAN	2;2;2;2;1	2;2;2;2;1	2;2;2;2;1	tr|K7EM49|K7EM49_HUMAN 6-phosphogluconate dehydrogenase, decarboxylating (Fragment) OS=Homo sapiens OX=9606 GN=PGD PE=1 SV=1;tr|K7EPF6|K7EPF6_HUMAN 6-phosphogluconate dehydrogenase, decarboxylating (Fragment) OS=Homo sapiens OX=9606 GN=PGD PE=1 SV=1;sp|P52	6-phosphogluconate dehydrogenase, decarboxylating (Fragment)	PGD	5	2	2	2	2	1	0	2	0	2	2	1	1	1	1	0	2	0	2	2	2	2	1	2	1	0	0	2	0	0	1	0	0	1	1	0	0	1	1	0	0	0
tr|K7ER74|K7ER74_HUMAN;tr|Q6P163|Q6P163_HUMAN;tr|A0A024R0T9|A0A024R0T9_HUMAN;sp|P02655|APOC2_HUMAN;tr|V9GYJ8|V9GYJ8_HUMAN	tr|K7ER74|K7ER74_HUMAN;tr|Q6P163|Q6P163_HUMAN;tr|A0A024R0T9|A0A024R0T9_HUMAN;sp|P02655|APOC2_HUMAN	4;2;2;2;1	2;2;2;2;1	2;2;2;2;1	tr|K7ER74|K7ER74_HUMAN APOC4-APOC2 readthrough (NMD candidate) OS=Homo sapiens OX=9606 GN=APOC4-APOC2 PE=1 SV=1;tr|Q6P163|Q6P163_HUMAN APOC2 protein OS=Homo sapiens OX=9606 GN=APOC2 PE=1 SV=1;tr|A0A024R0T9|A0A024R0T9_HUMAN Apolipoprotein C-II isoform 1 OS=	APOC4-APOC2 readthrough (NMD candidate)	APOC4-APOC2	5	4	2	2	1	4	4	4	2	3	4	3	3	4	0	2	3	2	1	4	4	0	4	3	4	4	4	4	2	1	4	4	4	4	4	3	3	4	4	4	4	4
tr|K7ERI9|K7ERI9_HUMAN;sp|P02654|APOC1_HUMAN;tr|K7EKP1|K7EKP1_HUMAN;tr|K7EJI9|K7EJI9_HUMAN;tr|K7ELM9|K7ELM9_HUMAN;tr|K7EPF9|K7EPF9_HUMAN	tr|K7ERI9|K7ERI9_HUMAN;sp|P02654|APOC1_HUMAN;tr|K7EKP1|K7EKP1_HUMAN;tr|K7EJI9|K7EJI9_HUMAN;tr|K7ELM9|K7ELM9_HUMAN;tr|K7EPF9|K7EPF9_HUMAN	4;4;2;2;2;2	4;4;2;2;2;2	4;4;2;2;2;2	tr|K7ERI9|K7ERI9_HUMAN Apolipoprotein C-I (Fragment) OS=Homo sapiens OX=9606 GN=APOC1 PE=1 SV=1;sp|P02654|APOC1_HUMAN Apolipoprotein C-I OS=Homo sapiens OX=9606 GN=APOC1 PE=1 SV=1;tr|K7EKP1|K7EKP1_HUMAN Apolipoprotein C-I (Fragment) OS=Homo sapiens OX=9606	Apolipoprotein C-I (Fragment)	APOC1	6	4	4	4	3	3	3	3	3	3	3	3	3	3	3	2	3	3	2	4	3	3	3	3	4	4	3	3	3	4	4	4	4	3	3	4	3	3	3	4	4	4
tr|K7ES20|K7ES20_HUMAN;sp|P42771-2|CDN2A_HUMAN;tr|K7ENC6|K7ENC6_HUMAN	tr|K7ES20|K7ES20_HUMAN;sp|P42771-2|CDN2A_HUMAN;tr|K7ENC6|K7ENC6_HUMAN	1;1;1	1;1;1	1;1;1	tr|K7ES20|K7ES20_HUMAN Cyclin-dependent kinase inhibitor 2A OS=Homo sapiens OX=9606 GN=CDKN2A PE=1 SV=1;sp|P42771-2|CDN2A_HUMAN Isoform 2 of Cyclin-dependent kinase inhibitor 2A OS=Homo sapiens OX=9606 GN=CDKN2A;tr|K7ENC6|K7ENC6_HUMAN Cyclin-dependent kina	Cyclin-dependent kinase inhibitor 2A	CDKN2A	3	1	1	1	0	0	0	0	0	0	0	0	0	0	1	0	0	0	0	0	0	1	1	1	0	0	0	0	0	0	0	0	0	0	0	0	0	0	0	0	0	0
tr|K7ESA0|K7ESA0_HUMAN;tr|K7ERX7|K7ERX7_HUMAN;sp|P25705-3|ATPA_HUMAN;sp|P25705|ATPA_HUMAN;tr|K7EQH4|K7EQH4_HUMAN;tr|K7EJP1|K7EJP1_HUMAN;tr|K7EK77|K7EK77_HUMAN;sp|P25705-2|ATPA_HUMAN	tr|K7ESA0|K7ESA0_HUMAN;tr|K7ERX7|K7ERX7_HUMAN;sp|P25705-3|ATPA_HUMAN;sp|P25705|ATPA_HUMAN;tr|K7EQH4|K7EQH4_HUMAN;tr|K7EJP1|K7EJP1_HUMAN;tr|K7EK77|K7EK77_HUMAN;sp|P25705-2|ATPA_HUMAN	2;2;2;2;1;1;1;1	2;2;2;2;1;1;1;1	2;2;2;2;1;1;1;1	tr|K7ESA0|K7ESA0_HUMAN ATP synthase subunit alpha, mitochondrial OS=Homo sapiens OX=9606 GN=ATP5F1A PE=1 SV=1;tr|K7ERX7|K7ERX7_HUMAN ATP synthase subunit alpha, mitochondrial (Fragment) OS=Homo sapiens OX=9606 GN=ATP5F1A PE=1 SV=1;sp|P25705-3|ATPA_HUMAN Is	ATP synthase subunit alpha, mitochondrial	ATP5F1A	8	2	2	2	2	0	0	0	1	0	0	0	0	0	0	0	0	0	0	0	0	0	0	0	0	1	0	0	0	0	0	0	0	0	0	0	0	0	0	0	0	0
tr|M0QZK8|M0QZK8_HUMAN;sp|O75223|GGCT_HUMAN;tr|H7BZK5|H7BZK5_HUMAN;tr|B8ZZK2|B8ZZK2_HUMAN;sp|O75223-3|GGCT_HUMAN	tr|M0QZK8|M0QZK8_HUMAN;sp|O75223|GGCT_HUMAN;tr|H7BZK5|H7BZK5_HUMAN;tr|B8ZZK2|B8ZZK2_HUMAN	3;3;2;2;1	3;3;2;2;1	3;3;2;2;1	tr|M0QZK8|M0QZK8_HUMAN Uncharacterized protein OS=Homo sapiens OX=9606 PE=4 SV=1;sp|O75223|GGCT_HUMAN Gamma-glutamylcyclotransferase OS=Homo sapiens OX=9606 GN=GGCT PE=1 SV=1;tr|H7BZK5|H7BZK5_HUMAN Gamma-glutamylcyclotransferase (Fragment) OS=Homo sapiens	Uncharacterized protein OS=Homo sapiens OX=9606 PE=4 SV=1;sp|O75223|GGCT	Gamma-glutamylcyclotransferase	5	3	3	3	3	2	1	2	3	1	2	2	2	2	3	3	3	2	3	3	1	3	1	3	2	2	3	2	3	1	3	2	2	2	1	1	3	2	2	1	1	2
tr|Q5H9A7|Q5H9A7_HUMAN;sp|P01033|TIMP1_HUMAN;tr|H0Y789|H0Y789_HUMAN;tr|Q5H9B5|Q5H9B5_HUMAN;tr|Q5H9B4|Q5H9B4_HUMAN	tr|Q5H9A7|Q5H9A7_HUMAN;sp|P01033|TIMP1_HUMAN;tr|H0Y789|H0Y789_HUMAN	5;5;3;2;1	5;5;3;2;1	5;5;3;2;1	tr|Q5H9A7|Q5H9A7_HUMAN Metalloproteinase inhibitor 1 OS=Homo sapiens OX=9606 GN=TIMP1 PE=1 SV=1;sp|P01033|TIMP1_HUMAN Metalloproteinase inhibitor 1 OS=Homo sapiens OX=9606 GN=TIMP1 PE=1 SV=1;tr|H0Y789|H0Y789_HUMAN Metalloproteinase inhibitor 1 (Fragment) O	Metalloproteinase inhibitor 1	TIMP1	5	5	5	5	5	4	3	4	3	4	3	3	3	4	4	3	4	3	4	4	4	5	4	5	3	3	3	4	3	2	4	3	4	3	4	2	4	3	2	1	3	4
tr|Q5JRR6|Q5JRR6_HUMAN;sp|P22314-2|UBA1_HUMAN;sp|P22314|UBA1_HUMAN	tr|Q5JRR6|Q5JRR6_HUMAN;sp|P22314-2|UBA1_HUMAN;sp|P22314|UBA1_HUMAN	1;1;1	1;1;1	1;1;1	tr|Q5JRR6|Q5JRR6_HUMAN Ubiquitin-like modifier-activating enzyme 1 OS=Homo sapiens OX=9606 GN=UBA1 PE=1 SV=1;sp|P22314-2|UBA1_HUMAN Isoform 2 of Ubiquitin-like modifier-activating enzyme 1 OS=Homo sapiens OX=9606 GN=UBA1;sp|P22314|UBA1_HUMAN Ubiquitin-like	Ubiquitin-like modifier-activating enzyme 1	UBA1	3	1	1	1	1	0	0	1	0	1	1	0	0	0	1	0	0	0	1	1	1	1	0	1	0	0	0	0	0	0	1	0	0	0	0	0	0	0	0	0	0	0
tr|Q5R345|Q5R345_HUMAN;tr|Q5R341|Q5R341_HUMAN;tr|Q5R349|Q5R349_HUMAN;sp|P16109|LYAM3_HUMAN;tr|F6VVT6|F6VVT6_HUMAN;tr|Q5R342|Q5R342_HUMAN	tr|Q5R345|Q5R345_HUMAN;tr|Q5R341|Q5R341_HUMAN;tr|Q5R349|Q5R349_HUMAN;sp|P16109|LYAM3_HUMAN;tr|F6VVT6|F6VVT6_HUMAN;tr|Q5R342|Q5R342_HUMAN	2;2;2;2;1;1	2;2;2;2;1;1	2;2;2;2;1;1	tr|Q5R345|Q5R345_HUMAN P-selectin OS=Homo sapiens OX=9606 GN=SELP PE=1 SV=1;tr|Q5R341|Q5R341_HUMAN P-selectin OS=Homo sapiens OX=9606 GN=SELP PE=1 SV=1;tr|Q5R349|Q5R349_HUMAN P-selectin (Fragment) OS=Homo sapiens OX=9606 GN=SELP PE=1 SV=2;sp|P16109|LYAM3_H	P-selectin	SELP	6	2	2	2	1	1	2	1	2	1	2	2	1	1	2	0	1	0	1	2	2	2	1	2	1	1	2	2	1	1	1	1	2	2	0	0	2	1	2	2	2	1
tr|Q5SR47|Q5SR47_HUMAN;sp|P20023-2|CR2_HUMAN;sp|P20023|CR2_HUMAN;sp|P20023-4|CR2_HUMAN;sp|P20023-3|CR2_HUMAN	tr|Q5SR47|Q5SR47_HUMAN;sp|P20023-2|CR2_HUMAN;sp|P20023|CR2_HUMAN;sp|P20023-4|CR2_HUMAN;sp|P20023-3|CR2_HUMAN	1;1;1;1;1	1;1;1;1;1	1;1;1;1;1	tr|Q5SR47|Q5SR47_HUMAN Complement receptor type 2 OS=Homo sapiens OX=9606 GN=CR2 PE=1 SV=1;sp|P20023-2|CR2_HUMAN Isoform B of Complement receptor type 2 OS=Homo sapiens OX=9606 GN=CR2;sp|P20023|CR2_HUMAN Complement receptor type 2 OS=Homo sapiens OX=9606 G	Complement receptor type 2	CR2	5	1	1	1	1	1	0	1	1	1	1	1	1	0	1	0	1	0	1	1	0	0	1	1	1	0	1	1	1	0	1	1	1	1	1	0	1	0	1	1	1	1
tr|Q5VY30|Q5VY30_HUMAN;sp|P02753|RET4_HUMAN	tr|Q5VY30|Q5VY30_HUMAN;sp|P02753|RET4_HUMAN	19;19	19;19	19;19	tr|Q5VY30|Q5VY30_HUMAN Retinol-binding protein OS=Homo sapiens OX=9606 GN=RBP4 PE=1 SV=2;sp|P02753|RET4_HUMAN Retinol-binding protein 4 OS=Homo sapiens OX=9606 GN=RBP4 PE=1 SV=3	Retinol-binding protein	RBP4	2	19	19	19	12	16	15	15	13	12	14	12	13	15	14	15	16	16	16	17	15	17	18	16	13	17	13	14	12	12	13	15	14	14	11	15	14	14	13	14	13	14
tr|Q60FE5|Q60FE5_HUMAN;sp|P21333-2|FLNA_HUMAN;sp|P21333|FLNA_HUMAN;tr|A0A087WWY3|A0A087WWY3_HUMAN;tr|F8WE98|F8WE98_HUMAN;tr|H0Y5C6|H0Y5C6_HUMAN;sp|O75369-5|FLNB_HUMAN;sp|O75369-4|FLNB_HUMAN;sp|O75369-6|FLNB_HUMAN;sp|O75369-3|FLNB_HUMAN;sp|O75369-2|FLNB_HUMAN;sp|O75369-9|FLNB_HUMAN;sp|O75369|FLNB_HUMAN;sp|O75369-8|FLNB_HUMAN	tr|Q60FE5|Q60FE5_HUMAN;sp|P21333-2|FLNA_HUMAN;sp|P21333|FLNA_HUMAN;tr|A0A087WWY3|A0A087WWY3_HUMAN	47;47;47;41;9;6;1;1;1;1;1;1;1;1	47;47;47;41;9;6;1;1;1;1;1;1;1;1	46;46;46;40;8;6;0;0;0;0;0;0;0;0	tr|Q60FE5|Q60FE5_HUMAN Filamin-A OS=Homo sapiens OX=9606 GN=FLNA PE=1 SV=1;sp|P21333-2|FLNA_HUMAN Isoform 2 of Filamin-A OS=Homo sapiens OX=9606 GN=FLNA;sp|P21333|FLNA_HUMAN Filamin-A OS=Homo sapiens OX=9606 GN=FLNA PE=1 SV=4;tr|A0A087WWY3|A0A087WWY3_HUMAN	Filamin-A	FLNA	14	47	47	46	39	35	9	30	11	29	28	13	27	30	34	21	31	17	27	31	39	18	28	32	13	4	5	13	10	33	23	17	15	19	15	19	18	11	21	13	11	25
tr|Q8WVH6|Q8WVH6_HUMAN;tr|B0QYF8|B0QYF8_HUMAN;sp|P02144|MYG_HUMAN;tr|B0QYF7|B0QYF7_HUMAN;tr|F2Z2F1|F2Z2F1_HUMAN	tr|Q8WVH6|Q8WVH6_HUMAN;tr|B0QYF8|B0QYF8_HUMAN;sp|P02144|MYG_HUMAN;tr|B0QYF7|B0QYF7_HUMAN;tr|F2Z2F1|F2Z2F1_HUMAN	2;2;2;1;1	2;2;2;1;1	2;2;2;1;1	tr|Q8WVH6|Q8WVH6_HUMAN Myoglobin OS=Homo sapiens OX=9606 GN=MB PE=1 SV=1;tr|B0QYF8|B0QYF8_HUMAN Myoglobin (Fragment) OS=Homo sapiens OX=9606 GN=MB PE=1 SV=1;sp|P02144|MYG_HUMAN Myoglobin OS=Homo sapiens OX=9606 GN=MB PE=1 SV=2;tr|B0QYF7|B0QYF7_HUMAN Myoglo	Myoglobin	MB	5	2	2	2	2	1	1	0	0	0	1	1	1	1	0	0	0	0	0	1	0	0	1	0	1	1	1	1	1	1	1	1	1	2	0	0	1	0	0	0	0	1
tr|R4GN08|R4GN08_HUMAN;sp|P59998-4|ARPC4_HUMAN;tr|F8WDD7|F8WDD7_HUMAN;sp|P59998|ARPC4_HUMAN;tr|F8WCF6|F8WCF6_HUMAN;sp|P59998-3|ARPC4_HUMAN;tr|A0A0A6YYG9|A0A0A6YYG9_HUMAN;sp|P59998-2|ARPC4_HUMAN	tr|R4GN08|R4GN08_HUMAN;sp|P59998-4|ARPC4_HUMAN;tr|F8WDD7|F8WDD7_HUMAN;sp|P59998|ARPC4_HUMAN;tr|F8WCF6|F8WCF6_HUMAN;sp|P59998-3|ARPC4_HUMAN;tr|A0A0A6YYG9|A0A0A6YYG9_HUMAN;sp|P59998-2|ARPC4_HUMAN	1;1;1;1;1;1;1;1	1;1;1;1;1;1;1;1	1;1;1;1;1;1;1;1	tr|R4GN08|R4GN08_HUMAN Actin-related protein 2/3 complex subunit 4 (Fragment) OS=Homo sapiens OX=9606 GN=ARPC4 PE=1 SV=1;sp|P59998-4|ARPC4_HUMAN Isoform 4 of Actin-related protein 2/3 complex subunit 4 OS=Homo sapiens OX=9606 GN=ARPC4;tr|F8WDD7|F8WDD7_HUMA	Actin-related protein 2/3 complex subunit 4 (Fragment)	ARPC4	8	1	1	1	0	0	0	0	0	0	0	0	0	0	0	0	0	0	0	0	0	0	0	1	0	0	0	0	0	0	0	0	0	0	0	0	0	0	0	0	0	0
tr|S4R460|S4R460_HUMAN;tr|A0A0B4J2B5|A0A0B4J2B5_HUMAN	tr|S4R460|S4R460_HUMAN;tr|A0A0B4J2B5|A0A0B4J2B5_HUMAN	1;1	1;1	1;1	tr|S4R460|S4R460_HUMAN Immunoglobulin heavy variable 3/OR16-9 (non-functional) OS=Homo sapiens OX=9606 GN=IGHV3OR16-9 PE=1 SV=2;tr|A0A0B4J2B5|A0A0B4J2B5_HUMAN Immunoglobulin heavy variable 3/OR16-9 (non-functional) (Fragment) OS=Homo sapiens OX=9606 GN=IGH	Immunoglobulin heavy variable 3/OR16-9 (non-functional)	IGHV3OR16-9	2	1	1	1	1	1	0	0	1	0	0	0	0	0	0	0	0	0	0	1	0	0	1	1	0	1	0	0	0	0	0	0	0	0	0	0	0	0	0	0	0	1
tr|U3KPS2|U3KPS2_HUMAN;sp|P24158|PRTN3_HUMAN	tr|U3KPS2|U3KPS2_HUMAN;sp|P24158|PRTN3_HUMAN	2;2	2;2	2;2	tr|U3KPS2|U3KPS2_HUMAN Myeloblastin OS=Homo sapiens OX=9606 GN=PRTN3 PE=1 SV=1;sp|P24158|PRTN3_HUMAN Myeloblastin OS=Homo sapiens OX=9606 GN=PRTN3 PE=1 SV=3	Myeloblastin	PRTN3	2	2	2	2	0	0	0	0	0	0	0	0	0	0	0	0	0	0	0	0	0	0	0	2	0	0	0	0	0	0	0	0	0	0	0	0	0	0	0	0	0	0
tr|V9GYM3|V9GYM3_HUMAN;sp|P02652|APOA2_HUMAN;tr|V9GYG9|V9GYG9_HUMAN;tr|V9GYE3|V9GYE3_HUMAN;tr|V9GYC1|V9GYC1_HUMAN;tr|V9GYS1|V9GYS1_HUMAN	tr|V9GYM3|V9GYM3_HUMAN;sp|P02652|APOA2_HUMAN;tr|V9GYG9|V9GYG9_HUMAN;tr|V9GYE3|V9GYE3_HUMAN	7;6;5;4;3;3	7;6;5;4;3;3	7;6;5;4;3;3	tr|V9GYM3|V9GYM3_HUMAN Apolipoprotein A-II OS=Homo sapiens OX=9606 GN=APOA2 PE=1 SV=1;sp|P02652|APOA2_HUMAN Apolipoprotein A-II OS=Homo sapiens OX=9606 GN=APOA2 PE=1 SV=1;tr|V9GYG9|V9GYG9_HUMAN Apolipoprotein A-II (Fragment) OS=Homo sapiens OX=9606 GN=APOA	Apolipoprotein A-II	APOA2	6	7	7	7	4	5	5	7	7	5	7	6	5	7	3	2	3	1	1	7	6	5	2	3	3	6	4	7	3	6	6	4	4	7	2	4	3	4	3	7	7	6
tr|V9GYV7|V9GYV7_HUMAN;tr|Q5VSR5|Q5VSR5_HUMAN;sp|Q01813-2|PFKAP_HUMAN;sp|Q01813|PFKAP_HUMAN	tr|V9GYV7|V9GYV7_HUMAN;tr|Q5VSR5|Q5VSR5_HUMAN;sp|Q01813-2|PFKAP_HUMAN;sp|Q01813|PFKAP_HUMAN	1;1;1;1	1;1;1;1	1;1;1;1	tr|V9GYV7|V9GYV7_HUMAN ATP-dependent 6-phosphofructokinase, platelet type (Fragment) OS=Homo sapiens OX=9606 GN=PFKP PE=1 SV=1;tr|Q5VSR5|Q5VSR5_HUMAN ATP-dependent 6-phosphofructokinase, platelet type (Fragment) OS=Homo sapiens OX=9606 GN=PFKP PE=1 SV=1;sp	ATP-dependent 6-phosphofructokinase, platelet type (Fragment)	PFKP	4	1	1	1	0	0	0	0	0	0	0	0	0	0	0	0	0	0	0	0	0	1	0	0	0	0	0	0	0	0	0	0	0	0	0	0	0	0	0	0	0	0
tr|X6R8F3|X6R8F3_HUMAN;sp|P80188|NGAL_HUMAN;sp|P80188-2|NGAL_HUMAN	tr|X6R8F3|X6R8F3_HUMAN;sp|P80188|NGAL_HUMAN;sp|P80188-2|NGAL_HUMAN	6;6;5	6;6;5	6;6;5	tr|X6R8F3|X6R8F3_HUMAN Neutrophil gelatinase-associated lipocalin OS=Homo sapiens OX=9606 GN=LCN2 PE=1 SV=1;sp|P80188|NGAL_HUMAN Neutrophil gelatinase-associated lipocalin OS=Homo sapiens OX=9606 GN=LCN2 PE=1 SV=2;sp|P80188-2|NGAL_HUMAN Isoform 2 of Neutro	Neutrophil gelatinase-associated lipocalin	LCN2	3	6	6	6	5	5	5	5	6	6	4	5	4	4	5	5	6	6	5	6	6	6	6	6	5	4	5	5	5	5	5	5	5	4	5	5	5	4	5	5	3	4
tr|X6RJP6|X6RJP6_HUMAN;sp|P37802|TAGL2_HUMAN;sp|P37802-2|TAGL2_HUMAN	tr|X6RJP6|X6RJP6_HUMAN;sp|P37802|TAGL2_HUMAN;sp|P37802-2|TAGL2_HUMAN	3;3;3	3;3;3	3;3;3	tr|X6RJP6|X6RJP6_HUMAN Transgelin-2 (Fragment) OS=Homo sapiens OX=9606 GN=TAGLN2 PE=1 SV=1;sp|P37802|TAGL2_HUMAN Transgelin-2 OS=Homo sapiens OX=9606 GN=TAGLN2 PE=1 SV=3;sp|P37802-2|TAGL2_HUMAN Isoform 2 of Transgelin-2 OS=Homo sapiens OX=9606 GN=TAGLN2	Transgelin-2 (Fragment)	TAGLN2	3	3	3	3	3	3	1	1	1	2	2	1	3	3	2	1	3	2	1	2	2	2	2	2	2	1	1	2	1	3	2	2	3	1	2	3	2	1	2	3	2	3
[truncated: 345 more columns]
