# Supplementary material for: Typhoid toxin of Salmonella Typhi elicits host antimicrobial response during acute typhoid fever
Source: EMBO Mol Med. 2025 Dec 1;18(1):187–216. doi: 10.1038/s44321-025-00347-8 (PMC12808722; doi:10.1038/s44321-025-00347-8)
Supplement: Supplementary file 4 — Dataset EV2 [file 44321_2025_347_MOESM4_ESM.xlsx]

## Sheet: Legend 
Dataset EV2: Perseus output for the statistical analysis of proteomic data from the analysis of plasma of human participants infected with WT and TN S.Typhi. Data is normalised by the subtraction of the median of the log2 transformed LFQ intensities. Imputed LFGQ intensities are highlighted in yellow in columns A-AM. Statistically significant (t-testing with a Permutation-based FDR 0.05) are indi…
Experimental Groups
BW 1-10	Samples of baseline group before infection with Wild-Type Salmonella
IW 1-10	Samples infected with Wild type Salmonella encoding the Wild-Type toxin at Time of diagnosis
BM 1-10	Samples of baseline group before infection with Toxin-negative Salmonella
IM 1-10	Samples infected with Toxin-negative Salmonella at time of diagnosis

## Sheet: Dataset EV2
LFQ intensity BM_B10	LFQ intensity BM_B2	LFQ intensity BM_B3	LFQ intensity BM_B4	LFQ intensity BM_B5	LFQ intensity BM_B6	LFQ intensity BM_B7	LFQ intensity BM_B8	LFQ intensity BM_B9	LFQ intensity BW_A1	LFQ intensity BW_A10	LFQ intensity BW_A2	LFQ intensity BW_A3	LFQ intensity BW_A4	LFQ intensity BW_A5	LFQ intensity BW_A6	LFQ intensity BW_A7	LFQ intensity BW_A8	LFQ intensity BW_A9	LFQ intensity IM_C1	LFQ intensity IM_C10	LFQ intensity IM_C2	LFQ intensity IM_C3	LFQ intensity IM_C4	LFQ intensity IM_C5	LFQ intensity IM_C6	LFQ intensity IM_C7	LFQ intensity IM_C8	LFQ intensity IM_C9	LFQ intensity IW_D1	LFQ intensity IW_D10	LFQ intensity IW_D2	LFQ intensity IW_D3	LFQ intensity IW_D4	LFQ intensity IW_D5	LFQ intensity IW_D6	LFQ intensity IW_D7	LFQ intensity IW_D8	LFQ intensity IW_D9	Student's T-test Significant IW_BW	Student's T-test significant__	Student's T-test Significant IM_BM	Student's T-test significant___	Peptides	Razor + unique peptides	Unique peptides	Sequence coverage [%]	Unique + razor sequence coverage [%]	Unique sequence coverage [%]	Mol. weight [kDa]
-4.85196	-5.23335	-0.844133	-0.880268	-0.360439	-5.95813	-0.159103	-1.29603	3.34242	2.46856	2.38252	-2.65279	3.86259	0.0610571	3.08446	-6.6485	-0.0515175	-0.679803	-5.77228	4.33106	3.58308	4.43971	1.85243	0.481776	4.91257	5.68727	4.63932	3.17963	6.36394	5.74469	4.07484	3.40124	4.17654	4.39817	4.6345	4.58407	2.59661	5.01918	4.22359	+	IW_BW	+	IM_BM	9	9	9	25.9	25.9	25.9	25.038
-4.50177	-5.49231	-5.54613	-6.89527	-7.15511	-4.97064	-4.54509	-4.54511	-6.96132	-4.272	-6.79943	-6.64644	-6.00987	-5.08584	-2.1304	-3.7211	-5.9186	-6.61314	-5.88354	0.343023	1.86616	-0.0444145	-1.86872	-7.82826	0.982374	1.31084	-2.15638	-2.04884	1.2836	-1.8531	-6.46976	-6.94982	-1.8654	-1.34242	-0.291197	-1.089	-2.68055	-0.96266	-1.88317	+	IW_BW	+	IM_BM	4	3	3	54.1	42.6	42.6	13.532
1.09071	1.45173	0.371399	0.403917	1.5927	1.27993	1.19247	0.713718	1.1296	-0.467335	-4.87817	-0.496027	-0.157413	0.45333	-0.131837	-0.986116	0.116938	0.22651	-0.058012	2.38066	2.6215	2.43061	1.32695	1.04009	1.59048	2.07487	1.37364	1.95857	2.20678	1.65207	1.63961	1.66134	1.12883	2.64634	1.82127	1.83145	2.31353	3.02124	2.03185	+	IW_BW			3	3	3	29.4	29.4	29.4	13.714
-1.80344	-1.84243	-2.40414	-1.75346	0.430887	0.513777	-1.45858	-1.47143	-1.08964	-1.97705	-3.90372	-1.69501	-2.52594	-1.82769	-5.82334	-0.661551	-6.39087	-1.63152	-2.65981	-0.0695953	0.798262	0.653439	-2.11555	-0.680238	0.98802	1.22724	-0.960026	0.0652981	-1.36119	0.795694	-2.16739	-0.920645	0.707716	-0.1007	-1.70733	-0.17296	-0.695518	-0.0665073	-0.880848	+	IW_BW			2	2	2	8.3	8.3	8.3	35.399
-2.03383	-1.14062	-0.983696	-2.78976	0.0521488	-0.539061	-1.66137	-2.28219	-1.24047	-4.56318	-5.50859	-2.07122	-5.13474	-2.46412	-4.94271	-1.84733	-7.19155	-3.52416	-0.0109558	-1.06848	-2.13573	-2.15986	-1.57062	-2.27562	-0.48465	-1.06744	-1.43922	-0.0531273	-1.0056	-1.21724	-2.07223	-2.13598	-1.06751	-1.0395	-2.01958	-1.25578	-1.80787	0.0857792	-3.32118	+	IW_BW			4	4	4	75	75	75	5.0526
4.46297	3.63959	3.63662	3.62904	4.29741	3.62531	4.32254	3.87169	4.82276	4.36028	3.54202	4.06155	4.13496	3.90831	4.07955	2.99098	4.22755	3.78176	4.07633	6.50467	6.55267	5.99688	4.199	3.92654	6.35644	6.16081	5.48279	5.61828	6.77864	5.9177	4.74634	5.56357	4.41255	6.24649	5.47803	5.54532	5.11123	6.20573	6.44062	+	IW_BW	+	IM_BM	17	17	17	51.9	51.9	51.9	38.177
-2.28873	-4.48722	-3.50198	-3.46403	-2.62297	-3.0927	-5.10602	-3.61469	-2.52357	-2.45837	-3.2879	-2.86895	-3.7826	-3.06842	-2.75191	-3.34993	-3.66934	-1.08483	-2.78716	-1.31479	0.526033	-0.528706	-2.88457	-2.50506	-0.378483	0.0528564	-2.58974	-1.00181	-0.62549	-1.52991	-2.97149	-0.746716	-2.38448	-1.0697	-2.34629	-2.63013	-0.992657	-0.26931	-0.80184	+	IW_BW	+	IM_BM	11	11	11	18.6	18.6	18.6	84.87
1.83101	1.76562	1.75797	0.683481	1.83853	0.975634	1.80378	1.19789	2.66623	2.58286	1.90424	1.1233	3.3399	1.80202	2.48043	0.725029	1.83285	2.51148	1.79052	3.71382	4.66815	3.99454	2.96036	1.99528	4.23073	3.40674	2.99697	3.66517	4.23475	4.51984	2.70041	2.8007	1.42135	4.43315	3.63526	3.10965	3.73884	3.52559	3.28195	+	IW_BW	+	IM_BM	13	13	13	27.2	27.2	27.2	53.383
4.41532	3.90219	4.99183	3.19542	3.85156	5.00811	4.29895	3.96942	5.07546	2.19743	1.18256	3.56831	1.98942	2.2904	4.10173	3.87076	1.76862	2.83913	3.41118	4.28933	4.86002	4.6593	4.86172	2.90322	2.37635	4.19337	4.09516	5.07136	4.88968	3.26353	3.6278	4.58693	3.59092	3.51988	5.40265	3.98842	2.98432	4.24547	3.86519	+	IW_BW			9	9	9	62.6	62.6	62.6	10.852
3.34678	3.04984	2.95576	3.20972	3.86452	3.11304	3.13324	3.07159	3.64616	1.5567	2.26819	2.99854	2.44779	1.37436	1.88552	1.11953	2.30756	3.12004	2.96797	4.20613	3.41512	3.2687	2.66058	2.41132	3.65158	3.04459	2.63968	4.06668	3.76735	2.93453	3.33606	3.09343	2.64927	3.42589	3.52952	2.79326	3.361	4.01617	2.77882	+	IW_BW			8	8	8	56.1	56.1	56.1	16.537
4.90069	4.47972	4.56561	4.4398	4.41537	4.84701	4.76168	4.60334	4.66541	4.90968	4.71022	4.59114	5.05949	4.63638	4.67201	5.00253	4.82745	4.79849	4.9629	4.86657	4.4662	4.45348	4.58605	4.4188	4.54178	4.8518	4.8107	4.42462	4.65648	4.21095	4.14939	4.62362	4.33337	4.66167	4.1048	4.4973	4.12136	4.3037	4.55777	+	IW_BW			34	34	34	36.2	36.2	36.2	133.7
1.57638	1.95913	0.352041	1.14335	1.69601	1.44307	1.95941	1.51154	1.2332	1.57436	1.02299	1.42779	1.5008	1.12576	1.51103	2.09522	1.9093	1.49818	1.52349	1.47676	1.19449	1.20936	0.658966	1.22505	1.55847	1.35932	1.85139	0.414637	1.05192	0.699955	0.669733	1.71155	1.13854	0.799246	0.486866	0.948645	1.05098	0.838568	0.919659	+	IW_BW			9	9	9	38.5	38.5	38.5	29.674
7.40476	7.50793	7.25677	7.33751	7.30923	7.28801	7.03186	6.94708	7.09847	7.8141	7.76912	7.18045	7.53473	7.19282	7.47294	7.63745	7.35448	7.48245	7.63727	6.34133	6.91389	6.89414	6.96745	7.18063	6.95714	7.03626	6.8603	6.39985	6.92936	6.64395	7.09564	7.0262	7.00235	6.71225	6.49496	6.94478	6.72038	6.67975	7.09407	+	IW_BW			55	55	55	71.6	71.6	71.6	69.068
0.499497	0.575771	0.299337	0.657928	0.182608	0.41004	0.388079	0.390224	0.484034	0.539516	0.0418663	0.4928	-0.022006	0.423802	0.108548	0.828527	0.395897	0.0362902	0.428383	0.13332	-0.397882	-0.0446224	-0.00877953	0.542567	-0.297134	-0.49958	0.264174	-0.103737	-0.434214	-0.391594	-1.1634	0.561939	-0.364004	-0.202391	-0.78862	0.0774307	-0.542353	-0.283796	-0.53467	+	IW_BW			19	19	18	32.7	32.7	32.7	72.332
-1.18255	-1.3478	-1.71426	-1.37381	-2.02202	-1.75395	-1.07077	-1.34794	-1.48327	-1.46253	-1.86076	-2.09196	-0.750787	-1.28462	-1.34415	-1.5157	-1.18616	-1.21692	-1.72466	-1.2322	-1.37491	-1.35679	-1.19612	-1.42403	-1.79725	-1.94092	-0.910273	-1.80411	-1.77966	-2.49541	-2.4423	-1.94104	-2.33295	-1.67204	-2.47552	-3.17172	-1.94057	-1.3987	-1.90163	+	IW_BW			20	20	20	8	8	8	504.6
3.44716	3.71857	3.39015	3.43425	3.4684	3.61711	3.22778	3.20154	2.95441	3.19225	3.20338	2.71547	2.87345	2.77308	2.66395	3.21057	2.9017	3.09273	2.51024	2.10163	2.03784	1.96745	3.30723	3.19948	1.61409	2.18146	2.33284	2.54258	1.58648	1.68897	2.44862	2.46683	2.04399	2.58422	2.1823	2.69687	1.9807	2.28906	1.4017	+	IW_BW	+	IM_BM	15	15	15	37.9	37.9	37.9	45.674
0.210036	-0.407309	-1.30937	-0.483776	-0.561178	-0.488201	-0.136169	0.0943775	0.2376	0.353233	-0.265446	0.551619	-0.20531	-0.347545	-0.0544634	-0.36265	0.160721	1.09244	0.51618	0.228182	-0.220438	-0.0896015	-0.761944	-0.497954	0.0083313	-0.212593	0.0901985	0.185789	0.336126	-0.061861	-1.44024	-0.424906	-1.12982	-0.0505104	-1.06419	-0.878798	-0.367989	-0.195126	-0.632366	+	IW_BW			5	5	5	39.6	39.6	39.6	27.63
5.38848	5.287	5.82817	5.70448	5.74363	5.83276	5.54501	5.25398	5.54489	5.62247	5.63048	5.37528	5.81651	5.35009	5.61234	5.47081	5.48349	5.8443	6.08656	4.909	4.56672	4.37476	5.64075	5.4397	5.06524	5.39857	5.11913	4.74969	5.08355	4.38266	4.64401	5.10513	4.50347	5.28259	4.86531	5.20141	4.86346	4.4123	5.23722	+	IW_BW			25	25	25	60.7	60.7	60.7	48.541
-1.08126	-0.401245	-0.840565	-0.023571	0.325277	-0.455147	0.102257	-0.317112	-0.471994	-0.517944	-0.786894	-0.89813	0.464583	-0.474864	-0.494834	-0.408609	0.190142	-0.0501986	-1.03745	0.00968933	-1.14231	-1.06922	-0.308735	0.0100183	-0.962465	-1.09599	0.412533	-1.46856	-0.741655	-1.09627	-1.84633	-1.02847	-1.41985	-1.12848	-1.70787	-0.710445	-0.912601	-0.764114	-1.90269	+	IW_BW			19	16	15	36.4	32	30.5	96.005
1.99847	2.0684	1.93628	2.29785	2.26235	2.25388	2.34036	2.31367	2.17979	1.33921	1.95961	1.19478	2.49414	2.33062	2.1985	2.26764	2.37151	2.38391	1.94313	1.90517	1.26379	1.03154	2.42487	2.44243	1.74985	1.59398	2.53995	1.12059	1.806	0.727558	0.905767	1.28416	0.826418	1.45166	1.23667	1.55381	1.30515	1.13812	1.14355	+	IW_BW			23	23	16	54.4	54.4	44.1	82.86
9.44553	9.27361	8.32594	8.67529	9.23284	9.07414	9.22636	8.78689	9.17526	8.43685	8.31765	8.59514	8.33584	9.07921	8.55094	8.62366	9.09929	8.94344	9.23052	8.39033	9.1729	7.47354	8.25043	8.97913	7.73116	8.39174	8.93731	7.7205	7.63699	6.80563	6.48031	8.86488	7.91735	9.01775	7.47916	7.80928	7.90916	7.32674	7.99217	+	IW_BW			58	58	56	88.1	88.1	85.1	45.398
1.28132	1.19626	1.00587	1.42383	1.65373	1.17151	1.5769	0.558157	0.828991	1.45976	0.935095	1.10108	1.62937	1.08552	0.685912	0.474575	1.24099	1.43997	1.52302	0.747055	1.0654	0.708101	0.957441	0.919543	0.962496	0.587294	0.734928	0.319815	0.6623	0.478575	-0.293629	0.453449	-0.0537663	0.28517	-0.630896	0.0715218	0.556042	0.26026	0.831146	+	IW_BW			27	6	6	50.1	13.5	13.5	77.213
-0.0405874	-1.478	0.0108624	-0.627296	-0.609022	-0.117212	-0.936743	-0.60821	0.0139885	0.162786	-0.470404	0.636702	-0.828343	0.719899	0.7793	0.61232	-0.0353699	0.552514	0.621502	-0.354881	-0.955158	-0.892618	-0.347187	-0.114715	-0.376377	-0.302319	-0.632441	-0.894033	-0.134604	-0.58617	-1.57393	-0.14596	-1.56316	-0.462357	-1.6107	-1.02938	-0.382978	0.41412	-0.944609	+	IW_BW			11	11	10	39.3	39.3	31.6	39.34
2.56208	2.89024	3.63094	2.7715	1.86911	2.77317	2.32841	2.03744	4.00655	3.63752	2.88384	3.30163	3.57362	3.25805	4.93317	3.94127	2.81488	3.79923	3.89924	3.0381	2.31664	3.13102	3.69127	2.7983	2.192	2.32285	2.02811	1.92081	2.37072	1.43565	1.90462	2.77527	3.32916	1.81255	2.01026	1.87217	2.56587	2.93222	2.84584	+	IW_BW			33	29	29	60.9	55.8	55.8	69.366
-1.41974	-2.72457	-1.44165	-2.30642	-2.33669	-0.710781	-1.75963	-1.23099	-2.15967	-1.83215	-1.70503	-1.67017	-1.18779	-1.32617	-0.874457	-1.80369	-2.18233	-0.3135	-2.44673	-1.37962	-2.15965	-3.05327	-1.6697	-2.08932	-2.4388	-0.628782	-2.17773	-1.98465	-2.72937	-2.92648	-2.28084	-2.63153	-5.35835	-1.83571	-1.36506	-3.59753	-3.03521	-2.89397	-2.12786	+	IW_BW			7	7	7	26.3	26.3	26.3	50.077
-0.62366	-0.574165	0.785433	0.226641	-1.06366	-0.28224	-1.0522	-0.963615	0.134842	0.502825	1.2113	0.252851	-0.275489	1.93119	1.40308	-0.865263	-0.0809155	0.676858	1.77228	-0.572697	-1.42195	0.217783	0.942127	0.424787	0.216181	-0.730057	-1.38605	-1.14764	-0.313156	-0.895824	-0.244816	-0.185135	-0.821936	-1.3102	-1.2651	-0.316484	-0.341106	-0.285887	-0.970844	+	IW_BW			9	9	4	31.8	31.8	15.5	43.911
-2.21278	-2.70459	-2.48948	-3.0661	-2.87041	-2.59284	-2.89824	-2.55331	-2.3038	-2.85694	-2.06595	-4.71327	-2.4298	-2.68448	-2.63567	-2.4804	-2.01654	-2.90127	-2.93127	-2.68456	-2.3617	-4.36584	-2.63895	-2.42306	-2.78674	-2.87646	-5.28913	-2.36196	-2.34836	-4.915	-4.7662	-4.09156	-5.7292	-2.40823	-5.89958	-3.04106	-2.82401	-2.52934	-5.84258	+	IW_BW			6	6	6	18.6	18.6	18.6	46.374
-5.01117	-3.94122	-3.89513	-6.15603	-2.70855	-3.42402	-3.88213	-5.82631	-4.86288	-3.53706	-4.32568	-3.29313	-3.62685	-3.70238	-3.44725	-6.43243	-3.50425	-3.86531	-3.81381	-3.57241	-2.81167	-3.65479	-6.60375	-6.18104	-5.91944	-4.29097	-6.24224	-7.13917	-3.42795	-4.08257	-4.13295	-5.04823	-6.20801	-4.07755	-6.12476	-7.33258	-4.58537	-6.27895	-6.74719	+	IW_BW			3	3	3	11.1	11.1	11.1	66.234
-0.669717	-2.94833	-3.25833	-1.66711	-3.22535	-3.32723	-3.20678	-2.38595	-2.1721	-2.12566	-3.14538	-1.30281	-4.03514	-2.04928	-3.36631	-2.46965	-3.29367	-1.61695	-1.15014	-2.74007	-3.44667	-1.89256	-3.30021	-1.61235	-3.09874	-3.55259	-3.45529	-1.63337	-2.76043	-3.81219	-5.6407	-2.5724	-3.36836	-5.38808	-3.59963	-4.77648	-2.99428	-4.78474	-3.79871	+	IW_BW			6	6	6	43.8	43.8	43.8	16.572
-2.45743	-4.38899	-2.98937	-3.03921	-4.1813	-2.86033	-2.95764	-2.63035	-2.40715	-2.29558	-2.68056	-1.90192	-3.69266	-2.26905	-2.07277	-2.50433	-5.01664	-4.65836	-2.49862	-2.20071	-6.58661	-2.62473	-3.60867	-2.41922	-2.53074	-2.85812	-2.51347	-2.52402	-2.2347	-3.18114	-5.1083	-6.55777	-2.76792	-3.04642	-5.6476	-4.83164	-4.16231	-5.81996	-7.14677	+	IW_BW			3	3	3	26.4	26.4	26.4	19.48
-4.39602	-2.4127	-5.85708	-3.0701	-4.89195	-3.49644	-6.01879	-5.91914	-9.68585	-2.93573	-6.24474	-3.55073	-2.9605	-3.27728	-2.84417	-3.42009	-2.5489	-2.67086	-3.27414	-5.8775	-3.01223	-3.00666	-3.13712	-3.01026	-5.49734	-7.93504	-4.96336	-3.14035	-3.44953	-5.59006	-6.11297	-5.30036	-4.79387	-5.18604	-6.87928	-5.58021	-4.30778	-4.51684	-4.20595	+	IW_BW			4	4	4	9.1	9.1	9.1	44.882
-4.10868	-6.18588	-4.82702	-6.80003	-4.8115	-2.62062	-4.73905	-4.81634	-2.88528	-2.59449	-2.49956	-2.96371	-5.94316	-4.87891	-2.35015	-2.55498	-2.66458	-2.81057	-5.0922	-2.52557	-6.11065	-3.91387	-4.89269	-3.06707	-5.8431	-2.77897	-5.577	-7.21388	-4.70444	-4.78083	-6.60306	-5.94388	-6.42992	-5.87058	-6.49323	-4.77964	-5.30634	-2.54259	-4.68993	+	IW_BW			3	3	3	11.3	11.3	11.3	35.328
-2.72678	-2.99697	-3.69117	-2.96963	-5.47819	-3.12888	-2.92451	-5.59346	-4.68664	-2.62733	-4.81277	-5.24986	-2.72222	-2.8145	-3.37936	-3.17849	-2.38625	-2.85417	-2.87522	-2.8962	-5.32012	-5.78328	-5.34988	-3.68828	-3.10657	-4.8075	-6.59982	-5.06036	-5.59636	-4.63532	-4.58239	-2.80726	-6.81859	-4.73796	-7.12529	-3.09594	-7.16802	-5.1718	-6.0697	+	IW_BW			4	4	4	10.5	10.5	10.5	69.227
-1.35605	-4.453	-1.53396	-6.98557	-2.41496	-1.46103	-3.03404	-2.12709	-1.32977	-1.5552	-1.74135	-0.590637	-3.18861	-0.808364	-0.718364	-0.688473	-2.50409	-1.91529	0.603619	-2.23926	-4.55848	-6.01613	-2.58401	-5.43366	-1.62393	-1.96592	-4.16735	-2.27212	-1.96242	-3.16754	-3.50421	-2.06908	-2.61572	-2.39096	-2.97196	-7.56841	-1.72257	-0.845169	-6.52363	+	IW_BW			22	22	20	16.1	16.1	14.7	226.53
-2.31095	-2.7893	-4.58948	-6.03614	-5.78303	-5.79352	-2.45014	-1.91348	-2.14346	-1.93161	-0.624331	-1.81918	-2.50782	-1.88023	-2.2644	-2.59602	-2.08566	-2.34305	-2.61832	-1.9613	-2.42462	-2.16663	-2.52919	-2.01965	-2.43665	-6.13774	-2.57668	-2.56635	-2.58555	-4.52483	-6.89462	-2.26489	-2.53715	-3.20655	-4.36582	-7.05925	-1.79589	-7.07109	-1.24877	+	IW_BW			4	4	4	17.4	17.4	17.4	51.522
-1.48376	-1.59565	-2.20968	-1.90311	0.109526	-2.29851	-1.16574	-1.82727	-1.87075	-1.07168	-1.60048	-1.2908	-1.1981	-2.19076	-0.878673	-1.76135	-1.16549	-1.27592	-1.02247	-3.11727	-4.49208	-3.16382	-1.92223	-2.18738	-1.03917	-2.85779	-2.22496	-7.33318	-1.92257	-6.77592	-4.34662	-1.27122	-2.70513	-4.84762	-2.5386	-2.71906	-2.83039	-3.98054	-2.10036	+	IW_BW			10	10	10	20.2	20.2	20.2	82.265
-0.935929	-2.61053	-1.57978	-3.08462	-1.44647	-0.964018	-2.36044	-1.42725	-0.701748	0.0819721	-1.77467	-0.645021	-2.25554	-0.117135	-1.08554	0.392796	-2.25584	-1.83195	-0.178415	-2.49885	-3.48228	-3.12602	-2.08131	-2.47065	-0.00624275	-1.08975	-2.01614	-1.54144	-2.1729	-2.8591	-3.45211	-1.99283	-2.26941	-3.5258	-6.77608	-4.35888	-1.34197	-0.152523	-4.21647	+	IW_BW			24	24	16	38.7	38.7	28	102.71
-2.58983	-3.33978	-7.70505	-7.14327	-2.40654	-4.20159	-5.50022	-4.47269	-7.06702	-2.86189	-1.99901	-2.82033	-6.29366	-2.53838	-2.4848	-3.12806	-2.77017	-2.48947	-1.14676	-2.46169	-4.58595	-3.0713	-4.59975	-2.48766	-6.28339	-7.9548	-2.84878	-5.62966	-4.86406	-5.55245	-3.67126	-3.3434	-5.05195	-8.16558	-8.21827	-5.45968	-2.94301	-2.83196	-4.99913	+	IW_BW			6	5	5	25.5	21.2	21.2	30.205
-0.980729	-2.33092	-6.79947	-5.00999	-7.12424	-5.96584	-5.55764	-4.9928	-5.78005	-1.48859	-3.92444	-1.36741	-1.85204	-1.12835	-5.54176	-1.30041	-5.54447	-6.12358	-1.15431	-2.27156	-6.91095	-2.01556	-6.2535	-2.58883	-1.27533	-3.67692	-6.527	-5.808	-6.49292	-5.4512	-6.69651	-2.37013	-6.16047	-4.47141	-4.71546	-5.95256	-5.99514	-4.7236	-5.72473	+	IW_BW			7	7	5	32.2	32.2	24.9	27.745
-2.27949	-5.82296	-2.16921	-4.72293	-2.78236	-2.34256	-3.37076	-2.68772	-1.67658	-1.09632	-1.31007	-1.82987	-6.29153	-2.41952	-2.14407	-2.7209	-1.67173	-1.66237	0.152489	-2.10291	-2.56693	-4.10039	-5.75756	-3.07833	-1.29179	-4.21753	-2.84079	-4.73291	-2.38508	-3.2313	-2.93631	-5.65413	-6.9116	-2.86778	-5.85176	-6.77955	-2.25207	-1.24434	-7.09297	+	IW_BW			6	6	6	51.6	51.6	51.6	17.777
0.0176573	0.00918198	-0.352131	-0.510427	0.061285	0.0910015	-0.0961151	-0.369228	-0.076334	-1.07496	-0.88196	-0.32494	-0.34559	-0.67516	-0.317563	-0.273954	-0.183296	-0.337298	-0.573362	0.0956402	-0.341482	-0.584785	-0.0846462	-0.322642	-0.487545	-4.72106	0.0373764	-0.405977	-0.359024	-3.93251	-0.540138	-6.26764	-5.92499	-4.36262	-0.2852	-0.515724	-6.01906	-0.289644	-5.65074	+	IW_BW			3	3	3	20	20	20	21.029
-2.13281	-5.66584	-6.42791	-5.11095	-5.5358	-5.54784	-5.94333	-4.10909	-5.95344	-3.71016	-6.45267	-5.88599	-5.8157	-5.20809	-4.37595	-5.34324	-4.89104	-5.31397	-5.80613	-2.12567	-2.06147	-4.81053	-1.89362	-2.10705	-2.17919	-1.82897	-2.05161	-2.41651	-4.27315	-4.72383	-2.58797	-1.91264	-2.43112	-4.88	-5.91821	-3.28894	-5.67471	-5.26149	-1.89384			+	IM_BM	2	2	2	21.5	21.5	21.5	16.511
-4.03558	-3.37042	-3.55758	-3.96466	-4.02045	-3.89717	-3.52749	-3.06912	-4.00281	-4.38545	-4.95599	-6.49801	-5.51091	-7.40799	-6.69666	-5.69106	-5.78992	-5.35486	-6.57541	-6.40982	-5.70081	-5.63616	-5.44359	-8.59652	-3.88895	-7.77598	-3.82266	-6.80793	-7.63599	-4.01997	-5.59273	-3.96722	-7.51324	-4.15228	-4.71359	-4.21288	-4.22406	-4.7879	-4.02449			+	IM_BM	3	3	3	8.8	8.8	8.8	34.985
-0.529151	-0.395792	-0.673466	-0.586439	-0.0950756	-0.626446	-0.371616	-0.682362	-1.30661	-0.763439	-1.83635	-0.73761	-0.840413	-1.21682	-1.80212	-1.46462	-0.94084	-0.630177	0.0185394	-1.05962	-1.75756	-1.67241	-1.21053	-1.25305	-0.873676	-1.34688	-1.16543	-1.64191	-1.60014	-1.18246	-2.19346	-1.5848	-1.21348	-0.758553	-2.66767	-1.41262	-1.80338	-2.06751	-1.04884			+	IM_BM	6	6	6	17.7	17.7	17.7	35.213
-0.654752	-0.203608	0.222116	-0.528061	0.0550175	-0.568802	-0.217104	-6.91703	-0.370298	-6.43507	-5.62691	-5.61054	0.310384	-6.41975	-0.28847	-0.161726	-0.0823669	-4.77617	-6.49764	-6.96986	-0.393272	0.0732155	0.0723877	-5.24696	0.206383	0.131302	-0.148319	0.19298	-5.44514	-4.5325	-0.418514	-0.521372	-5.6582	-0.22883	0.0721302	-0.432032	0.0201378	0.373663	-0.485584					60	2	2	60.9	1.7	1.7	103.88
-2.04694	-1.5943	-5.08563	-2.67133	-1.95712	-1.89941	-1.83569	-2.65193	-2.09283	-4.1595	-7.28009	-2.19796	-1.84608	-3.29136	-3.24827	-3.28897	-2.84519	-6.3429	-6.53659	-1.64697	-2.29128	-1.98947	-2.06604	-1.88687	-1.68999	-1.96927	-2.22665	-1.42848	-1.92179	-4.86337	-1.82092	-2.99503	-3.13044	-1.85314	-1.86371	-1.60811	-2.58312	-1.26269	-2.60232					3	3	3	28.6	28.6	28.6	16.84
-2.15113	-2.15536	-5.28286	-4.80767	-2.47766	-2.44841	-2.15204	-2.61697	-2.60456	-4.13604	-5.74294	-2.71575	-4.52992	-4.4515	-3.6539	-6.27722	-5.74537	-2.444	-2.34936	-1.51334	-2.30842	-2.61082	-2.39724	-2.6245	-4.6554	-4.93364	-2.07241	-2.59697	-6.81594	-2.93518	-2.91262	-1.86668	-4.9511	-2.37534	-2.77529	-2.63093	-2.54179	-2.84292	-1.99523					8	8	8	11.8	11.8	11.8	98.993
-5.40184	-3.5626	-1.26503	-0.852215	-2.02574	-4.57172	-2.39157	-4.49918	-1.55394	-4.86498	-1.35408	-5.19537	-7.06151	0.284772	-1.08396	-0.366617	-0.569576	-3.00787	-2.44038	-1.75667	-3.07331	-3.09654	-1.11829	-0.654485	-1.45789	-3.73345	-2.16413	-4.0569	-0.752737	-1.78278	-1.42889	-1.85838	-3.86612	0.657436	-0.505301	0.605289	-0.800953	-1.70778	-2.4289					11	11	1	45.4	45.4	4.3	41.466
-6.46038	-4.73804	-7.27002	-4.51247	-7.59605	-2.88562	-4.45088	-5.83514	-4.20805	-6.41199	-5.57291	-4.27979	-5.29402	-3.37909	-3.5996	-6.16895	-3.90643	-4.16702	-6.07354	-2.82867	-4.54973	-3.85631	-5.67501	-4.63803	-4.92728	-3.53339	-4.02865	-3.99135	-1.13742	-5.98018	-5.44387	-3.96792	-4.57064	-1.73636	-3.85372	-3.78903	-2.61115	-1.26938	-4.84002					8	2	2	55.8	21.8	21.8	16.055
0.207208	-1.17558	-0.227779	-0.768478	-0.346163	-0.751942	-0.578867	0.0959873	-5.39087	-0.937794	-0.358871	-1.45187	-0.0948324	-0.629189	-7.03134	-1.5797	-0.561451	-0.838351	-1.43447	-1.48123	-0.64677	-1.24581	-0.127274	-1.10507	-0.354565	-0.953688	-0.431084	0.509626	-1.6183	0.871033	-0.576754	-0.69273	-0.911472	-0.111326	-1.92018	-0.618177	-1.09567	-0.25243	-0.711401					6	6	4	26.9	26.9	15.7	24.421
0.299312	1.0148	-0.00229263	-0.0898571	0.546734	0.624544	0.54381	-0.161219	0.573572	-0.237459	-1.77845	-0.035471	-0.207044	-0.987823	-4.05755	-0.198988	-3.04256	-0.288436	-0.591816	0.61624	-0.278543	0.367701	-0.0588531	0.163651	-0.153168	-0.0576725	0.551418	-0.00125694	0.222553	-0.546022	-0.809074	0.0754299	-0.599964	0.800013	-0.389448	0.0254192	-0.14641	-0.435806	-0.646057					3	3	3	19.4	19.4	19.4	20.14
-3.43617	-4.66085	-4.06718	-2.12857	-3.73304	-3.2104	-2.22877	-2.37646	-2.84145	-2.70645	-3.18699	-3.74249	-6.64078	-3.05742	-3.88443	-3.3281	-3.09258	-6.35191	1.89544	-2.81213	-0.905251	-2.63101	-2.47678	-1.55296	1.75249	-1.9302	-0.349689	0.223068	-2.7581	-0.264196	-3.51925	-3.43454	-3.18877	-2.74984	-3.15782	-3.03621	-1.91362	-1.64554	-2.69772					14	14	14	28.6	28.6	28.6	73.853
-1.50393	-1.35496	-2.42031	-2.77018	-1.51779	-1.02742	-0.0661049	-0.0592403	-1.95321	-5.16415	-4.4675	-2.14916	-2.53677	-1.52827	-1.47105	-5.3273	-1.76454	1.04629	-0.511492	-0.938625	-1.30454	-1.42041	-2.39998	-2.0245	-1.52874	-1.36627	-0.505144	-0.627403	-1.63717	-2.71884	-1.67139	-0.834927	-5.13528	0.351435	-0.738333	-1.9178	-1.71027	0.0824299	-1.35618					8	8	8	39.4	39.4	39.4	34.814
-5.67329	-5.07293	-5.61438	-7.90153	-3.3047	-3.62553	-3.25716	-6.62866	-3.82801	-4.37127	-5.42152	-4.86066	-6.40747	-4.65323	-5.51178	-4.50728	-2.90164	-4.49735	-6.49262	-3.66621	-3.55807	-3.84582	-6.15052	-6.56698	-3.50454	-6.72514	-2.50631	-5.59147	-3.59372	-5.31439	-4.03273	-3.61566	-4.10654	-3.50591	-4.29937	-5.28494	-3.88057	-3.75071	-3.67322					1	1	1	10.6	10.6	10.6	18.354
0.941409	-0.88319	1.43686	0.721888	-0.743151	0.914627	-0.28368	0.405855	0.644089	-1.37569	0.103418	-0.406496	-0.386378	-2.55451	0.0222731	-0.692179	-2.83565	0.22902	0.566259	-0.0536156	0.987938	0.684572	1.05346	-0.628705	-1.92209	0.374851	-0.9711	1.34302	0.571892	-0.0429153	0.662312	0.152916	-0.788355	-0.314226	0.705721	1.47597	-1.18768	-0.715576	0.468241					5	5	3	33.9	33.9	25.2	14.553
-5.81855	-3.16675	-3.45939	-3.3396	-2.48742	-3.31956	-3.09005	-4.72775	-3.93283	-2.79074	-5.77423	-5.69	-2.9404	-5.21804	-7.06636	-6.42043	-2.86007	-1.86906	-5.66101	-2.81023	-3.01997	-2.82126	-5.34082	-7.13299	-2.91266	-2.9593	-5.8973	-6.24162	-3.82143	-3.12776	-4.1183	-3.11735	-3.10446	-5.28682	-3.52504	-3.02409	-2.8868	-5.6683	-5.13742					3	3	3	17.2	17.2	17.2	33.868
-2.05954	-1.70967	-2.2042	-2.77226	-2.57326	-3.04526	-2.35118	-2.28549	-4.98186	-2.80797	-3.11837	-1.79475	-5.37767	-2.61344	-3.57329	-1.818	-1.37091	-2.30265	-2.92026	-0.775305	-1.19685	-0.965591	-4.36522	-2.2283	-1.91282	-2.4648	-1.43108	-1.30888	-1.91239	-0.195021	-5.43069	-1.02634	-5.90973	-0.47164	-1.37436	-0.0210419	-2.07071	-1.35221	-2.7546					9	9	9	25.6	25.6	25.6	54.36
0.651301	-0.034193	1.12768	0.573111	-0.0151291	1.21766	0.117273	2.20732	1.06586	0.988264	0.752806	-0.227221	1.58293	1.21828	1.55229	1.27431	1.83861	0.794114	1.4838	2.47849	1.36003	1.60771	1.45517	0.701282	0.746819	2.06009	0.948984	3.219	1.78526	2.28712	0.536446	0.358414	1.1673	2.74018	2.75704	2.89207	1.77844	1.66476	1.70974					11	11	11	45	45	45	38.087
-1.47371	-1.1197	-1.81041	-1.829	-1.75501	-1.9512	-1.54487	-1.65572	-1.43729	-1.31069	-2.57913	-2.31413	-1.46468	-2.05623	-1.74526	-2.27321	-1.64447	-1.82875	-2.07239	-1.0937	-0.427715	-1.32205	-1.85858	-1.8875	-1.15397	-1.09845	-1.4651	-1.24776	-1.13886	-0.999834	-1.46412	-1.81488	-1.82105	-0.352495	-1.48947	-1.14889	-0.984564	-1.74597	-1.17515					4	4	4	23.4	23.4	23.4	30.688
1.27061	1.05464	2.22427	0.794273	-0.610703	1.99273	0.676384	0.983507	2.62086	-0.285795	0	0.734064	1.20578	0.793643	3.39534	0.693092	1.27584	1.37214	0.638603	2.02404	2.06494	1.99549	2.31203	-0.106742	1.71185	2.37246	0.511763	2.54198	2.83272	0.450661	1.15267	1.30058	0.489342	2.23712	3.56746	2.15653	1.35102	1.89681	1.23907					4	4	3	21.2	21.2	14.4	23.353
-0.785178	-0.501516	-0.780481	-0.609179	-0.403111	-0.613899	-0.397778	-0.604322	-0.163687	-1.04652	-0.317039	-1.41137	-0.397479	-0.748752	-0.601897	-1.23975	-0.64922	-0.974185	-1.143	-0.167522	-0.376139	-0.146362	-0.242746	-0.635428	-0.178366	0.366283	-0.21846	-0.307016	0.600277	0.0509377	-0.570871	-0.0634518	-1.21426	0.500307	-0.320686	0	-0.737242	-0.163355	-0.121216					7	7	7	14.5	14.5	14.5	72.968
-3.76524	-4.90917	-5.93453	-5.06679	-5.44096	-4.27782	-6.09612	-3.9724	-4.59455	-3.60373	-3.46616	-6.7987	-5.27358	-5.67399	-5.8986	-5.84672	-5.35067	-4.17338	-2.96654	-4.74013	-4.97195	-5.85492	-6.17007	-6.15825	-6.00726	-6.21625	-4.89963	-6.22104	-7.13068	-4.15871	-5.52534	-4.05009	-3.85133	-3.85331	-5.59831	-4.21314	-3.79862	-2.39811	-6.08425					2	2	2	13.8	13.8	13.8	23.038
3.45591	2.63857	5.26441	2.18198	3.74566	3.90422	1.96754	3.82783	4.69757	3.66752	5.39039	2.70345	4.35143	2.61159	4.47217	3.04221	3.85187	4.15158	2.41024	4.19051	4.91861	5.35951	4.95079	1.95974	6.43604	4.42061	2.75553	5.75933	6.45904	4.43143	3.79342	3.69355	3.17504	4.69581	4.7712	4.17002	3.78307	6.12855	3.45197					24	24	13	52.2	52.2	36.2	45.205
-3.04769	-3.27278	-3.77171	-5.76967	-3.43626	-2.50509	-3.53927	-3.9667	-3.31096	-3.05915	-3.25303	-6.32546	-3.67782	-2.44973	-5.70285	-2.61604	-1.34413	-2.52737	-2.83225	-3.06132	-3.16815	-3.24031	-2.87992	-6.09198	-3.22404	-2.44538	-3.05239	-2.4857	-3.71369	-1.40254	-4.79027	-2.97763	-6.26058	-2.35125	-1.8447	-2.96751	-2.3985	-0.727093	-2.78235					3	3	3	10.6	10.6	10.6	43.865
-4.11398	-6.63126	-3.86639	-5.39302	-3.33007	-3.56279	-5.43396	-3.2952	-2.24795	-4.49749	-2.67374	-5.36265	-6.06322	-4.33499	-8.0655	-5.14736	-3.24103	-2.85744	-4.02005	-5.04724	-1.70065	-1.76132	-5.24657	-5.13522	-2.13746	-5.60964	-4.66176	-1.60676	0.87685	-2.76821	-5.54486	-2.7282	-5.2769	-4.48965	-2.45366	-6.51921	-5.36377	-1.54309	-4.52101					5	5	4	23.9	23.9	19.4	23.511
-0.936265	-4.82943	-1.19403	-5.2335	-0.431211	6.16685	5.27581	0.447533	-0.0974903	4.52425	-1.66495	0.00550461	-0.50891	3.80155	-0.526843	1.07251	4.5758	0.704581	1.13472	-0.418104	-1.70917	-6.28597	-0.770044	-2.32058	-0.333147	5.7707	5.59529	0.708889	-1.06875	4.40886	-0.74634	-0.0493393	4.16022	3.33987	0.178133	0.793755	4.60258	0.503187	0.923172					41	39	39	43.6	43.2	43.2	501.31
-2.64174	-3.48058	-3.10029	-3.17841	-3.64837	-2.52306	-2.86371	-3.05946	-2.73762	-3.01387	-2.86646	-6.88024	-2.55592	-6.55826	-2.25866	-5.62996	-3.13776	-2.44742	-7.569	-3.18105	-3.07401	-3.65145	-2.53275	-3.30245	-2.97957	-2.92695	-3.01929	-3.272	-3.41439	-3.41412	-3.82624	-3.39916	-3.29279	-3.51463	-3.29334	-3.96107	-3.27513	-2.41335	-7.58024					6	6	6	7.8	7.8	7.8	165.74
-0.344024	0.500401	-0.474512	0.255335	0.550917	0.335161	0.465715	0.0405464	0.911251	0.131714	0.804581	0.48632	0.332204	-0.154611	0.800868	0.482496	0.662556	0.948979	0.176781	1.10276	0.411795	1.30125	0.36672	0.557101	0.995636	1.0541	0.511841	0.611313	1.24347	1.0701	0.915031	0.586603	0.0349274	0.928217	0.885666	1.65552	1.18158	1.31829	0.880457					9	9	9	31.8	31.8	31.8	35.964
-7.13297	-2.70318	-6.97181	-7.23298	-4.13248	-6.36618	-2.4941	-2.51593	-2.49949	-5.59857	-6.12056	-5.64503	-4.2978	-7.37764	-4.46269	-4.14175	-5.10073	-2.34887	-3.04974	-2.82083	-7.07109	-4.46063	-2.93228	-3.80089	-4.94029	-6.8464	-2.03113	-3.21227	-5.42611	-5.63631	-4.68108	-2.90992	-6.03362	-6.73403	-3.24964	-4.96365	-3.46329	-2.71805	-3.19107					2	2	2	15.9	15.9	15.9	24.399
-2.88513	-3.13615	-3.3769	-2.94656	-3.26393	-3.15791	-2.24501	-3.26656	-3.13808	-6.42975	-6.28951	-4.17919	-2.58687	-3.49127	-3.80744	-3.66661	-3.94168	-3.36024	-3.62867	-3.63028	-2.88227	-4.18308	-3.05965	-3.29498	-3.291	-3.50555	-2.66518	-3.80955	-3.06705	-3.25263	-3.99963	-3.20726	-4.77591	-2.96295	-3.79757	-3.06747	-3.8815	-4.08062	-3.8073					4	4	4	6.7	6.7	6.7	95.131
-6.61631	-3.28843	-3.72927	-6.11081	-4.27076	-3.49725	-3.5073	-5.00762	-3.84158	-3.27052	-5.83395	-3.30023	-3.89194	-6.08736	-5.4466	-3.45603	-6.29727	-6.01608	-3.96524	-3.53037	-6.77861	-3.72329	-3.36147	-4.48579	-4.40328	-3.65378	-3.62381	-4.37167	-5.91313	-4.1103	-5.62665	-3.32328	-4.24016	-3.65407	-5.16328	-3.15531	-5.61596	-3.86941	-4.27838					2	2	2	4.7	4.7	4.7	53.688
-3.90514	-4.57705	-3.06943	-4.1421	-2.21479	-2.52074	-5.769	-5.34125	-2.45135	-6.95969	-4.92865	-6.15109	-6.27455	-3.45835	-3.06158	-7.36229	-3.30623	-4.38497	-2.93616	-4.21017	-4.34452	-5.22535	-3.04806	-5.22784	-4.63864	-2.45061	-3.26032	-6.74069	-2.58932	-5.08647	-4.73696	-3.8356	-3.35	-3.50344	-5.35357	-4.87302	-3.78038	-6.05574	-3.88252					2	2	2	21.4	21.4	21.4	22.988
-5.83484	-0.827494	0.020277	-5.77752	-1.23413	-1.6786	-5.39834	-2.53115	-1.58801	-1.60521	-0.985239	-1.85913	-1.67336	-5.06324	-1.43584	-1.22553	0.416267	-1.0121	-1.10161	-1.20215	-5.99846	-0.108437	-0.0475311	-6.82441	-0.604342	-1.05284	-5.66048	-2.04129	-0.520802	-0.388046	-1.59803	-0.474585	-2.08822	-6.34946	-0.502863	-0.0546379	0.548559	-0.024538	-0.303988					6	6	5	21.6	21.6	17.3	47.471
5.84848	5.43246	5.24925	5.1673	5.53824	4.69544	5.61666	5.93133	5.43526	5.66173	6.08796	4.65625	5.37654	5.06242	5.0614	4.42031	5.33797	5.05534	5.14678	5.82856	6.53569	6.02701	5.10652	5.19508	6.03909	5.96174	5.93759	6.70665	6.18165	6.51326	5.45384	5.47401	4.56445	5.75459	5.52081	5.77496	5.42238	6.21953	5.43122					35	35	28	50	50	44.5	99.326
-3.56247	-4.25111	-3.80355	-3.69515	-4.68802	-7.5102	-3.06918	-3.31508	-3.41055	-3.3451	-5.43426	-6.43073	-3.19142	-5.60867	-3.08025	-3.15555	-2.96828	-6.04519	-3.18169	-3.2602	-3.48576	-3.32941	-3.14548	-3.63318	-3.32179	-3.06331	-2.7178	-3.28714	-3.18684	-3.00449	-7.15547	-3.51731	-3.53962	-3.4848	-2.72387	-3.40656	-2.59571	-2.67723	-6.10442					4	4	4	17.4	17.4	17.4	31.626
5.49729	6.50747	6.52441	6.34808	6.67648	6.2517	6.66829	6.72575	7.47453	6.48628	7.18661	6.46124	7.52398	6.97331	7.21704	6.54905	7.20534	6.64444	6.543	7.27843	6.35713	7.65913	6.89886	6.68588	7.48733	7.42426	7.39615	7.77038	8.0006	7.28521	7.10132	7.16034	6.3763	7.66133	7.42787	7.33796	7.34971	8.12008	7.19984					38	38	38	60.6	60.6	60.6	63.173
4.57448	4.19008	4.25166	3.87945	4.13534	4.20411	4.3391	3.56407	3.85767	3.36743	2.60058	3.29415	2.60862	3.34819	2.7339	3.22208	3.4534	4.25097	3.44228	4.25383	4.41392	3.74273	4.10497	3.73039	4.03696	4.18067	3.99348	3.61239	4.21996	3.76023	3.01792	3.75442	3.00993	4.21942	2.94576	4.06628	3.51019	4.20435	3.87835					8	8	8	34.7	34.7	34.7	25.402
2.89488	3.72983	2.69283	3.54122	4.11717	2.46017	3.42504	2.76893	3.00014	3.25855	2.58249	2.79046	4.35563	3.22402	2.40908	3.36193	2.37856	3.66214	3.78623	4.3848	4.90208	3.94875	4.34915	3.22212	5.44364	3.37146	4.25961	4.47457	4.01101	3.29546	2.60606	2.86457	3.35107	3.87814	3.32056	4.35398	3.28801	4.59916	4.27903					86	86	86	42.8	42.8	42.8	309.26
3.18226	2.82903	3.23437	2.99209	2.7486	2.69828	2.87754	2.46835	2.86463	2.66306	2.20166	1.17387	3.40211	2.58531	2.89757	2.29038	2.66714	2.80538	1.97565	3.19685	3.5828	3.23595	3.01299	3.05223	3.21728	3.29516	2.9869	2.70683	3.36543	2.89539	2.64001	1.63852	2.35604	3.71575	2.99469	3.14092	2.96611	3.26105	3.03828					22	22	22	38.3	38.3	38.3	50.706
-3.09269	-3.71164	-5.16184	-3.77922	-3.41971	-3.4796	-3.75848	-6.30004	-4.98441	-7.43985	-6.25392	-4.55827	-3.6614	-3.43862	-3.76649	-3.60942	-2.85282	-3.46719	-7.15157	-3.67343	-3.58204	-3.62488	-6.90751	-3.69565	-3.80221	-4.62495	-3.54791	-3.51876	-4.87511	-3.74802	-6.42117	-3.34375	-3.22311	-3.21495	-5.3783	-3.82873	-3.53645	-5.93644	-3.75595					3	3	3	19.8	19.8	19.8	32.706
-0.83117	-0.839607	-1.43661	-1.34342	-0.932941	-0.753046	-1.17068	-1.37786	-0.928411	-2.23999	-2.09513	-1.34928	-0.894494	-2.12975	-1.69938	-2.47301	-1.06014	-0.896274	-1.86695	-1.19898	-1.19202	-1.1654	-1.33107	-1.3034	-1.16133	-1.17439	-1.42727	-1.0462	-1.02679	-2.02058	-1.6108	-0.583719	-1.60427	-0.915873	-1.39208	-1.17199	-1.22045	-0.881897	-1.6601					9	9	9	10.2	10.2	10.2	135.76
0.369172	1.0235	0.703676	0.542892	3.14281	0.607347	1.13575	0.182045	-0.66136	-0.621124	0.683001	2.39141	1.73325	-1.01346	0.194518	2.09088	0.622889	0.435384	-0.0759602	-0.315254	0.378773	1.25046	1.47849	0.493085	2.51136	0.99612	1.22717	0.811216	-0.535357	0.672005	0.0778446	2.35375	1.5962	0.287176	0.289621	1.93048	0.601583	1.47028	0.758204					10	10	10	41.5	41.5	41.5	26.143
3.174	3.22727	2.20244	2.30154	2.98846	2.56752	3.19818	2.90361	3.2884	2.69159	2.72442	2.7815	2.61436	2.76999	2.95272	2.46196	2.48638	3.34607	2.88993	3.41076	3.24489	3.44991	2.21156	2.39825	3.42596	2.74646	3.51546	3.3264	3.65299	2.82043	2.90852	3.62451	2.42582	3.47687	3.29022	3.42653	2.35047	3.45506	3.40337					8	4	4	51.4	16.9	16.9	27.896
3.53986	3.26527	2.79777	3.11329	3.25057	3.17657	3.44259	3.01783	3.58303	2.41331	2.19765	3.19287	2.85442	2.69192	3.01062	2.50661	3.07131	3.19791	3.31811	3.52805	3.81104	3.08913	3.397	3.47763	3.46181	3.70102	3.36347	3.58461	3.97659	3.11542	2.48628	3.64878	2.31013	3.74818	3.38316	3.38464	3.42961	3.36468	3.03404					13	13	13	52.5	52.5	52.5	40.076
-3.48703	-3.21762	-5.82676	-3.42348	-3.44925	-3.60797	-3.32946	-3.0518	-2.9476	-2.99361	-8.05672	-3.12767	-2.9531	-3.39908	-3.21091	-3.5224	-3.12698	-3.12021	-3.5366	-2.6945	-3.01564	-5.45802	-3.2254	-3.50073	-1.30485	-5.55605	-3.42633	-2.51827	-3.105	-1.95124	-4.77088	-3.21618	-3.51616	-3.41673	-3.69682	-3.33176	-3.11163	-3.12007	-3.46991					3	3	3	27.6	27.6	27.6	21.731
-0.259841	0.158407	-1.12693	-0.657911	0.590105	-0.925318	-0.122137	-0.400181	-0.852682	0.0200539	-1.15275	-0.724373	-0.712489	0.136712	-0.776067	-0.151361	0.36874	-0.318772	-0.00617599	0.799498	0.0718117	0.354868	-1.07878	-0.350421	0.392511	-0.151583	0.123499	-0.0171528	-0.183334	0.885908	-0.795151	-0.381227	-1.11421	0.812246	-0.394926	0.039444	0.280016	0.129295	0.64852					16	16	16	31.7	31.7	31.7	81.275
2.15781	0.153677	3.42412	1.25315	1.89982	2.89876	1.34888	2.21487	1.78634	2.6324	-0.305866	1.71006	0.100078	2.16086	1.76255	1.0335	1.58319	2.28192	1.08828	2.62472	1.34662	1.35434	0.78137	1.22854	2.04457	2.56108	1.36624	1.96464	3.93881	1.44114	0.443426	1.54632	0.540083	3.17397	1.43481	1.76681	1.74092	3.44542	1.86068					6	6	4	57.7	57.7	40.1	15.257
-0.862136	-0.383402	-0.766506	-0.971947	-0.964111	-0.571119	-0.823677	-0.976778	-0.352699	-0.79261	-2.09871	-1.22472	-1.25174	-0.823194	-0.708291	-1.03166	-0.0849724	-1.09045	-0.530014	-0.466108	-0.852083	-0.58614	-0.717632	-1.00198	-0.722185	-0.372137	-0.685017	-0.929041	0.148289	0.18084	-1.46753	-1.07219	-0.892696	0.0515423	-0.630959	-0.772146	-0.427866	-0.729446	-0.569254					8	8	8	22.6	22.6	22.6	57.825
-0.893889	-0.463865	-0.373659	-0.89328	-0.347979	-0.475182	-0.232996	-0.854984	-1.52506	-0.680346	-1.85814	-1.09344	-1.55191	-0.950372	-2.10826	-1.47653	-0.143969	-0.962907	-0.619677	-1.00885	-1.54662	-1.19986	-1.42797	-1.04417	-0.803726	-1.09256	-1.86491	-1.92416	-6.39438	-0.0368786	-2.2552	-0.686213	-1.66418	-0.248667	-1.2282	-1.27037	-0.0593433	-0.657372	-0.0813141					3	3	3	24.7	24.7	24.7	18.422
1.05272	1.44715	0.869425	1.14247	1.47134	1.50391	1.26913	0.880665	1.19659	0.278116	0.166355	0.0501842	1.43737	0.547566	1.2416	0.412628	0.998369	1.0978	-0.0570354	1.67797	1.25553	0.986687	0.938084	0.758111	1.0778	1.16448	1.26806	0.609533	1.89997	0.0368786	0.457556	1.32225	0.0966606	1.70467	1.30094	1.26126	0.839766	1.56255	0.846556					7	7	7	45.2	45.2	45.2	15.799
-1.23999	-1.44477	-1.92223	-1.79894	-1.90692	-1.58253	-1.05932	-5.47837	-4.24762	-1.29797	-5.3558	-1.6855	-0.811526	-4.89302	-1.37887	-5.09213	-1.38565	-1.18021	-6.70809	-1.56008	-1.21714	-1.48303	-1.3486	-7.22022	-1.51592	-1.56122	-1.12291	-2.03231	-1.33867	-6.07887	-2.16919	-1.58342	-4.63323	-1.43739	-2.02785	-1.62787	-3.5935	-1.719	-1.72736					11	11	11	9	9	9	198.04
0.0879927	0.573523	1.08863	0.374525	1.32145	1.24113	0.159624	0.922129	2.68384	1.9486	0.746885	1.01643	0.249318	0.744449	2.73698	1.19343	0.497379	0.0210714	2.14524	2.05228	1.0076	1.49563	1.92352	1.39913	3.09331	1.99793	0.684376	2.5116	2.33699	2.54628	0.459503	1.44788	1.40752	0.527836	0.960094	1.85161	1.55805	2.25437	1.26918					7	7	7	46.2	46.2	46.2	10.834
0.963788	0.74996	0.0136929	1.02085	1.22211	1.3255	1.21828	-0.0880451	0.706671	1.3861	0.510185	0.500999	1.34699	0.861611	0.721951	1.72393	1.14555	1.39412	-0.0485134	1.28072	1.10952	0.802761	0.691746	0.957429	1.57705	1.26613	0.97592	0.323679	1.03892	1.30145	1.01544	1.03288	0.726582	1.8927	1.09572	2.15444	0.938025	1.47117	0.795336					9	9	8	39	39	32.6	34.001
3.31234	4.16008	3.93255	3.80729	3.83876	3.84762	3.66514	3.52843	4.0132	3.02628	3.69089	2.82828	3.8043	3.53042	3.87479	3.05284	4.49015	3.85043	3.21515	4.30785	3.0477	3.79532	4.22513	3.49399	3.65615	4.06907	4.02763	3.25843	4.26171	3.75286	4.02582	3.36251	3.41921	4.28216	3.96803	3.83802	4.02501	3.93424	3.62714					10	10	10	30.5	30.5	30.5	51.276
-1.79919	-1.87365	-1.21819	-1.94728	-1.63894	-1.4834	-1.68647	-1.67307	-1.83373	-2.04138	-2.47249	-2.53694	-2.13695	-1.90782	-6.00244	-1.49253	-1.67477	-2.07105	-2.06135	-1.34988	-1.83786	-2.56474	-1.69908	-2.07513	-1.81463	-1.62018	-1.66068	-2.24378	-1.6043	-2.36596	-2.29857	-2.08301	-2.39927	-1.76181	-2.73238	-1.64824	-2.31756	-2.08057	-1.94146					5	5	5	56.5	56.5	56.5	17.218
-1.88276	-2.74821	-3.19287	-5.60117	-2.13797	-3.24371	-3.42176	-3.05203	-3.38564	-6.94884	-2.3596	-4.09232	-1.16428	-3.5294	-2.76624	-5.97236	-2.71615	-1.73832	-4.71893	-1.40985	-1.50347	-5.55247	-3.36883	-5.1669	-4.32538	-1.3009	-3.86416	-0.927891	-2.34381	-3.2574	-2.04523	-3.62191	-4.30865	-2.70989	-1.68046	-3.10176	-8.2714	-2.16176	-2.08615					60	2	2	63.3	2.8	2.8	101.24
-0.973145	-0.705683	-1.24942	-0.858458	-0.75956	-1.22823	-0.91287	-1.36715	-1.62833	-1.21875	-1.90726	-1.39434	-1.59996	-1.62769	-1.53655	-1.57806	-0.797779	-1.41111	-1.58161	-0.981602	-0.937372	-1.71868	-0.9121	-0.855937	-1.14061	-0.761236	-0.998943	-1.26	-1.16077	-1.37547	-1.66616	-0.866148	-2.19047	-0.642929	-1.2879	-1.13358	-1.14539	-0.836899	-0.785654					4	4	4	10.3	10.3	10.3	55.051
-1.01311	-0.955475	-1.81474	-0.809898	-0.969212	-1.09621	-0.22694	-0.816439	-0.979628	-1.32648	-1.27415	-1.26236	-0.786016	-1.40563	-1.28767	-0.396244	-0.490881	-0.653573	-0.760691	0.116413	-0.274569	-1.04918	-1.17457	-0.388852	-0.000307083	-0.423403	-0.244308	-0.672949	-0.34683	-0.532112	-1.22202	-1.00365	-1.07355	-0.41902	-1.2513	-0.582336	-0.628681	-0.375046	-0.00657082					21	21	21	14.9	14.9	14.9	240.85
1.40856	3.10074	1.62992	1.11544	2.35184	0.244873	3.10126	0.828468	2.77501	2.25202	0.470055	0.358881	1.45495	0.739375	0.487659	0.785105	2.55678	0.24702	1.42086	1.63492	1.28024	2.50998	1.52749	0.320712	1.74525	0.0634403	2.75783	0.4711	2.99488	1.9209	0.691969	0.315111	0.566587	2.08798	1.31499	1.79264	2.36995	1.12053	1.11766					14	14	14	33.2	33.2	33.2	65.33
3.55012	3.60264	3.3029	1.95692	3.63695	3.72276	3.95586	3.6247	4.01815	3.43629	3.65419	3.35613	4.18137	3.56262	3.58035	2.73161	3.567	4.19826	3.7279	4.04822	4.00403	4.18044	3.74762	2.64574	4.50787	4.27084	3.93833	4.20082	4.56655	3.62781	3.7295	3.90956	3.22441	4.48882	4.10366	3.84612	3.47276	4.28177	3.81363					20	20	19	48.9	48.9	46.6	64.419
2.24079	2.55486	2.0132	1.8693	2.30193	2.52639	2.30232	2.20576	2.98442	3.93715	1.98869	2.113	3.15646	1.92238	2.76473	1.41926	2.11862	1.81944	1.70709	2.62523	3.06873	2.91746	3.37576	1.6651	3.64104	3.17943	2.13324	3.00128	3.41497	4.43873	2.17402	2.12866	1.55707	3.14087	2.63542	2.26118	2.46623	2.79344	1.72217					31	31	31	52.1	52.1	52.1	94.972
-3.09509	-2.63605	-3.63033	-3.82655	-2.29987	-2.99273	-3.37567	-5.94811	-3.63418	-4.57269	-5.83742	-3.76446	-4.06033	-3.43539	-4.56862	-3.71758	-2.70253	-3.80785	-3.69202	-3.69371	-3.40202	-3.26808	-2.92153	-5.07835	-2.76295	-3.1033	-3.39339	-3.70097	-2.94666	-3.25849	-3.51491	-3.0671	-4.05775	-2.38041	-3.82833	-2.52636	-3.30155	-5.49093	-6.40064					5	5	5	5	5	5	211.68
3.04613	3.04865	2.35896	2.56692	2.538	2.63981	2.7762	2.68672	2.91387	2.22213	3.14945	2.87596	2.60985	2.87907	3.04568	2.6779	3.30756	2.44014	2.29025	2.19529	2.69625	3.13912	2.53478	2.91477	2.97662	2.78345	2.59905	2.52792	2.74062	2.49781	2.55689	2.95666	2.73229	3.14595	2.72751	3.0605	3.18008	4.02416	2.90147					9	9	9	41.2	41.2	41.2	26.016
-2.47744	-2.60719	-5.5565	-5.3733	-0.250584	-1.9201	-3.00421	-2.80675	-2.85203	-2.47452	-3.36374	-2.3975	-2.09836	-2.91603	-3.24928	-1.74057	-3.37772	-5.11249	-5.33352	-5.69282	-2.54211	-0.83625	-2.87617	-2.02435	-2.71406	-2.85829	-2.95049	-2.92407	-2.93389	-1.65309	-3.83004	-1.89973	-2.04192	-2.3527	-3.25588	-2.46101	-3.35421	-3.4823	-5.50138					29	2	2	71.8	3.2	3.2	40.717
3.8008	4.03637	3.62436	3.64911	3.70358	3.73136	3.79425	3.67399	3.92202	3.613	3.5172	3.46721	3.90575	3.13218	3.26888	3.71958	3.36697	3.77581	3.21439	3.92159	3.79942	4.09676	3.63034	3.49889	3.73683	3.87301	3.79356	4.07894	4.16335	3.94185	3.14992	3.76785	3.4788	4.17414	3.73895	4.0331	3.44454	3.89028	3.51731					38	10	10	58.2	18.4	18.4	83.267
9.03943	9.36243	8.98329	9.04071	9.09785	9.10997	9.18533	8.90753	9.45945	9.28356	9.30513	9.03943	9.56185	8.99641	9.45724	9.01095	9.28776	9.12932	8.61015	9.33677	9.149	9.50767	9.05754	9.07082	9.39603	9.32756	9.30857	9.31298	9.77019	9.49442	9.10651	9.39613	8.98401	9.45887	9.54644	9.56785	9.24456	9.86997	9.14451					97	97	9	64.7	64.7	6.3	140.94
1.76668	0.389856	1.44855	0.533232	1.46744	1.45568	0.843407	1.12	2.10292	0.382019	1.02327	0.974167	1.42618	0.943017	2.59845	1.48736	0.908735	1.19891	1.47153	1.3993	1.66534	1.3044	1.45589	0.743718	1.42937	1.86378	0.959801	1.53463	1.81917	1.08971	1.01273	1.49013	1.4419	1.59101	2.31362	1.6048	1.13644	1.46465	1.30809					10	10	10	47.3	47.3	47.3	39.731
9.90061	10.1706	10.5863	10.4383	10.0719	10.2014	10.4424	10.3389	10.616	10.2547	11.113	10.2957	10.939	10.5799	11.1524	9.98194	10.3583	10.0452	10.3157	10.4171	10.0316	10.3449	10.5005	10.2912	10.5075	10.5797	10.5549	10.8308	11.0771	10.6369	10.9877	10.5883	10.0656	10.8994	11.2321	10.7185	10.3083	10.8943	10.636					144	144	1	74.1	74.1	0.7	192.78
1.47992	1.54762	2.00546	1.33307	1.87801	2.27933	1.17838	1.97794	3.61061	2.81279	2.01769	2.30743	1.32316	1.96598	4.23296	2.08032	1.73574	1.27407	3.24138	2.90835	2.22695	2.68028	3.06323	2.63264	4.07307	3.16242	1.60186	3.43535	3.48715	3.27405	1.72165	3.02801	2.36489	1.40646	1.62498	2.6533	2.52511	3.79733	2.37837					8	8	8	67.5	67.5	67.5	13.242
-1.0495	-0.984907	-1.24839	-0.5481	-0.656769	-1.51733	-0.701353	-0.244343	0.129494	-0.87977	-0.689198	-1.19125	-0.873099	-0.716573	-0.421775	-0.930071	-0.67766	-1.18328	-0.614994	0.0331764	-0.655153	-1.15789	-0.809504	-1.02628	0.898947	-1.1014	-0.383307	0.907997	-0.744213	0.22282	-1.18664	-0.408321	-0.827324	-0.793892	-0.512695	-0.985163	-0.557995	-0.304043	-1.23479					6	6	6	44	44	44	22.788
2.83052	3.9797	1.55832	3.58091	3.05028	1.93116	3.99981	3.6567	1.91038	5.32724	1.40695	2.94462	5.1839	2.81317	0.711568	1.05078	1.61402	2.68106	2.31322	2.33246	2.67785	3.52019	1.381	3.51862	2.58408	2.02003	3.85517	3.38116	2.02903	4.56724	2.0356	3.58356	4.17587	3.72125	0.953876	1.49043	2.12181	2.37522	2.59211					18	18	18	67.9	67.9	67.9	43.779
-2.28315	-4.72207	-6.56676	-6.01953	-5.98988	-5.60261	-2.57894	-2.88785	-5.67001	-3.5161	-4.41546	-2.91087	-0.999215	-2.73897	-2.14954	-8.3297	-7.84501	-3.06621	-3.63687	-2.13276	-2.20896	-2.21366	-5.07427	-2.87175	-2.67789	-3.52577	-2.35386	-2.66129	-2.11676	-3.50071	-2.57705	-2.27023	-2.13519	-2.44413	-6.15942	-3.69671	-6.95031	-5.60057	-2.72636					6	6	6	23.3	23.3	23.3	37.821
2.93824	2.1169	2.59698	2.04371	2.31985	2.56463	2.21032	2.13269	2.85225	1.19474	2.16367	1.93623	2.09168	1.276	2.17848	1.90607	2.54026	2.10488	1.96092	1.95384	2.49216	2.50001	2.71204	1.7611	2.66066	2.68228	2.61121	2.45942	3.28476	2.28884	1.58206	2.27026	1.04771	2.5066	2.51953	2.57215	2.35094	2.26623	1.48361					7	7	7	34.9	34.9	34.9	28.357
-1.23985	-0.617643	-0.281027	-1.5658	-0.67053	-0.786467	-1.02761	-1.55015	-0.580782	-1.2076	-0.765396	-1.36561	-1.0961	-1.56956	-0.628705	-0.882097	-0.0830345	-0.756106	-0.512831	-0.810179	-1.06955	-0.116835	-0.3976	-1.32045	-0.563139	-0.870638	-1.40335	-1.24228	-0.181786	-0.632423	-0.678953	-0.679884	-1.77881	-1.0698	-0.329966	-0.711617	-0.0314331	-0.727976	-0.694584					7	7	7	24.1	24.1	24.1	49.577
2.71827	0.97064	4.32424	2.16193	2.795	3.93043	2.3109	3.20479	2.84611	3.46498	1.45253	2.57624	1.21841	3.24373	2.82989	2.80951	2.60711	2.80487	2.17932	3.56474	2.50573	2.47688	1.96711	2.32346	2.91535	3.65401	2.53411	2.94948	4.94919	2.3046	0.725641	2.84651	1.96952	4.02556	1.99443	2.90196	3.00219	4.24918	2.60057					13	13	7	89.8	89.8	61.9	15.998
-3.79905	-3.4307	-6.85934	-3.61082	-5.95812	-3.9955	-5.52043	-2.05482	-6.51104	-5.57992	-3.75248	-3.45163	-6.83669	-3.69402	-4.27752	-6.28226	-4.46252	-5.11524	-5.14056	-3.79471	-5.75579	-3.6421	-3.80677	-4.26196	-6.41357	-4.56124	-5.80291	-4.04134	-6.06302	-3.99085	-6.89493	-4.12395	-4.94775	-5.07715	-5.27598	-5.03038	-4.40986	-5.23882	-2.30122					2	2	2	19.2	19.2	19.2	17.419
1.61811	0.288198	2.10515	0.684498	0.759956	2.10604	1.53683	2.0192	1.90677	0.36195	0.172445	0.484154	1.69444	0.752631	2.43238	1.02747	1.01156	2.06678	1.5713	1.11807	1.80841	0.937387	2.2408	0.753371	1.47511	1.95786	1.3204	1.67298	1.96297	0.342016	0.311956	1.18915	1.21919	1.56297	2.59136	1.55709	1.09608	2.40659	0.540531					10	10	10	36.5	36.5	36.5	21.275
-1.72762	-2.60731	-1.94359	-1.8202	-2.80151	-2.01786	-1.74707	-2.16247	-2.23539	-1.81711	-2.45922	-6.78858	-1.85962	-1.81269	-1.72748	-2.03627	-1.77662	-1.55308	-1.85065	-2.04549	-2.22806	-2.5898	-2.50956	-1.81224	-2.31582	-1.98559	-1.61452	-2.03691	-2.26373	-2.20284	-2.62736	-1.96056	-3.15734	-1.64703	-2.08255	-2.91281	-1.96157	-1.95035	-1.95007					5	5	5	8.1	8.1	8.1	104.41
6.5999	6.81378	6.30125	6.65336	6.47656	6.42838	6.61338	5.86506	6.74212	6.34821	6.61206	5.21618	6.47091	6.1737	6.40207	6.33209	6.53423	6.39453	6.31834	6.36351	6.80113	6.75333	6.37865	6.60935	6.89994	6.90271	6.5294	6.04553	7.19538	6.49143	6.47727	5.43152	6.06796	6.80581	6.4779	6.75939	6.41027	6.48249	6.59968					49	49	49	63.9	63.9	63.9	104.79
2.46255	1.40644	1.5868	0.908356	0.861094	2.70401	1.8407	1.44413	2.1082	-0.0532398	-0.484438	1.21901	-0.0763445	-0.258698	4.00984	0.397821	0.243092	2.49092	1.28342	2.12623	1.97671	2.37876	2.44046	0.697274	0.414856	2.28366	1.89638	2.67701	2.09233	-0.294374	-0.0511169	1.19824	0.730608	1.20563	2.66249	2.10774	0.946136	0.666161	0.741726					4	4	4	31.2	31.2	31.2	8.647
-0.829717	-1.17758	-0.842735	-1.048	-0.289085	-1.36601	-0.558247	-0.760626	-0.378674	-1.34185	-0.995695	-1.10886	-0.260396	-1.3499	-1.00948	-2.09147	-0.885595	-0.52634	-0.789612	-0.463112	-0.746338	-0.860334	-1.23067	-1.00115	-1.02807	-0.296103	-0.916136	-0.63184	-0.834339	-1.34793	0.000534058	-1.14083	-1.91986	-0.172661	-1.08991	-1.30257	-0.941217	-0.291889	-1.01372					3	3	3	25.2	25.2	25.2	18.617
8.76791	8.57652	8.33869	8.55685	8.4371	8.53251	8.3432	8.36278	9.04532	8.45322	9.07315	8.4047	8.89531	8.68543	8.66025	8.83652	8.65082	8.85579	8.66637	8.8301	9.10736	8.93689	8.47177	8.61497	9.02375	9.2096	8.66992	8.86561	9.40787	8.89225	8.74261	8.67297	8.37815	8.81674	8.8183	8.75491	8.42089	9.49118	9.30292					31	31	15	70	70	28.6	47.65
-0.922702	-1.68368	-1.47505	-1.89446	-1.15999	-0.86607	-1.6039	-1.39556	-1.04662	-1.18654	-1.97591	-1.31184	-1.36717	-2.2364	-1.08923	-1.36157	-1.28442	-0.714311	-1.52479	-0.658817	-0.8377	-0.603544	-0.580427	-0.906054	-0.973616	-0.134029	-0.525089	-0.773832	-0.746958	-1.53057	-1.23873	-0.936983	-1.0628	-1.87011	-2.34758	-1.1817	-0.913607	-1.04993	-0.899719					6	6	6	36.4	36.4	36.4	27.934
0.270371	0.631811	-0.212461	-1.00993	-0.21261	0.603407	0.109333	-0.788742	0.418011	-1.03264	-0.89723	-0.159031	-0.16084	-0.828586	0.050231	-0.226778	-0.0919647	0.620143	0.422703	0.131628	0.0389538	0.477209	0.0467663	-0.561086	0.378094	0.349129	0.124367	-0.223598	0.623941	-0.910233	-0.151789	0.176685	-0.690783	-0.882694	0.0555725	0.18935	-0.26276	0.865719	0.325727					6	6	6	52.4	52.4	52.4	16.55
-0.837205	-0.718271	-0.952555	-0.967146	-0.493467	-0.397655	-0.810259	-1.0757	-1.28775	-0.5298	-5.89422	-1.66761	-1.37283	-1.80125	-2.32935	-2.18931	-1.45233	-1.02234	-2.42953	-1.75405	-1.25805	-0.849369	-1.3682	-0.93558	-1.34886	-1.56585	-1.89534	-1.89984	-1.30417	-0.515987	-5.72942	-1.04013	-1.87549	-1.71988	-2.41808	-1.1931	-1.6131	-1.98555	-1.64931					2	2	2	4.9	4.9	4.9	44.96
-0.193858	0.678879	0.582989	0.056488	0	0.630873	0.348036	0.0889053	0.489754	0.989704	0.115526	-0.211201	-0.112136	0.541348	-0.0717745	0.231575	1.94198	0.0360594	0.798222	0.774754	-0.265383	0.266912	0.614717	0.317651	0.000307083	0.931444	0.696196	0.224232	0.678583	1.36852	-0.0843792	0.0751934	-0.00672722	1.02866	-0.0627365	-0.240063	1.3659	0.731047	1.01694					18	18	18	28	28	28	120.32
-1.84635	-1.82716	-2.04509	-2.21194	-1.93213	-1.71146	-1.51388	-1.85683	-1.71703	-1.55067	-2.08514	-1.77568	-2.00401	-1.81475	-1.61526	-1.81343	-0.976629	-1.45036	-1.51833	-1.17797	-1.57318	-2.05649	-1.35908	-1.85454	-1.56454	-1.36514	-1.20795	-1.98704	-1.62468	-1.22622	-2.16902	-1.51081	-1.78584	-1.28494	-1.49939	-2.50125	-1.26503	-1.03517	-1.40967					10	10	10	10.9	10.9	10.9	166.01
0.0594282	0.347511	2.25359	-1.15695	1.06749	1.64752	-0.108627	-0.209772	3.44413	-1.21079	-1.47484	0.513567	-2.58867	-0.725446	3.56318	1.89924	1.48413	-0.228856	-0.230888	0.790367	0.623716	1.45823	2.58716	0.223483	0.263594	0.0337524	0.373667	0.44964	3.15093	-5.5051	-0.423307	1.29317	1.4299	-2.65231	2.73969	1.28219	3.11325	0.694714	-0.12154					7	7	7	57.1	57.1	57.1	14.914
-3.50793	-3.55169	-6.70284	-7.16188	-7.3829	-6.73371	-3.41979	-4.836	-3.21392	-5.84088	-5.92136	-7.10998	-6.58561	-5.25944	-4.97749	-5.00789	-4.39428	-3.95959	-3.17362	-2.84674	-3.99763	-3.37017	-3.90451	-3.9996	-4.19919	-5.73717	-7.95968	-6.13543	-3.51085	-6.36449	-5.3119	-5.16834	-4.09967	-4.00507	-3.58949	-6.17453	-6.6823	-6.78065	-3.31203					2	2	2	20.5	20.5	20.5	14.326
-3.25429	-3.57763	-7.17396	-4.11883	-6.87111	-3.91068	-3.46221	-4.02873	-3.21737	-4.13824	-4.07552	-6.03231	-6.39803	-5.07156	-5.22335	-4.47404	-4.06214	-6.10789	-3.98979	-4.86947	-3.35131	-3.47518	-3.48046	-4.21709	-4.09277	-4.23333	-3.47791	-4.36367	-3.10763	-5.69972	-4.12999	-4.21929	-5.14559	-6.26553	-4.2374	-4.5703	-4.38639	-4.07423	-6.10898					2	2	2	10.8	10.8	10.8	38.237
1.80871	2.35061	3.22028	1.79459	4.45565	3.22248	2.23225	3.18935	3.12927	1.71972	1.29794	2.77133	3.12584	1.02879	1.92174	3.00298	2.48065	2.12753	2.18965	1.0674	1.54799	1.91553	1.592	1.40922	2.07048	3.28448	2.05432	2.41211	0.281063	4.34974	1.45853	2.19205	1.92652	2.1876	1.31262	1.53653	2.78282	2.80493	1.67592					6	6	4	36.6	36.6	12.9	10.845
7.59414	6.63432	6.89196	7.22885	7.39739	7.30926	7.40505	7.47157	7.43671	7.02013	7.22128	6.48363	7.62007	6.89903	6.73492	7.08544	7.07729	7.19581	6.63774	6.81756	7.5232	6.78352	6.85747	7.34285	7.40631	7.49813	7.37447	7.28892	7.54279	7.05946	6.91802	7.12527	6.42422	7.58809	6.84637	7.41631	7.18232	7.22516	6.73298					27	27	27	57.6	57.6	57.6	54.565
6.4956	6.58406	6.07791	6.30647	6.58432	6.37522	6.65201	6.59821	6.81883	6.2835	6.56609	6.29236	6.53368	6.58553	6.57136	6.27991	6.72167	6.66568	6.32867	6.6912	6.32932	6.50452	6.48161	6.45113	6.74586	6.4745	6.78284	6.62548	6.78177	6.27298	6.46818	6.60532	5.83147	6.84776	6.61282	6.50276	6.50126	7.01656	6.68397					12	12	12	47	47	47	26.459
-3.24264	-2.49586	-5.29733	1.25784	-2.94665	-4.19888	-7.04496	-3.84167	-1.27095	-2.19327	-1.86239	-2.0801	-4.7849	-3.25259	-7.31009	-3.63258	-2.90935	-4.95337	1.54236	-3.34282	-4.50634	-3.26837	-3.23716	-2.15966	-3.86783	-7.05378	-4.11716	-2.76469	-6.05311	-3.7827	-2.41973	-2.90016	-3.74172	-4.60168	-2.41708	-4.55097	-2.42451	-2.12559	-2.01086					8	8	8	42	42	42	19.25
0.0212278	-0.111803	-0.510357	-0.307194	-0.00797462	0.0755424	0.0045929	-1.08946	-0.81452	-0.416445	-1.14152	-0.717798	0.499227	-0.984578	-0.977239	-1.25251	-0.327759	-0.596713	-0.708075	-0.791077	-0.418322	-0.843334	-0.423445	-0.457892	-0.548843	-0.611668	-0.435287	-0.722883	-0.605597	-0.607744	-1.06815	-0.232536	-0.58057	-0.665819	-0.943916	-0.131975	-0.757292	-0.785484	-0.411779					8	8	8	29.6	29.6	29.6	43.759
-7.23873	-4.82042	-4.98183	-3.71952	-5.29138	-4.45194	-6.02967	-3.40426	-6.02345	-3.19889	-3.18947	-3.19582	-4.66974	-2.2849	-3.72684	-5.10069	-7.31016	-4.30228	-6.82513	-1.95949	-3.72848	-2.74943	-6.91666	-2.21052	-4.8027	-6.28675	-3.20385	-4.36654	-4.66622	-3.76995	-5.33017	-2.60515	-5.38399	-5.11377	-4.21173	-5.68545	-2.97396	-2.97287	-5.37711					3	3	3	30.9	30.9	30.9	15.075
7.04671	6.40697	7.08488	6.48056	6.7722	6.92787	6.68845	6.52534	7.15173	5.87534	7.23565	6.61837	6.90713	5.87391	7.00388	6.31453	7.00865	6.71868	6.70543	6.47556	6.807	6.87301	7.20348	6.1839	6.93867	6.99366	6.61119	7.05785	7.62844	6.79003	6.33465	6.60286	5.60387	7.08266	7.5892	6.85293	6.69694	6.71934	6.20917					36	36	36	56.3	56.3	56.3	67.033
-6.85803	-3.45946	-5.87718	-5.93651	-5.71244	-5.11331	-6.36905	-5.71907	-2.53649	-2.59786	-4.76539	-3.07106	-2.66251	-2.94579	-6.5776	-3.8612	-2.52313	-3.17014	-5.23487	-6.80229	-3.45354	-4.76872	-4.06535	-3.32463	-3.20908	-4.74689	-2.09219	-3.11598	-2.71881	-2.14473	-5.93309	-2.56849	-3.24933	-2.94825	-6.42841	-6.38329	-2.34441	-2.04963	-3.17843					7	3	1	22.7	12.6	3.7	30.72
2.85598	3.16014	2.87516	2.91112	2.75593	2.85059	3.40959	2.913	2.55327	3.43605	2.45519	2.48397	2.84852	2.47389	3.27087	3.29593	2.45762	3.01898	2.84637	3.39755	2.75278	3.17562	3.08696	3.04299	2.86761	3.18146	3.43637	2.97171	2.5239	3.32423	2.20202	2.8989	2.8291	3.24506	3.3373	3.04667	2.34694	2.81758	2.69739					68	68	68	32.2	32.2	32.2	572.01
-1.1364	-0.490953	-0.976612	-0.788021	0.0952415	-0.674538	-0.690918	-0.684769	-1.22054	-1.58298	-5.58024	-0.932667	-1.15629	-1.13129	-1.24308	-0.161539	-0.691353	-0.816337	-0.733801	-0.637892	-1.19775	-0.586441	-0.969631	-1.11959	-0.959528	-0.958811	-0.653801	-1.39688	-0.713737	-1.39952	-2.12144	-1.18428	-1.73666	-1.27997	-1.50031	-0.342325	-1.03471	-1.59008	-1.7002					6	6	6	17.5	17.5	17.5	52.814
0.601583	0	1.87392	-0.0365486	0.73946	1.89706	0.450121	0.169313	0.728495	-0.590296	0.434559	-0.00550461	0.738814	-0.640819	1.30749	-0.886234	-0.111912	1.7077	0.365599	0.658201	0.454424	0.502575	1.35097	-0.19461	0.290937	1.39853	-0.181732	1.03746	0.822725	0.958439	0.464523	0.272331	-0.101587	0.722408	1.07429	0.0720654	-0.567894	-0.0832176	-0.363955					7	7	7	45.7	45.7	45.7	21.253
7.08595	7.27808	7.10371	7.19334	7.28263	6.8464	7.1884	7.22669	7.52376	7.13037	7.47939	6.984	7.3396	7.29229	7.3552	7.10348	7.24651	7.45472	6.88262	7.42294	7.29938	7.4077	7.09384	7.18174	7.48156	7.25412	7.41514	7.33332	7.66315	6.98005	7.20632	7.51469	6.68799	7.7218	7.19608	7.21532	7.00141	7.52932	7.24932					41	41	41	66	66	66	80.173
-6.50295	-5.5285	-5.73849	-4.18553	-6.19108	-6.08238	-6.63809	-4.5684	-7.61781	-4.44965	-3.55756	-6.32676	-7.40194	-4.34936	-3.75093	-5.74462	-5.75153	-5.51151	-4.88445	-6.04084	-2.54292	-3.56762	-5.41936	-3.90705	-3.417	-3.23912	-5.66333	-6.65677	-1.88434	-6.05401	-4.02842	-3.77336	-3.88546	-6.13556	-5.16617	-5.83859	-6.59536	-4.17949	-7.57361					3	2	2	24.6	13.1	13.1	13.527
-6.60819	-6.4182	-5.58583	-5.51037	-5.73085	-6.90664	-4.30339	-6.80389	-6.01467	-4.16533	-8.33885	-4.90965	-5.04926	-5.00559	-4.95546	-4.97859	-4.03866	-6.8978	-5.03423	-5.94194	-4.21998	-5.41373	-5.46203	-4.57756	-0.878805	-4.59649	-4.55921	-4.01572	-5.97441	-5.21016	-5.83948	-7.11432	-6.00279	-6.19511	-5.67557	-7.2542	-4.72855	-4.8466	-5.68523					4	4	4	33.5	33.5	33.5	26.885
4.08456	4.65883	4.16138	4.16773	4.63983	3.78342	4.20301	3.74499	4.53554	3.25603	3.81487	3.94392	4.33717	3.86537	3.22648	3.5326	4.54336	3.91293	4.09111	4.33611	4.47673	4.14295	4.37792	3.68413	4.54638	3.89088	4.47705	4.02075	4.3321	3.43766	3.39458	4.09827	3.5098	4.17424	3.31929	4.04156	4.31324	3.99167	4.24022					29	29	29	67.8	67.8	67.8	60.673
-1.72271	-1.36686	-1.99835	-1.84186	-1.28262	-1.79159	-1.38437	-2.04145	-1.65234	-2.31393	-1.57117	-2.32049	-1.2279	-1.96236	-1.60173	-1.50641	-1.46498	-1.43944	-1.9254	-0.85902	-1.47299	-1.49951	-1.53086	-2.05089	-1.37799	-1.80637	-1.36064	-2.11485	-1.67716	-1.98003	-1.76078	-1.80663	-2.38472	-1.45899	-1.9952	-1.38601	-1.59139	-1.51345	-1.50244					5	5	5	7.8	7.8	7.8	108.34
2.1041	2.2183	2.08388	2.3172	2.25792	2.07313	2.53444	2.10894	2.48162	2.33105	2.34782	1.98647	2.74864	1.60268	2.22622	1.95006	2.29025	2.38683	2.09544	2.24688	2.03459	2.12288	2.04274	2.17504	2.30916	2.48192	2.64431	2.35308	2.45104	2.15042	2.31081	2.21201	1.48397	2.3839	2.27424	2.18638	2.11443	2.56753	2.2118					9	9	9	24.8	24.8	24.8	53.498
5.05734	4.85604	4.69236	4.91836	4.99702	4.60153	4.78944	5.03869	4.97085	5.86334	5.08995	4.73452	6.25181	4.9538	4.83429	4.64655	4.30186	4.83609	4.64913	4.8742	4.84516	4.79752	4.84573	4.99505	5.01165	4.75297	5.0492	5.09826	5.08978	5.42057	4.87539	5.17619	5.23854	5.09651	4.86137	5.00187	4.26892	5.31625	4.79073					21	21	21	55.2	55.2	55.2	46.324
0.547853	0.793581	-0.0339184	0.286339	0.142637	0.431087	0.468784	-0.00496864	0.265783	0.10582	-0.558046	0.116554	-0.248212	0.00134563	-0.13347	0.397566	0.00912094	0.089097	-0.654812	-0.0645447	0.00555038	0.141167	0.0747566	0.102292	-0.173632	0.299578	0.368765	-0.559708	0.330584	-0.231184	-0.704485	0.328684	0.0564556	0.155859	-0.744625	0.220566	0.104166	-0.184322	-0.174757					10	10	10	27.8	27.8	27.8	54.548
1.99255	2.85799	2.48059	1.43272	2.33448	2.62771	2.10803	1.83242	3.19024	2.43725	2.32876	2.43288	2.84599	2.32981	2.2577	1.33014	1.9994	1.99523	1.67189	2.87948	3.37322	2.93092	3.55037	1.18423	3.63471	3.34566	2.05418	2.91728	3.52849	2.19217	2.31603	2.44024	1.59703	2.42771	2.14171	2.11791	2.14373	2.49536	1.43047					18	18	18	53.5	53.5	53.5	49.496
-1.22887	-1.66233	-1.26545	-1.83079	-1.02149	-1.33758	-0.930008	-1.40256	-1.18856	-2.05095	-1.40322	-1.66359	-1.63084	-1.91786	-1.68372	-1.27687	-0.587595	-0.377984	-1.38747	-0.955582	-0.517365	-1.77189	-1.07469	-1.64842	-1.37326	-0.540236	-0.745163	-1.25711	-1.26038	-0.827698	-1.44662	-0.971888	-2.08507	-0.290752	-4.22876	-1.30019	-1.08976	-0.843788	-1.29848					5	5	5	64.3	64.3	64.3	16.057
1.36755	1.21229	1.16972	0.95923	1.53645	1.39299	1.5229	0.998898	1.42076	0.39378	0.58758	1.09484	0.737199	1.2576	0.715919	1.4843	1.46301	0.842662	0.882341	1.56178	1.18106	0.93322	0.844034	1.12392	1.21105	1.12734	1.58807	0.592188	1.21578	0.443302	0.708715	1.41568	0.689917	1.44537	0.528168	1.15839	1.12014	0.730547	0.740894					7	7	7	12.2	12.2	12.2	71.712
10.0948	10.3899	10.0795	10.2138	10.2531	10.1815	10.4485	10.0923	10.089	11.471	10.4079	10.0708	11.5592	10.1909	10.4492	9.71408	10.3374	10.0592	9.95341	9.78877	10.1457	10.4531	9.90734	10.0647	10.2573	10.31	10.4087	10.3668	10.4953	10.997	10.1512	10.3485	10.4471	10.2993	10.4129	10.1102	10.0763	10.4776	10.389					83	83	2	80.6	80.6	5.3	122.2
-4.15133	-3.79938	-4.34816	-4.39971	-3.69631	-3.74781	-3.52196	-4.03955	-6.55352	-4.00415	-7.51723	-4.34885	-3.84599	-6.1541	-4.76853	-5.99902	-4.92533	-4.54103	-3.28548	-3.25144	-4.47053	-4.04262	-4.62115	-6.20877	-4.33978	-3.59683	-3.81575	-4.58205	-4.15656	-3.86517	-6.54911	-3.92401	-6.45306	-4.10163	-5.90008	-4.49255	-5.25113	-4.65596	-4.70196					2	2	2	22.9	22.9	22.9	22.693
-1.77433	-1.97502	-1.91584	-1.06956	-0.87121	-1.88242	-1.26888	-1.76407	-1.23272	-1.50464	-0.94306	-1.83453	-1.17471	-1.51022	-1.74616	-1.75656	-1.72106	-1.35812	-2.23392	-1.36426	-1.10847	-1.99589	-1.58436	-1.49985	-1.06547	-1.46265	-1.63332	-1.53345	-1.41762	-1.10248	-2.12048	-1.93909	-1.87115	-0.542158	-2.21503	-1.33468	-1.998	-1.65735	-1.58484					9	9	9	19.4	19.4	19.4	74.285
0.268046	-0.292816	-0.161108	-0.224777	0.16729	0.325623	0.188709	-0.386906	0.0729542	0.154818	-0.502918	-0.713371	-0.132396	-0.0843248	-0.196002	0.0842667	-0.357489	-0.13173	-0.0750332	-0.139942	-0.0184116	-1.20736	-0.743183	-0.290137	-0.367771	-0.00753784	-0.0600014	-0.76244	0.435972	-0.104773	-1.22731	-0.514727	-0.0593605	0.377926	-0.0607719	0.0897522	-0.100292	-0.175671	-0.762974					8	8	7	26.6	26.6	23.1	36.638
8.11302	7.75206	7.87954	7.8115	7.86777	7.86549	8.05222	8.00546	8.41021	8.35295	8.3329	7.64336	8.36802	8.00418	8.05478	7.73411	8.11197	8.20417	7.82434	7.92115	8.07933	8.25545	8.01019	7.925	8.07173	8.24909	8.15187	8.36677	8.4668	8.02428	7.94074	7.99037	7.47918	8.2455	8.1083	8.10457	7.95498	8.38049	7.81024					95	95	95	65.6	65.6	65.6	188.3
1.22662	0.358118	2.03532	0.920614	1.39512	2.06713	0.889387	1.38328	1.11598	1.99222	0.778685	1.41952	0.203355	1.96491	1.70204	1.25592	1.97435	1.49027	0.96847	1.07285	0.73415	1.13178	0.99445	1.13901	0.857019	1.78709	1.23187	0.693016	1.96549	0.709503	0.418943	1.49822	0.626682	1.78391	0.879051	1.03782	1.8906	2.48767	1.77508					24	24	24	45	45	45	59.755
-2.10623	-1.58823	-2.4726	-2.35054	-2.01922	-1.719	-2.12543	-2.19102	-1.21414	-1.43006	-2.06755	-1.80018	-2.78489	-1.22309	-2.07941	-1.24306	-1.34687	-2.32977	-0.200228	-1.33523	-1.87193	-1.8639	-1.97189	-1.4468	-1.35671	-1.33707	-2.09229	-2.11559	-1.45348	-1.22944	-1.96085	-1.436	-1.71844	-2.05962	-2.50071	-1.59779	-1.53333	-1.10413	-2.00808					8	8	8	18.3	18.3	18.3	67.877
-1.70029	-5.84862	-1.88955	-2.17601	-2.01368	-0.441807	-2.35348	-2.06189	-1.58905	-0.444447	-1.60957	-2.01107	-4.07858	-1.58757	-0.858054	-1.82839	-1.14662	-2.16146	-2.13779	-1.09937	-1.84892	-2.56848	-2.55354	-2.14011	-1.65978	-1.76398	-2.43693	-1.9685	-1.16041	-2.52167	-2.55342	-2.33303	-2.23522	-1.47584	-2.69361	-2.52013	-1.18304	-0.0302696	-1.21575					7	7	7	46.2	46.2	46.2	26.669
6.06151	6.03818	5.70621	6.21996	6.28859	5.28549	6.09147	6.18047	6.55625	5.68779	6.33234	5.87098	6.13717	5.91424	5.95109	5.82033	6.33492	6.07165	5.56163	6.05491	5.94198	6.16669	5.98478	6.30856	6.35726	5.43711	6.01881	6.32434	6.71406	5.84418	6.13744	6.03639	5.01955	5.99849	5.76037	5.92661	6.01683	6.22777	5.7909					42	42	2	72.9	72.9	8	67.046
1.77995	2.02959	1.87887	1.94022	2.06653	2.19093	1.95018	1.55447	2.45022	1.90479	1.73221	1.68978	1.71376	1.7893	1.64644	1.63816	1.9495	1.926	2.26556	1.99841	1.79326	1.76328	1.96484	1.81415	2.01708	2.15992	1.79876	1.56116	2.52466	2.42582	1.3456	1.5259	1.24645	1.78236	1.73453	1.82217	1.78296	2.0921	1.56751					27	27	23	58.2	58.2	53.3	70.288
-1.67154	-2.27864	-2.32132	-2.5474	-2.10151	-1.71218	-1.78628	-2.06268	-2.24449	-2.01183	-2.43111	-2.06599	-2.65479	-2.43008	-2.22375	-2.32207	-1.53654	-2.13281	-2.0869	-6.0251	-1.78453	-2.08789	-2.11771	-2.65202	-2.12368	-1.46189	-2.14834	-1.99624	-2.39966	-2.04533	-3.0826	-1.96874	-2.71045	-2.0442	-2.60798	-2.71098	-1.58229	-2.2735	-1.84314					6	6	6	17.3	17.3	17.3	53.364
5.8714	6.05621	5.69314	6.17216	6.1624	5.33127	5.93684	5.67645	6.20053	5.65505	6.33822	5.87309	6.03134	5.55313	5.80202	5.53383	6.09476	6.16893	5.52196	5.90065	5.63912	5.80537	5.9615	6.21148	6.21323	5.3531	5.67993	6.00905	6.50895	5.78813	5.96655	5.95153	5.11755	5.94766	5.75727	5.7103	5.74	6.00688	5.60953					13	13	13	76.7	76.7	76.7	22.277
4.5473	4.4572	4.28037	4.12591	4.49794	4.2542	3.73241	4.06394	4.0721	4.3908	4.15878	3.69636	4.42326	4.04633	4.16412	3.67812	4.26625	3.75814	4.21259	4.06974	4.37159	4.06164	4.22187	3.99401	4.58924	4.48661	3.6808	4.10609	4.5766	4.31874	4.08021	3.9299	3.56695	4.40076	3.92585	3.78114	4.04273	3.42908	4.24056					16	16	16	46.3	46.3	46.3	52.286
-2.09259	-1.38565	-2.02526	-2.00792	-1.46933	-3.32753	-1.28237	-1.60584	-1.26628	-0.870481	-2.17045	-1.64427	-0.95153	-1.61027	-1.91481	-1.46358	-1.33897	-1.93534	-1.74568	-1.77462	-1.91101	-1.29119	-2.5404	-1.65048	-1.42043	-1.65062	-0.716648	-2.19589	-1.16701	-1.12451	-1.88953	-2.37654	-1.06306	-1.95193	-1.42895	-2.13129	-1.65147	-1.60026	-1.53647					13	4	4	72.5	27.5	27.5	20.761
5.3756	4.6561	4.24339	4.61451	4.07906	4.72404	5.36583	4.58849	5.62985	4.33202	3.1453	5.28007	6.12501	4.62737	4.88297	3.95097	5.30166	5.33169	5.56002	4.74307	5.89845	5.01058	5.01982	4.82614	5.23424	5.2986	5.5342	4.85086	5.1803	3.04527	3.69895	5.68493	5.36065	4.43728	4.70506	4.08566	4.88133	5.74914	5.73605					15	7	3	65.8	34.8	9.4	37.65
6.88341	7.4852	7.9489	6.69982	6.90928	7.43759	6.72944	6.41378	8.01823	7.79213	7.97662	6.94583	7.98509	7.25554	7.79155	6.94219	7.73874	7.30663	7.06494	7.28616	7.12959	7.59978	7.84906	6.77939	7.36738	7.37854	6.98102	7.26253	7.95944	6.86579	7.82238	7.24043	7.18892	7.23355	7.45385	7.39825	7.26476	7.87614	7.22376					14	14	14	39.5	39.5	39.5	25.387
5.04984	5.3855	5.57034	4.93739	4.84482	5.02997	4.89634	4.39432	5.41717	5.7257	5.12386	5.35168	5.2221	4.73505	5.631	5.36522	4.77337	5.2765	5.02699	5.35738	5.01024	5.66391	5.3393	5.19396	5.46934	5.18939	4.88966	5.02855	5.51135	5.30907	4.35403	5.65285	5.16538	5.16962	4.80407	4.94286	5.3128	5.35357	4.93013					79	79	72	59.2	59.2	55.9	187.15
2.9207	2.8567	2.42279	2.60316	2.78646	2.98454	3.04049	2.73622	2.82559	2.09493	2.35787	2.33908	2.65324	2.61637	2.3931	2.52318	2.94838	3.04458	2.62977	2.7563	2.66204	2.30788	2.68068	2.61791	2.47875	2.69925	2.90175	2.3704	2.77362	2.28305	1.90088	2.68714	1.95486	3.04455	2.10376	2.59524	2.64531	2.73302	2.38789					29	29	29	45.6	45.6	45.6	82.577
9.46953	8.88651	8.89372	9.06778	8.91975	8.87259	8.29995	9.06758	9.1354	8.62247	8.93736	8.72999	9.21162	8.76411	9.2344	8.52627	9.0843	9.3111	9.07372	9.00124	9.20943	8.69408	9.04196	8.9554	9.00506	9.19126	8.38294	8.8669	9.07601	8.26005	8.92677	9.25356	8.4216	9.1915	8.82165	8.63588	8.61703	9.07051	9.02918					36	36	36	79.7	79.7	79.7	38.298
2.85993	3.76076	1.89547	2.97925	2.67854	2.18828	2.99055	1.03272	-4.85811	0.914021	1.90923	2.777	1.0813	2.42635	1.66082	3.70156	2.84918	2.9824	-0.290356	3.57837	2.26227	3.34129	2.13883	3.09915	2.22129	1.83542	2.83871	0.856951	-5.44796	0.793165	1.50733	3.04498	1.17814	2.74357	1.58735	3.1874	2.41179	2.86742	-0.603632					19	19	19	42.1	42.1	42.1	69.064
3.09716	3.47614	3.19282	2.66	3.77575	3.34676	3.51677	3.13869	3.63108	2.41709	2.81721	2.6069	3.08919	2.21352	2.50272	2.53066	2.61815	3.97176	3.47874	3.5303	2.74542	2.72492	3.22519	2.77215	2.72977	2.81119	2.94477	2.52355	3.42664	2.12599	2.9636	2.97207	2.40842	2.78945	2.54085	2.91814	2.40713	3.07372	2.73972					10	10	10	53	53	53	27.033
5.6904	5.81216	5.60141	5.88078	6.11057	5.09706	5.68144	5.58027	6.01588	5.56944	5.90653	5.6021	5.74095	5.56319	5.67915	5.73434	6.07843	5.77501	5.36408	5.59775	5.48002	5.88493	5.66093	5.74388	6.08747	5.27867	5.7294	5.78883	6.24474	5.51309	5.66912	5.67363	5.00327	5.65995	5.44526	5.70201	5.60416	5.84371	5.53233					26	26	26	56.8	56.8	56.8	65.163
4.13583	3.81808	3.59426	3.62205	3.85379	3.84327	4.01146	3.44524	3.79622	3.24533	3.49037	2.97979	3.96843	3.60545	3.78837	3.22317	3.51232	3.82692	3.77992	2.88874	4.27232	3.77328	3.86853	3.87506	3.85109	3.7729	3.67219	3.51886	4.19175	3.51356	3.49741	3.14375	2.59579	4.41248	3.53119	3.40119	3.40585	3.2666	3.23234					66	66	58	33.2	33.2	30.8	251.7
8.67614	8.56967	8.78495	8.71925	8.73491	8.64113	8.60497	8.55942	8.6005	8.6081	9.00185	8.24553	9.33679	8.50118	8.31357	8.26051	8.55028	8.61445	8.21682	8.21513	8.50982	8.58597	8.66588	8.58972	8.8982	8.83477	8.57789	8.84869	8.79288	8.62917	8.57149	8.41628	7.79121	8.66186	8.33546	8.59567	8.27377	8.65694	8.20626					60	60	2	60.6	60.6	1.2	103.36
-1.45647	-2.15648	-2.64066	-2.83304	-1.81703	-2.14993	-2.51557	-1.6107	-1.71667	-2.34325	-2.84771	-2.35875	-2.44911	-2.27606	-2.72471	-2.26821	-1.76937	-2.58704	-1.67603	-1.7775	-2.01661	-2.78031	-2.26322	-2.9047	-2.72603	-1.78846	-1.78596	-2.46868	-3.14812	-1.28645	-2.55758	-2.07601	-3.17572	-2.43684	-3.17709	-3.79925	-1.66932	-2.44102	-2.20804					8	8	8	11.3	11.3	11.3	138.11
6.57459	6.62317	6.29834	6.57986	6.38354	6.11166	6.59752	6.71723	6.92661	6.53303	6.91958	6.40806	6.94083	6.77165	7.04511	6.51601	6.58747	6.84619	6.47021	6.73587	6.53203	6.62581	6.4571	6.54366	6.76325	6.47354	6.70413	6.68016	6.8701	6.26343	6.61907	6.70171	6.00099	7.01791	6.68578	6.31601	6.3435	6.934	6.61952					43	43	43	60.2	60.2	60.2	76.684
-1.12553	-1.68956	-1.33982	-1.91084	-1.33671	-1.44434	-1.62032	-1.17451	-1.72404	-2.09053	-2.40569	-2.02376	-1.76618	-1.78553	-1.67171	-2.05806	-1.00366	-1.35647	-1.52739	-1.38473	-1.23208	-1.94498	-1.47398	-2.29063	-5.46709	-1.48027	-1.774	-1.79532	-2.15744	-2.3274	-2.30279	-1.21187	-1.95046	-1.33074	-2.35041	-2.59002	-1.59408	-1.87131	-1.71012					5	5	5	10	10	10	90.941
8.10981	8.15776	7.65206	7.96337	8.29148	8.07266	8.11227	7.70053	8.15733	8.26783	7.90298	7.83347	8.62225	7.80929	8.15097	8.08962	7.70021	8.17824	7.88595	7.64296	7.94473	8.09773	7.87261	8.25695	8.15091	8.11182	8.23947	7.84613	8.25799	7.93001	7.72116	8.09643	7.65753	8.24146	7.95309	7.94346	7.56465	7.79738	7.9836					32	32	22	75.9	75.9	59	54.305
2.43669	2.93621	3.48121	2.44024	4.3821	3.55724	2.77119	3.42822	3.74459	2.10882	1.99743	2.92973	3.31057	1.6816	2.38207	3.31147	2.70385	3.14012	3.07574	1.71777	1.83356	2.65592	2.25061	2.05242	2.54755	3.7737	2.23655	2.80128	0.893248	4.20569	2.01873	2.45223	1.72827	2.4557	1.64396	1.83225	2.85372	3.57326	2.30459					7	7	7	40.6	40.6	40.6	13.894
-1.48231	-1.21712	-1.27861	-1.77822	-1.10149	-1.15358	-1.2716	-1.97259	-1.82627	-1.56474	-2.04218	-1.77344	-1.70132	-2.19654	-2.6266	-1.30096	-1.31468	-1.75634	-1.8537	-1.65708	-1.74895	-1.66066	-1.71388	-1.90677	-1.02955	-1.64388	-1.47792	-1.78388	-1.56238	-2.03167	-2.7924	-1.56309	-1.8524	-1.83797	-2.1458	-1.50767	-1.96722	-2.38512	-1.64086					10	10	10	12.8	12.8	12.8	111.87
-0.264041	-0.376926	-0.905931	-0.682545	-0.856661	-0.0811024	-0.403379	0.0591049	-0.622808	0.00602531	-0.616047	-0.859095	-0.769681	-0.711104	-1.32393	0.275187	0.914116	-0.116988	-0.294954	0.354588	-0.751291	-0.597921	-0.708189	-0.901225	-0.390007	0	-0.904016	-0.206261	-0.901546	0.374771	-1.52241	-0.482788	-1.02999	0.0505104	-0.920107	-0.207235	0.174046	-0.659334	-0.891403					4	4	4	8.2	8.2	8.2	74.268
2.31914	2.80104	3.92567	2.52147	3.15317	2.81995	2.87497	2.18368	3.24572	2.1351	3.64667	2.30754	3.04158	2.10904	3.57333	2.18049	3.08855	3.13082	2.05915	1.82047	2.52847	2.53838	4.04163	2.74875	3.34694	2.88491	2.74445	2.34161	3.26333	2.32179	3.49774	2.09635	2.04954	3.12199	3.12126	2.37636	2.46605	2.43018	2.16062					26	26	26	23.8	23.8	23.8	141.09
-2.35811	-6.17418	-1.38995	-2.742	-2.12758	-1.07727	-5.84106	-2.36655	-2.34411	-1.56364	-2.99163	-2.77869	-2.82088	-2.13352	-2.41426	-2.49542	-1.95829	-1.88785	-5.05696	-1.94818	-5.7574	-6.13109	-4.68979	-7.35441	-3.20156	-2.30677	-4.80221	-2.68173	-1.78727	-3.32891	-2.97065	-3.40798	-4.08233	-1.94734	-2.85508	-3.1616	-2.11379	-1.23902	-2.62815					6	6	6	37.1	37.1	37.1	25.035
6.8632	6.6284	6.48565	6.84557	6.4578	6.0111	6.70843	6.24236	6.36899	6.09033	6.06276	5.53536	6.4024	6.50131	5.82432	6.48207	6.50071	6.58609	6.81741	6.48641	6.63336	6.18671	6.49746	6.58416	6.52556	6.06471	6.54514	6.23207	6.56096	6.05866	5.65774	5.89337	5.54642	6.70681	5.5927	6.49794	6.00485	6.42399	6.75632					47	47	43	61	61	58.8	93.517
-0.462646	0.0574112	-0.773365	-0.346479	-0.319046	-0.288136	-0.451498	-1.13045	-1.03714	-0.295406	-1.96082	-0.798441	-1.89391	-0.487931	-0.284762	-0.313925	0.378803	-0.659505	-1.6938	-0.682854	-1.59191	-1.08487	-0.225414	-1.7822	-0.540773	-0.735207	-5.70974	-1.25207	-0.688194	-0.739981	-1.28663	-0.926134	-1.34582	-0.750448	-0.815659	-0.427984	-1.34	-1.70118	-0.356939					4	4	4	12.1	12.1	12.1	39.304
1.71835	2.29428	2.01534	1.26595	1.77786	1.88046	1.72979	1.58266	2.71488	2.15321	2.21797	1.98817	2.19686	1.93672	1.60511	1.16118	1.45585	1.75646	1.66113	2.39332	2.6789	2.47805	3.0214	0.948251	3.21101	2.9237	1.82225	2.57409	2.96863	1.20016	1.71163	2.17955	1.4765	1.88791	1.75819	1.47777	1.56955	2.15113	1.0321					27	27	27	68.4	68.4	68.4	55.928
6.3889	7.06683	6.10958	6.37151	6.57998	6.58948	6.55722	6.44247	6.42638	5.4488	6.34432	5.8174	5.50423	6.29027	6.25901	5.79876	6.04972	6.35858	6.28735	6.30541	6.03727	6.1854	6.14327	6.24537	6.16233	6.34154	6.22583	5.90696	6.29028	5.06602	6.22501	6.19525	5.16655	6.45962	6.02526	5.85265	5.42148	5.74219	6.31045					26	26	23	61.8	61.8	56.6	62.216
7.70667	7.67265	7.32734	7.38963	7.69687	7.37555	7.68788	7.72149	7.73669	7.40804	7.35571	7.35429	7.50991	7.27641	7.42666	7.4696	7.59023	7.50441	7.46727	7.48998	7.43256	7.39745	7.32528	7.35498	7.62479	7.48431	7.77532	7.68567	7.61381	7.05327	7.26712	7.44048	6.83936	7.76585	7.2927	7.31433	7.02404	7.43457	7.23297					24	24	23	56.5	56.5	54.5	38.999
-0.509906	-0.477724	-1.52996	-0.360748	-1.70283	-0.99884	-0.551338	-0.711615	-0.970808	-0.279083	-2.49412	-1.48185	-0.894261	-0.79602	-2.21208	-0.882717	-0.25355	-0.560273	-1.48275	-1.00024	-0.284966	-0.952347	-1.35128	-0.800467	-1.45958	-1.21033	-1.02938	-0.459959	-0.862534	-0.888464	-2.22525	-1.4564	-0.998999	-0.656115	-1.7962	-1.04066	-1.26235	-1.28664	-1.4425					6	6	6	36.9	36.9	36.9	29.326
4.71199	6.27852	6.20842	5.89313	6.01359	6.18705	6.41278	6.34926	5.92921	6.15982	7.03189	6.4076	6.86727	6.39075	5.5641	5.89246	5.45614	4.97005	6.61983	5.85241	3.28641	6.58547	6.2901	5.72184	6.50251	6.45658	6.54496	7.00004	6.22927	6.19516	6.75245	6.06506	6.41262	7.11642	5.5691	6.47174	5.22205	4.23135	5.56784					144	5	1	74	5.6	1	192.75
-0.787494	-0.946144	-1.35744	-1.3104	-1.62869	-1.30049	-1.144	-1.25862	-1.65834	-1.51646	-1.70803	-1.79866	-1.81622	-1.27808	-1.81451	-0.485348	-1.14182	-0.944684	-1.41459	-0.944731	-1.17396	-1.47145	-1.18335	-0.960689	-1.38892	-1.05272	-1.57304	-1.67468	-1.26535	-1.83095	-2.73953	-1.49174	-1.72655	-0.974874	-1.70867	-0.835518	-1.45257	-1.1736	-1.74256					7	7	7	19.1	19.1	19.1	57.944
-3.30889	-4.1165	-5.7563	-4.83613	-6.84861	-3.74984	-3.24586	-6.6325	-3.60521	-2.48317	-7.16555	-5.69157	-8.00964	-0.361608	-5.42529	-6.05825	-6.24428	-5.94471	-3.93096	-3.3366	-3.62126	-4.70622	-5.35888	-3.51241	-4.38573	-3.14473	-3.7403	-4.93652	-3.87375	-4.60298	-6.37377	-3.53779	-6.68901	-7.4759	-6.15249	-5.66862	-4.50723	-3.47643	-4.5975					3	3	3	45.9	45.9	45.9	11.139
4.26121	4.58467	4.203	4.11814	4.19217	4.20971	4.15013	3.78009	4.34068	4.54337	4.02629	3.7596	4.7849	3.83367	4.01734	3.93769	4.14155	4.33876	4.02715	4.04187	3.80086	4.20583	4.44192	4.16681	4.13618	4.06236	3.98378	3.76118	4.4376	4.32849	3.74882	4.12566	3.70045	4.02728	3.87627	4.14661	3.59034	3.95469	4.03888					16	16	16	39.5	39.5	39.5	54.731
6.06282	6.10081	6.18619	6.0943	6.32247	6.14992	6.14612	5.84973	6.40649	6.31247	6.50667	6.07804	6.71976	6.11321	6.59094	6.08292	6.62671	6.29185	6.08249	5.88469	6.1642	6.25462	6.33306	6.13867	6.36731	6.25678	6.12539	6.36384	6.71961	6.4766	6.00532	6.05294	5.73505	6.20122	6.18659	6.45667	5.94724	6.40092	5.98484					35	35	34	57.2	57.2	57.2	66.625
7.00086	4.54713	4.38689	5.26215	4.38392	4.50118	5.88329	5.37791	5.31002	5.11452	4.32113	4.77491	5.21773	4.53679	3.17787	5.04159	4.66387	4.57577	5.27143	5.35155	6.75687	5.4691	4.4571	4.65641	4.48072	3.88817	5.65763	5.1974	5.89351	5.2206	2.77597	5.4022	3.88513	5.33796	3.64791	4.90588	4.40711	4.46908	4.68238					59	59	52	54.2	54.2	49.3	163.29
8.5354	8.38285	8.18271	8.15615	7.88799	8.19427	8.19246	8.18879	8.4369	7.93813	7.66635	8.21532	8.33817	8.3475	7.99396	7.66164	8.58079	8.11851	8.11395	8.17052	8.2408	8.11302	8.25451	8.10216	8.03767	8.12467	8.21399	8.00393	8.2612	7.26099	7.64778	8.5124	7.86379	8.38437	7.76344	7.76631	7.77465	8.03617	8.00127					30	30	30	60.7	60.7	60.7	34.258
6.58951	6.57975	6.34026	6.5291	6.46944	6.28239	6.56274	6.76931	6.73949	6.4696	6.78617	6.42463	6.82367	6.70951	6.88768	6.62757	6.94839	6.88113	6.4162	6.76281	6.41966	6.39293	6.51852	6.36567	6.65729	6.53542	6.96957	6.6046	6.5707	6.20884	6.44706	6.50038	5.79266	6.91575	6.63423	6.42468	6.51236	7.1833	6.33754					10	10	10	49.8	49.8	49.8	25.773
-3.4437	-6.0172	-6.11655	-5.61968	-2.76371	-1.88415	-6.62653	-1.81519	-1.92044	-1.90769	-2.89787	-5.7478	-5.31758	-5.90028	-1.95222	-2.21335	-6.37346	-8.08326	-4.92204	-2.47863	-6.07138	-6.43505	-5.18565	-5.0688	-4.71361	-2.6263	-2.26454	-6.74142	-5.61074	-4.13562	-8.10449	-5.78483	-5.70875	-4.27118	-4.79572	-3.75527	-3.17394	-1.17266	-6.44954					4	4	4	18.6	18.6	18.6	40.124
1.21034	1.21766	0.800909	0.890835	1.36007	0.893353	1.54644	1.02968	0.789463	0.718157	0.328531	0.523331	0.82974	0.90681	0.503854	0.995737	1.36126	1.31515	1.26968	1.55166	0.772873	0.867901	0.821766	1.01033	1.06183	0.899986	1.38453	0.732391	0.882189	0.729723	0.13159	0.859192	0.126411	1.30458	0.516001	0.234589	1.27165	0.564554	0.971411					10	10	10	15.6	15.6	15.6	87.527
4.60226	4.6929	4.3027	4.76816	4.63503	4.872	3.99969	4.16406	3.79687	3.4412	4.68212	4.13609	4.47758	4.1271	5.09181	4.97552	5.46769	4.84559	5.12525	4.59626	4.2964	4.64258	4.68469	4.47735	4.51771	4.80986	3.92052	4.15886	3.67584	3.57313	4.15015	4.62269	3.87272	4.51998	4.86783	4.66421	4.89364	4.50438	4.64601					14	14	14	56.9	56.9	56.9	32.903
-2.03405	-1.76199	-2.24365	-2.02078	-1.85378	-1.81716	-1.25223	-2.27836	-2.01991	-2.48596	-2.40811	-3.11447	-1.82011	-3.02863	-2.83219	-2.03148	-2.39137	-2.45456	-2.8935	-1.96645	-1.94192	-2.26591	-2.39738	-1.11511	-1.85921	-1.69969	-0.93037	-2.88814	-1.90069	-2.77519	-2.27976	-2.17928	-2.76866	-2.35399	-2.78584	-2.19245	-4.76161	-2.90072	-2.53748					6	6	6	14	14	14	80.356
-1.83115	-5.61067	-1.61009	-2.57464	-1.65902	-1.00996	-6.03714	-2.57059	-1.43696	-1.04719	-4.31236	-1.84047	-3.90932	-1.68074	-2.08828	-1.63474	-2.35233	-1.58592	-2.03668	-1.87395	-2.66567	-4.61135	-2.81923	-2.71467	-1.50262	-1.91571	-2.32627	-2.63577	-1.82412	-2.49277	-2.54939	-3.03145	-3.28688	-2.25734	-2.99057	-2.4057	-2.38614	-0.404676	-2.80786					7	7	7	47.3	47.3	47.3	18.012
3.18142	3.1652	3.02807	2.94871	2.61311	3.03521	3.75056	3.16684	2.47894	2.66777	3.17136	2.41656	2.24934	2.70356	2.51818	3.15027	3.2656	3.43493	3.1937	2.94079	2.6929	2.58195	2.97756	2.88194	2.63066	2.93065	3.71884	2.86535	2.47115	2.22239	3.08713	2.52737	2.17983	2.89862	2.19719	2.69798	2.91204	3.05803	2.84203					17	17	1	37.5	37.5	1.7	71.482
6.56716	5.97011	6.48893	6.02975	6.35332	6.63734	6.80504	6.11861	6.65619	5.29205	6.67819	6.1728	5.45593	5.67322	7.47977	6.55239	6.52476	6.69906	6.00713	5.82567	6.3157	5.88298	6.6963	6.03466	6.00077	6.28495	6.41357	5.96721	6.60102	5.22152	5.86998	6.29101	5.41882	6.45141	6.94687	6.32977	6.14969	6.23195	5.46568					28	28	28	77.3	77.3	77.3	36.154
9.17092	9.2206	8.69168	8.80548	8.75166	8.6806	8.94192	8.8076	9.02881	9.43795	9.18751	8.42503	9.59148	8.6404	9.16496	8.21986	9.09428	9.19008	9.14583	8.95758	9.01257	8.86274	8.54589	8.51758	9.16751	8.89026	8.90706	9.02704	9.30726	8.72647	8.90203	8.54936	8.57825	8.6623	8.92527	8.60745	8.56734	9.41293	8.98713					36	36	9	67.1	67.1	15.4	54.253
6.53768	6.47505	6.18328	6.27486	6.63838	6.38013	6.29858	6.00208	6.38009	6.10767	6.24191	6.38399	6.1103	6.39694	6.32134	6.61768	6.41605	6.3628	5.91842	6.5031	6.20751	6.12265	6.22642	6.35068	6.23364	6.21119	6.07449	5.58796	6.18773	5.47313	6.08771	6.60296	5.71113	6.44693	6.0047	6.42705	6.05245	5.83854	6.04745					19	19	19	53.3	53.3	53.3	46.312
8.1655	7.95923	8.182	7.67171	7.83478	7.84589	7.8631	7.84493	7.99155	6.86033	8.19942	7.93207	7.89507	7.89235	8.15112	7.39502	8.20373	8.26786	8.03102	7.91769	7.98388	8.01235	8.04209	7.53525	7.92395	8.06297	7.75896	8.01993	8.22921	7.678	7.18141	8.05851	6.79537	8.28479	8.12374	7.92747	7.75635	7.48285	7.32341					29	29	29	49.6	49.6	49.6	49.757
0.37688	-0.181261	-0.769968	0.0239067	-0.479809	1.09869	0	-0.104902	-0.603504	0.832468	-0.826036	0.786293	0.428901	-0.790746	-1.50579	0.920574	0.160721	-0.361119	-0.037571	-0.436197	-0.0291538	-0.497461	-0.677031	0.142661	-0.531778	0.950756	-0.378819	-0.408045	-0.618439	0.229635	-1.58032	1.10547	-0.00204277	-0.217358	-1.22667	0.293674	-0.109325	-0.672483	-0.490671					9	9	9	26.7	26.7	26.7	41.018
1.46967	1.36364	0.474779	0.826654	1.23551	1.33432	1.3697	1.11398	1.12173	0.939669	0.0253277	1.05673	0.744811	1.2208	0.797551	1.82933	1.42159	1.97912	2.01722	1.37174	1.04608	0.818329	0.391088	0.551263	0.918356	1.1451	1.07921	1.02891	1.23644	0.957281	0.357328	1.04453	0.823759	1.58107	0.502663	1.21797	0.825945	1.08522	1.31491					10	10	10	18.4	18.4	18.4	68.954
9.20544	9.30674	9.06632	9.24297	9.13605	9.29967	9.12637	9.00876	9.08848	8.99897	8.92814	9.06734	9.05877	9.15916	8.94199	9.32115	9.19782	9.12101	9.09072	8.97316	9.03786	9.06055	8.91619	9.12815	9.10007	9.1229	8.93311	8.85696	9.04856	8.54304	8.532	9.19543	8.74823	8.9712	8.57639	9.11274	8.68903	9.05791	9.11829					44	44	38	73.7	73.7	66.6	52.602
4.24769	3.84472	3.43664	3.48973	3.75849	3.31248	3.72055	3.52491	4.32306	3.68403	3.59995	3.52856	5.14713	3.11479	3.97755	3.53922	3.70937	4.27279	3.99377	3.35168	4.16707	3.84863	4.12569	4.04462	3.74739	3.13602	3.63382	4.10103	4.33253	4.19425	3.75362	3.07726	2.339	4.24649	4.36756	3.40541	3.5602	3.86864	3.41151					24	24	24	40.4	40.4	40.4	59.864
9.96248	10.0338	9.63829	9.87887	9.57369	9.62067	9.76798	9.73127	9.84871	10.5776	9.75852	9.60335	10.2806	9.79473	9.80732	9.70068	9.81275	9.99932	9.85229	9.69256	9.64765	9.85372	9.53541	9.83227	9.64036	9.68949	9.72121	9.80116	9.78641	9.56576	9.58378	9.93894	9.63708	9.89734	9.54869	9.59752	9.36675	9.94455	9.76083					67	67	56	84.8	84.8	78.5	52.917
4.00532	4.19137	4.01449	4.32338	4.16098	4.25968	4.22434	3.93774	3.95618	3.19495	3.56443	3.85876	4.20722	3.6812	3.41048	2.06166	3.76965	3.99281	3.71012	3.85659	3.5675	3.77438	4.14948	4.37562	3.73909	3.98831	4.1419	3.9954	3.76358	2.78263	3.34929	4.07587	3.49231	4.01897	3.38844	2.29343	2.96325	3.4953	3.23635					37	37	37	60.6	60.6	60.6	81.998
0.416387	0.522104	0.615623	0.733866	0.274424	1.04412	0.748016	0.15856	0.303495	0.242006	0.259712	-0.0238895	0.00260067	0.44278	0.126395	0.322231	0.987278	0.705554	0.621769	-0.000980377	-0.0439262	-0.207876	0.0208454	-0.385812	-0.191833	0.616264	0.0131721	-0.344461	0.549326	-0.370533	-0.639366	0.262756	-0.449148	0.628414	0.258011	0.51926	0.298611	-0.108076	0.924114					3	3	3	4.2	4.2	4.2	81.537
5.12845	4.90151	4.89437	4.64631	4.75717	5.25928	4.76387	4.58067	5.42971	3.93885	4.9446	4.35072	4.74467	4.22612	5.01946	4.74825	4.9627	5.16824	5.16349	4.81002	4.72975	4.90144	5.10502	4.7817	4.94316	5.31972	4.73611	4.58938	5.53672	4.52326	4.42774	4.45211	3.70179	4.72689	4.9266	4.75998	4.47667	4.45598	4.42221					27	27	27	49.4	49.4	49.4	73.757
-3.04176	-5.30128	-5.5589	-6.0645	-2.53574	-2.12292	-5.76551	-3.15118	-2.85225	-3.13151	-4.00179	-3.62065	-3.253	-5.30232	-3.17599	-3.35634	-3.55141	-3.30958	-3.51718	-3.6495	-3.34377	-5.01063	-3.86289	-4.13453	-2.75716	-4.73705	-3.81905	-4.12039	-5.7109	-3.78743	-3.87783	-3.7685	-4.74335	-3.52816	-4.02699	-4.41748	-3.70149	-2.76094	-4.033					3	3	3	18.7	18.7	18.7	21.086
-3.83992	-4.67954	-6.30822	-5.18174	-5.42642	-5.20184	-4.51219	-3.7246	-3.82123	-4.13915	-4.45147	-4.57837	-5.45993	-4.68411	-4.29015	-3.83379	-4.25216	-4.14563	-4.91998	-3.87428	-5.05213	-4.28946	-4.63692	-3.85293	-4.39773	-4.04524	-3.84926	-4.78258	-4.89804	-5.86329	-4.76206	-4.75483	-4.165	-4.96687	-5.22635	-4.93605	-4.81152	-3.55872	-4.16603					3	3	3	1.8	1.8	1.8	272.5
3.72403	3.84396	3.77149	3.60133	3.50267	3.50937	3.69426	3.61327	3.72888	3.71125	3.22896	3.25232	3.30893	3.25057	3.69586	3.79671	3.71011	3.66047	3.29999	3.254	3.18916	3.41735	3.64605	3.52416	3.37909	3.39561	3.5922	3.40879	3.6404	3.2522	3.00362	3.59612	2.93357	3.10374	3.35939	3.38803	3.09251	3.41494	3.31291					30	29	29	60.5	59.4	59.4	70.108
7.65955	7.28356	7.35616	7.24138	7.16623	7.48711	7.56182	7.09497	7.46332	7.20466	7.35664	6.6555	8.11232	7.19238	7.14876	7.04656	7.30811	7.37262	7.27035	7.09464	7.35234	6.97355	7.489	7.48434	7.23702	7.09961	7.34118	7.33734	7.45431	7.0723	6.95787	7.04639	6.23766	7.76014	7.26354	6.88515	6.92866	7.28742	6.75682					25	25	25	49.8	49.8	49.8	48.803
4.16309	3.72406	2.98157	3.22048	3.81369	3.62338	3.91384	3.4292	3.62538	3.32549	3.43663	2.91692	4.14672	3.19371	3.7585	3.57246	3.70648	3.31822	2.91434	2.98663	3.81044	3.27927	3.38103	3.07784	3.58361	3.53036	3.54158	3.03106	3.70454	3.01142	3.3532	3.07951	2.89391	3.24652	3.28074	3.50089	3.2184	3.10811	3.10531					32	32	32	44.3	44.3	44.3	83.266
-6.78622	-6.89336	-4.17414	-5.95781	0.367334	-1.66131	-4.44046	-6.37111	-6.32924	-4.8418	-0.53306	-1.81894	-1.03408	-4.28853	-5.63324	-1.89259	-4.18826	-5.74418	-5.36085	-5.39914	-0.515694	-5.86	-0.601959	-3.95986	0.858837	-4.796	-1.06395	-0.381462	-6.74584	-6.6597	-0.484827	-2.1856	-5.83909	-4.48876	-6.62563	-5.60657	-0.486591	-0.438932	-5.08371					115	2	0	66.7	1.8	0	239.62
8.90488	9.0038	8.54617	8.53278	8.7656	8.53943	8.96594	8.68737	8.72461	9.16063	8.74683	8.24671	9.37354	8.35881	8.7051	8.29345	8.85022	8.89115	8.82693	8.492	8.47279	8.41392	8.58826	8.56771	8.56252	8.43947	8.89916	8.64803	8.78795	8.68073	8.43662	8.50294	8.12579	8.72974	8.54233	8.4337	8.40622	8.44938	8.5627					40	40	5	47.8	47.8	9.8	71.957
3.78251	4.05361	3.57537	3.18842	3.9017	4.04315	4.0564	3.67212	3.93866	3.8891	4.11558	3.30021	4.21961	3.70809	4.00382	3.53772	3.97771	4.2998	3.94925	3.89819	3.97395	3.94394	4.20123	3.68726	4.05493	4.25566	4.15347	3.79027	4.1588	3.65383	3.81913	3.67991	3.05492	3.94853	3.72528	3.68134	3.3651	3.5915	3.89387					16	16	16	45.6	45.6	45.6	51.778
2.05171	2.27954	1.2231	1.5644	1.99231	1.6919	1.88469	2.02494	1.77567	2.09151	1.57874	1.91202	1.60551	1.83808	1.94867	2.66356	2.58174	2.13062	1.97166	2.12986	1.94875	1.91805	1.17385	1.35261	1.95991	1.41479	1.92891	2.04643	1.87893	2.17005	1.09263	2.09938	1.5699	1.95103	1.42279	2.21755	1.86843	1.74747	1.58428					9	9	9	18.3	18.3	18.3	42.187
-2.2919	-2.3872	-3.0607	-2.58264	-2.7338	-2.10729	-2.07354	-2.78214	-2.51735	-2.38959	-2.05569	-1.93503	-2.51257	-1.59376	-2.40766	-2.78726	-2.14293	-2.83038	-3.40291	-1.547	-1.97656	-1.24462	-2.46187	-2.01963	-2.81883	-2.29904	-2.6233	-2.11409	-2.4917	-2.83674	-3.77018	-2.44125	-1.87366	-2.74166	-3.76728	-3.38644	-1.835	-2.70494	-1.33372					13	13	13	44.6	44.6	44.6	60.54
6.04764	6.28157	5.65502	5.96087	5.93231	5.99143	5.96215	5.3684	5.71738	6.19738	5.34244	5.98666	6.02067	5.34304	5.44394	5.81765	5.63927	5.68861	5.94333	5.66183	5.40115	5.8034	5.85163	5.73383	5.63773	5.63036	5.42352	5.04528	5.7019	5.70955	4.91958	5.97298	5.16131	5.6161	5.16469	5.80072	5.36038	5.26352	5.81994					25	25	25	51.1	51.1	51.1	66.034
3.1856	3.21018	3.03743	2.45943	3.15211	3.26687	3.2373	3.0768	2.75229	2.52943	2.4494	2.19723	2.73496	3.18524	2.38445	2.7798	3.20463	3.09404	2.41564	2.55548	2.71178	2.82008	3.122	3.19621	2.55013	2.78228	3.37042	2.55795	2.5477	1.97322	2.31495	2.48905	2.21069	3.42924	2.74422	2.35415	2.37417	2.31629	2.0367					8	8	8	18.4	18.4	18.4	43.173
4.77923	6.65118	5.18268	5.68547	8.54891	7.92892	5.80554	6.54384	7.80408	5.85787	9.10643	8.49021	8.27197	6.25562	5.74206	8.55417	6.83635	6.72847	7.07829	5.17019	8.10029	5.33254	8.57427	4.81275	9.23602	7.55423	8.29403	8.24109	6.38014	5.56244	7.95712	6.30148	7.67984	6.02687	7.06033	5.77155	8.07236	7.88245	7.85979					121	121	6	63.9	63.9	3.7	262.62
7.81424	6.75013	6.60163	7.12363	6.05865	6.71052	7.46701	6.93737	6.47285	5.4456	7.24253	6.26238	6.05265	6.66471	6.38234	6.84076	5.99446	6.92418	7.43369	6.45675	7.45618	6.17802	6.30531	6.88636	5.91733	6.59654	7.34639	6.55378	6.57041	5.49257	6.78906	6.77966	4.91357	6.99696	6.13542	6.83474	5.60316	5.74053	7.20961					27	27	27	54.1	54.1	54.1	59.578
8.90196	9.00015	8.70127	8.82163	9.13256	8.87891	8.94254	8.84829	8.79457	8.8427	8.80936	8.46832	9.18074	8.38636	8.76886	8.44217	8.30553	9.09404	8.63155	8.56422	8.5214	8.59714	8.60457	8.66099	8.81839	8.67025	8.61468	8.75085	8.91523	8.57349	8.45621	8.57025	8.08597	8.5332	8.35171	8.48222	8.11176	8.51646	8.48637					49	49	43	63.1	63.1	58.8	101.39
-2.77763	-6.55666	-2.88931	-6.5326	-3.03395	-2.73483	-2.54618	-2.79904	-3.00118	-2.09316	-2.92569	-3.30555	-5.47445	-3.06303	-3.08609	-2.69202	-2.2678	-2.46267	-2.31356	-2.3397	-2.80403	-2.8341	-2.5157	-5.99764	-6.01255	-2.56572	-2.45926	-3.13587	-5.04373	-2.34576	-3.51613	-3.27023	-5.83903	-2.36545	-3.37644	-3.17747	-2.89548	-2.93304	-2.739					4	4	4	4.5	4.5	4.5	149.46
-1.43284	-1.26095	-1.20836	-0.593613	-1.10579	-1.8441	-0.89394	-2.10765	-1.76855	-1.90047	-1.81725	-1.59455	-5.60076	-1.68399	-2.0741	-1.69713	-2.10313	-2.08159	-1.98603	-1.1005	-1.26111	-2.16066	-2.20051	-1.72813	-6.9659	-2.1963	-0.947962	-2.44173	-1.69528	-6.94507	-1.96648	-1.13798	-2.41062	-2.30542	-2.31784	-1.90087	-2.07586	-2.0455	-2.22499					5	5	5	30.4	30.4	30.4	25.851
-0.63894	-0.574533	-1.93528	-0.548895	-0.810366	0.345787	-0.0674438	-0.423223	0.0232601	0.313396	-0.662157	1.64155	-1.37064	0.514323	-0.223052	-0.10936	-0.388519	-1.06353	-1.14079	0.878819	-0.538694	1.456	-0.0160999	1.31275	-0.903786	-0.529839	-0.946568	0.00672531	-0.143496	-1.28607	-2.18032	0.678604	0.467981	-0.700666	-2.1166	-0.744377	0.390003	-1.08831	1.28697					5	5	5	66.3	66.3	66.3	11.006
1.0104	0.541931	0.120014	0.156445	0.151955	0.00508118	0.271757	0.0632019	0.0559082	0.130409	-0.205511	-0.221054	0.21555	0.303475	-0.304399	0.365574	0.976913	0.150779	0.487377	-0.0340118	0.790632	0.0492535	0.0821018	0.0700388	-0.0870361	-0.015871	0.291779	-0.154732	-0.262865	0.0918446	-0.337896	-0.0605869	-0.113895	0.0924091	-0.669422	-0.418535	0.265305	0.152596	0.0900517					8	8	8	20.4	20.4	20.4	57.189
-3.87366	-6.30776	-6.34141	-5.13895	-4.14985	-2.43993	-3.99472	-4.28014	-4.79819	-3.90805	-5.79647	-7.1115	-5.01601	-4.71395	-6.166	-5.11724	-4.20152	-5.15546	-4.03711	-3.47866	-2.82862	-4.96753	-4.85106	-5.69166	-4.02434	-1.97136	-5.42074	-5.1935	-4.65937	-5.83108	-6.6254	-5.16742	-5.63521	-4.96781	-5.64879	-5.70389	-3.04748	-6.63008	-4.78341					3	3	3	17.8	17.8	17.8	32.355
0.374856	-0.0827694	0.00229263	-0.262562	-0.105263	0.0504093	-0.0448551	-0.152985	0	0.13615	-0.439205	0.0575981	-0.349977	-0.191817	-0.498336	0.430737	0.332775	0.0703459	0.0448875	0.175774	0.0112457	-0.361095	0.273367	-0.0106936	-0.0189266	0.343485	-0.252298	-0.56811	0.122959	-0.290918	-0.833881	0.286842	-0.584127	-0.344681	-1.06513	-0.0315685	-0.151039	-0.218008	0					18	18	18	21.1	21.1	21.1	109.54
-6.08718	-5.26315	-3.76611	-6.63069	-5.68292	-5.83096	-6.86947	-3.48669	-3.32187	-3.59231	-7.24006	-5.04483	-3.85029	-3.38001	-6.56567	-7.44456	-5.85758	-5.79792	-3.20222	-2.88853	-2.80834	-4.44994	-4.06808	-3.9279	-5.60213	-3.19951	-5.2983	-5.07304	-6.37659	-4.79746	-6.31109	-5.05576	-6.25861	-6.44678	-6.75087	-5.99198	-3.2709	-4.11469	-5.91945					3	3	3	18.1	18.1	18.1	28.804
3.86181	4.13932	3.24042	3.53493	3.38028	3.81473	3.80483	3.19646	3.75747	3.43653	2.89445	3.54405	3.43383	3.01208	3.13457	3.15505	3.94155	3.7523	3.67021	3.59082	3.32271	3.43613	3.62434	3.62081	3.40015	3.66147	3.40117	3.00015	3.83015	2.97439	2.49537	3.77851	2.81394	3.75155	2.82341	3.22009	3.07867	2.89594	3.19286					14	14	14	49	49	49	28.98
-2.01097	-4.38146	-1.64633	-2.57824	-6.86456	-2.26901	-2.75416	-2.1181	-2.7399	-1.34472	-5.4694	-2.25339	-2.50117	-1.17527	-1.90149	-2.20374	-1.73297	-1.42081	-2.77767	-1.45526	-2.96136	-4.86207	-2.73409	-2.85397	-3.09282	-2.11762	-2.79623	-2.96386	-2.16826	-2.87043	-3.00669	-2.73409	-2.94242	-1.924	-3.05879	-2.3249	-2.8287	-1.92443	-2.13988					8	8	8	25	25	25	52.39
10.6583	10.5544	10.1695	10.4284	10.171	10.2953	10.4582	10.3333	10.4409	10.7241	10.7288	10.7201	10.845	10.5678	10.7469	10.4475	10.6798	10.6384	10.3436	10.2327	10.4772	10.2454	10.2889	10.4543	10.5202	10.5253	10.5827	10.4312	10.5647	10.0598	10.5715	10.6009	10.2563	10.3496	10.4253	10.158	10.146	10.5545	10.3462					50	50	50	79.9	79.9	79.9	51.676
11.2949	10.4285	11.7525	10.8342	11.1994	11.7335	11.233	11.4855	11.1371	11.1427	10.8585	10.8046	11.8726	10.9288	11.5896	10.8989	10.7456	11.5658	10.632	10.6443	11.0143	10.7152	11.6823	10.8294	11.0103	11.4678	10.8726	11.2212	11.0092	11.0289	10.348	10.9956	10.9292	11.1143	11.1298	10.9065	10.7379	10.6994	10.1422					376	376	376	74.7	74.7	74.7	515.6
-1.49146	-1.5814	-2.1902	-2.80999	-2.72574	-1.54262	-1.74513	-1.91166	-1.6466	-2.4558	-2.69576	-2.16897	-2.59931	-1.8092	-3.36855	-1.62749	-1.35875	-2.91753	-2.21089	-1.43126	-1.77906	-2.55588	-2.77294	-1.3347	-2.40911	-1.751	-0.732265	-2.67112	-2.17988	-3.98241	-3.25658	-1.75104	-2.21953	-2.59963	-3.37521	-3.02284	-1.85468	-1.98857	-2.24545					5	5	5	31.9	31.9	31.9	28.86
0.900344	0.699833	-0.303005	0.0145893	0.239887	0.513319	0.710178	0.404263	0.20476	-0.323082	-0.339968	-0.0943985	0.139188	0.292722	-0.220519	0.245157	0.67156	0.751405	0	0.0284061	0.359354	0.263119	0	0.0124273	0.129391	0.271942	0.305882	-0.039362	-0.15008	-1.32472	-0.353695	0.197895	-0.802172	0.668474	-0.467638	0.142906	0.2346	0.0387802	-0.317848					23	23	23	25.4	25.4	25.4	153.6
-5.04811	-4.60708	-4.35576	-3.64675	-3.06373	-3.76264	-3.91831	-6.67877	-6.87496	-5.24092	-4.29712	-4.02539	-3.33215	-3.49819	-4.8787	-3.86341	-3.5321	-4.02825	-4.16527	-3.6308	-5.42957	-4.69948	-4.20748	-3.47753	-3.8982	-5.73734	-5.50814	-4.56124	-3.88531	-4.10313	-5.79115	-5.38841	-5.14879	-3.74023	-4.596	-3.29146	-3.82453	-3.82449	-4.26119					2	2	2	3	3	3	125.09
9.83624	10.1941	9.84677	9.79709	10.1176	9.98257	9.74714	9.84949	10.2147	10.0873	10.7005	9.67622	10.5022	9.85328	10.5079	10.2161	10.2375	10.2949	9.97613	9.90793	9.54277	10.0054	9.89412	9.70304	10.1885	10.128	9.8433	9.93251	10.1986	9.7591	10.2161	9.80322	9.60044	10.006	10.1528	9.7449	9.64835	10.2078	9.72596					112	112	58	76	76	37.3	139.09
2.02083	0.759682	1.56989	0.739098	1.92731	2.25663	1.11035	1.58064	2.41846	1.74632	1.22975	1.25941	1.08474	1.24918	1.54331	1.80563	0.879473	0.945807	2.15818	1.05894	0.540827	-0.0448284	1.27547	0.535245	2.5034	1.7453	1.40678	1.78669	1.43547	1.6433	0.415983	1.05375	0.734272	1.57715	0.508715	0.835924	1.28902	2.2731	0.351257					12	1	1	30.5	4.2	4.2	42.051
-0.88934	-0.990574	-1.77505	-1.11771	-1.32972	-0.395533	-1.19318	-1.57167	-1.24969	-0.657738	-1.67664	-1.5889	-1.05269	-1.47007	-1.73182	-0.759815	-1.02108	-1.31488	-1.04615	-1.2052	-0.971096	-1.64429	-1.1434	-1.51341	-1.40413	-0.826305	-1.05179	-1.48297	-1.21142	-1.75741	-2.18305	-0.924522	-0.903807	-1.16851	-2.661	-1.3741	-1.87158	-0.778055	-1.9213					9	9	9	24.9	24.9	24.9	63.664
-2.42459	-4.8756	-8.13227	-2.20938	-3.97973	-2.55377	-7.104	-3.6296	-2.39181	-1.79349	-1.44024	-1.7758	-7.57232	-1.8698	-0.302867	-8.09323	-2.21698	-1.74771	-5.91381	-2.17225	-2.49953	-2.12026	-4.22107	-2.08565	-5.34224	-4.59524	-5.94834	-2.40375	-2.23291	-2.53651	-5.99778	-1.36578	-6.04765	-2.89399	-5.0614	-4.14109	-2.29825	-2.60919	-3.03907					6	6	6	57	57	57	15.164
1.00762	1.10968	0.807549	1.42383	1.44996	0.474422	1.52144	1.55056	1.29652	0.669794	1.10038	0.564514	0.850362	1.82709	0.740008	1.77432	1.01488	1.00984	0.96261	1.22648	0.830173	0.343185	0.942963	1.34034	1.2277	0.312576	1.20262	0.921471	1.2419	0.376682	0.786858	0.729898	0.00204277	1.6124	0.457905	1.40778	0.538965	0.516325	0.768999					20	20	20	38.5	38.5	38.5	69.706
2.67643	2.27812	1.54578	1.95949	2.05431	1.77647	2.59373	1.74697	1.95729	1.56951	1.11614	1.67752	1.55771	2.01769	1.31017	2.38908	2.17556	1.99365	1.98953	1.88351	2.40843	1.47642	1.44596	1.86892	1.6726	1.62349	2.38295	0.982874	1.87545	0.94865	0.865463	1.97569	1.403	1.93251	0.97464	1.75975	1.66282	1.32954	1.61382					37	37	1	16.6	16.6	0.5	485.42
2.53333	2.74453	2.45565	2.31419	2.38696	-5.15106	2.41865	2.45707	3.15132	-3.70023	-6.47776	3.40117	3.34872	-5.07359	3.47748	2.58545	-8.08909	4.12389	3.48588	3.00878	2.20589	2.91779	2.96363	2.63106	3.12626	-5.22771	2.58652	2.80423	3.23115	-5.90219	-6.05464	3.31141	1.39193	-6.35609	3.0131	2.15989	-4.89537	3.74208	3.32262					48	3	3	86.4	4	4	51.007
1.48768	2.33145	2.12413	2.04723	3.20588	3.24811	2.49635	3.87601	3.90954	2.05054	1.80915	2.99952	2.82651	1.3352	2.38872	4.19034	2.88817	1.93122	2.65151	0.871454	2.02901	1.88534	2.04543	1.735	2.84383	3.52064	2.40401	2.54154	0.881359	3.71816	1.76324	2.31417	2.01221	1.96397	1.13684	1.00512	2.69129	3.10509	2.00142					39	39	38	45.2	45.2	44.6	129.38
9.55139	9.6953	9.44752	9.60422	9.55862	9.41703	9.6916	9.19742	9.65731	10.0752	9.5751	8.87018	10.2553	9.29258	9.48062	9.17034	9.56252	9.28391	9.60958	8.73893	9.1132	9.33542	9.57691	9.59554	9.57622	9.32013	9.56841	9.18012	9.69741	9.34543	9.17719	9.10888	8.9882	9.51314	9.29558	8.77693	9.09871	8.96561	9.53686					88	88	81	81.6	81.6	78.5	90.568
8.26913	8.30593	8.01783	8.15795	8.3924	8.15293	8.44586	8.20077	8.07419	7.52772	7.46163	7.62882	8.0746	8.00607	7.66601	8.1711	8.08734	8.26593	7.81728	8.01568	7.83895	7.33824	8.00677	8.07484	7.93801	7.78841	8.0337	7.38051	8.03381	7.00307	7.22504	7.87896	7.12981	7.97022	7.2593	7.96711	7.51722	7.6351	7.7405					48	48	26	67.6	67.6	45.9	85.696
5.73306	5.61621	4.81635	4.96208	5.23469	5.32362	5.64738	5.18893	5.4416	5.28908	5.10743	4.91713	5.73837	5.19757	5.38021	5.10677	5.4863	5.19695	5.06226	4.92703	5.27628	5.00422	5.11343	4.86625	5.15974	5.02448	5.39076	4.83044	5.26006	4.63032	4.84004	5.15855	4.77777	5.16863	5.11643	4.95017	4.91618	4.74965	4.78196					45	45	45	66.4	66.4	66.4	75.51
-0.785781	-1.88933	-1.27358	-1.18754	-0.948757	-0.560081	-1.17887	-1.1049	-0.25004	-0.47887	-0.563658	-0.584137	-1.96781	-0.681808	-0.497109	-0.490219	-0.830862	-1.64518	-0.384422	-0.500172	-0.785389	-0.727892	-1.07621	-0.683719	-0.470024	-0.942503	-1.75646	-0.722717	-0.432152	-0.486565	-1.40167	-1.35208	-1.69436	-1.31915	-1.78643	-1.33504	-0.676458	0.150089	-1.63052					14	14	14	45.9	45.9	45.9	47.168
9.20662	9.03061	8.89554	9.0581	9.04486	8.74814	9.01092	9.01381	8.82839	9.22629	9.07362	8.58041	9	8.77417	8.92804	8.70913	8.60533	9.007	8.89766	8.70366	8.80817	8.82722	8.77689	8.93824	9.06524	8.75705	8.88076	8.79432	8.85311	8.53545	8.72375	8.84179	8.1914	8.70139	8.51261	8.4334	8.24009	8.65419	8.55585					46	46	46	50.2	50.2	50.2	106.46
-0.216197	-0.0492535	-0.375679	-0.19153	0.0282307	-0.479321	0.280748	-0.780804	-0.534128	-0.987909	-0.806721	-0.841675	-0.648511	-0.783277	-1.01111	-0.515221	-0.621769	-0.276065	-0.9643	-0.990522	-0.827698	-1.05406	-0.695482	-0.625436	-1.39165	-1.36884	0.122938	-1.47582	-1.14887	-1.48779	-1.93466	-0.211527	-1.20356	-0.574377	-1.40026	-0.805202	-1.13139	-1.04638	-1.09361					12	12	12	29.8	29.8	29.8	73.881
-1.42857	-1.5583	-1.71511	-1.75955	-1.53152	-1.30821	-1.76331	-1.74886	-1.66337	-1.32099	-2.09029	-1.94267	-2.1094	-1.32446	-1.7027	-1.17609	-1.19844	-1.8171	-1.59998	-1.43412	-2.11792	-2.12983	-1.60575	-1.61946	-1.8815	-1.63651	-1.75457	-2.15921	-1.53184	-2.01785	-2.15873	-1.89034	-2.13075	-1.93602	-2.20655	-1.68814	-1.96216	-1.80782	-1.9322					7	7	7	23.9	23.9	23.9	47.267
-3.01788	-2.8115	-3.4327	-5.88691	-2.8063	-3.12145	-2.9896	-3.06903	-2.82903	-5.66123	-5.56305	-6.0533	-5.28601	-2.93376	-5.08946	-3.04883	-3.01291	-2.94575	-3.22147	-2.8756	-3.04881	-5.64476	-6.23039	-5.15779	-3.3982	-2.9967	-3.08213	-3.39317	-3.20731	-3.17304	-5.2747	-3.04795	-6.57778	-3.16037	-4.76922	-3.51339	-5.93771	-5.01163	-5.8138					4	4	4	2.5	2.5	2.5	265.4
3.29853	3.27354	3.68884	3.02224	3.44253	3.54853	3.38978	3.10649	3.60502	3.45914	3.56556	3.35613	3.18147	3.37257	3.85768	3.1402	3.45621	4.12446	2.9959	3.18099	2.95572	3.11266	3.76789	2.77109	3.36966	3.43121	3.02879	2.82922	3.69446	2.87151	3.19323	3.42652	2.84636	3.53392	3.22385	2.84246	2.95588	3.32884	2.80464					16	16	16	29.6	29.6	29.6	68.417
-3.62945	-5.15154	-5.99007	-3.79508	-5.24379	-6.2116	-3.45339	-7.32571	-4.77745	-1.22031	-7.06168	-4.77227	-6.07464	-0.198045	-6.00393	-7.00918	-6.29639	-8.06791	-4.4203	-4.88564	-3.73669	-6.11749	-4.97254	-3.44776	-4.05325	-3.35796	-5.27487	-3.48864	-5.81931	-4.00552	-6.20597	-7.261	-3.74911	-5.07852	-6.90941	-6.56523	-4.02225	-4.13401	-6.74728					6	6	6	25.1	25.1	25.1	53.533
2.87878	2.68166	1.70906	2.13686	2.25835	2.6018	3.29369	2.66343	2.80767	2.42509	1.94463	2.43848	3.1516	2.80624	2.56905	1.98505	2.84783	2.71307	2.39649	2.34419	2.71602	2.06598	2.3884	2.18041	2.34425	2.34459	3.5142	2.29102	2.42466	1.45665	2.03379	2.44867	1.92696	2.78559	2.52757	1.92898	2.36976	2.2566	1.96791					24	24	24	54	54	54	53.722
2.97323	2.52385	2.6965	2.78671	2.15234	1.54894	2.30636	2.23058	2.44781	1.43069	1.19264	0.0641136	3.1172	2.78815	2.67885	1.81444	2.14382	2.52768	1.72464	2.36347	2.60349	2.09242	3.00217	2.63522	2.00293	1.61317	2.15413	2.0701	2.34893	1.19722	0.602596	0.35705	1.25204	2.91227	2.55373	1.96891	1.61889	2.19691	1.19504					16	16	16	40.5	40.5	40.5	44.743
0.938367	-1.31716	1.91797	0.891569	0.849936	1.87539	0.414974	0.920311	0.700537	2.13022	-0.336761	0.199408	-0.246947	1.67908	1.30488	1.2039	1.09906	1.16747	0.449205	1.16348	0.00105667	-0.885845	-1.25717	0.017539	-0.594942	1.44452	0.493948	-0.272947	1.51884	-1.1529	0	0.361872	0.206596	1.78119	-0.142241	0.482126	0.788486	1.82698	0.818359					11	11	11	54.2	54.2	54.2	29.246
0.241729	0.290939	0.0220242	0.136225	-0.0190086	-0.0636692	0.390265	-0.0889893	-0.0967216	-0.147976	-0.58148	-0.306345	0.207866	0.20515	-0.662978	-0.0569038	0.113928	0.473828	-0.163879	0.231661	0.16374	-0.288498	0.0683784	-0.0861464	-0.225283	-0.341415	0.346067	-0.505575	-0.426495	-0.714598	-1.0574	-0.0997257	-0.582754	0.0957851	-1.12974	-0.367437	-0.279284	0	-0.479063					29	29	29	11.2	11.2	11.2	468.83
9.23809	9.11058	8.9673	9.22874	9.05831	9.1671	9.094	8.95964	9.23544	9.19383	9.10689	8.73935	9.42696	8.75926	9.18247	9.10907	9.02395	9.48126	9.06268	8.76242	8.99958	8.83591	9.09601	9.19267	8.99008	9.21888	9.06198	8.88074	9.33726	8.80906	8.64788	8.78761	8.38528	9.02793	8.85949	8.9971	8.51918	8.66177	8.69357					56	56	46	76.4	76.4	68	70.036
5.01546	5.33148	4.72883	4.91728	4.42209	5.02999	5.32993	4.65618	5.00458	4.60675	4.35713	4.99643	4.5367	5.1239	4.31977	4.88218	5.15732	5.63341	5.11526	5.03949	4.6592	4.74466	4.89664	4.88909	4.69021	4.69733	5.29204	3.98467	4.72601	3.78504	3.93031	5.10039	4.40395	4.94328	3.85624	4.8447	4.57241	5.02657	4.55459					16	16	11	72.5	72.5	50	17.794
-3.1474	-4.37593	-2.49655	-3.4964	-6.42697	-1.8659	-4.64478	-3.17185	-2.73607	-1.39107	-4.04925	-3.52182	-5.29387	-3.01126	-2.51013	-2.45303	-2.24857	-3.07605	-3.10506	-2.81098	-4.31632	-3.48648	-6.0733	-3.514	-5.30471	-2.80497	-3.23791	-7.40668	-1.9398	-3.27165	-4.07595	-6.52304	-1.81483	-2.21861	-5.63364	-2.99405	-2.57005	-2.43733	-2.84071					3	3	3	29.6	29.6	29.6	19.891
-0.46853	-0.500261	-0.930042	-0.994473	-0.138233	-0.353462	-0.700689	-1.33444	-0.885456	-1.29205	-2.22309	-0.617702	-1.57491	-1.12388	-1.445	-0.0564365	-0.612909	-0.55413	0.048069	-0.147726	-0.897356	-0.859425	-1.66307	-1.36046	-0.56893	-0.723124	-1.19287	-1.65157	-1.00692	-1.15953	-2.327	-0.73247	-1.53655	-0.515976	-1.56446	-0.699194	-1.61912	-1.6551	-1.36383					7	7	7	7.4	7.4	7.4	158.77
-3.43219	-6.85608	-5.59051	-6.44372	-3.95599	-6.14185	-3.5854	-4.97172	-7.09519	-5.45563	-7.23842	-3.86957	-4.60592	-5.02795	-6.27839	-2.50907	-2.96908	-3.52463	-2.36723	-3.13513	-3.4328	-4.03746	-3.46612	-7.18757	-3.6833	-5.28383	-3.16274	-4.98657	-3.3337	-4.74658	-3.44139	-3.55517	-3.93863	-7.71259	-5.95389	-7.21032	-3.82082	-3.68566	-3.55696					2	2	2	6.1	6.1	6.1	47.551
-2.87597	-3.15017	-3.3224	-3.0634	-2.42434	-3.32384	-2.65995	-3.34495	-2.76477	-2.55751	-2.67792	-2.99359	-2.2983	-2.79594	-2.80414	-2.41665	-2.75666	-2.56314	-2.86757	-2.91746	-2.69633	-2.94853	-2.83732	-3.13754	-2.85901	-3.01083	-2.63589	-3.19007	-3.05744	-2.73013	-3.57251	-2.97858	-2.80596	-2.96045	-3.1552	-3.28551	-2.94424	-2.95408	-3.21379					11	11	11	7.2	7.2	7.2	274.37
-0.699552	0.0558014	-1.28946	-0.317905	-1.21573	-0.303476	-0.721947	-0.470522	-0.555946	-0.37974	-0.0971642	0.641535	-0.869203	0.239303	1.11318	-1.65106	0.0854301	0.10329	-0.545774	0.241642	-0.512596	0.523396	-0.431044	0.28581	-0.746542	-0.473368	-0.640306	-0.290188	0.0217953	-0.246893	-1.14426	-0.0637646	-0.779097	-0.406233	-1.50182	-0.47578	0.162811	-0.708014	-0.0677166					10	10	10	34	34	34	43.831
1.20212	1.18443	0.740467	1.6212	0.878212	0.993662	1.93073	1.36298	1.14907	1.14399	0.239716	0.971363	1.20188	0.820592	0.767793	1.49292	1.38679	1.43593	1.04969	1.49994	0.825254	0.947502	0.837507	1.61398	0.969362	0.859501	1.67352	0.917696	1.00204	0.599447	0.0108681	0.946007	0.666653	0.925972	0.25606	0.751909	0.618223	1.00555	0.858412					24	24	1	28.4	28.4	1.9	135.07
-0.351302	-0.400986	-0.290995	-0.526686	-1.23952	-0.449976	-0.179394	-0.995142	-0.555595	-0.903624	-1.04534	-1.14766	-0.648217	-0.269095	-0.822392	0.138252	0.114193	-0.299321	0.0850506	0.262726	-1.05099	-0.664577	-0.172573	-0.832849	-0.597561	-0.696371	-0.736242	-1.66309	-0.643873	-1.37587	-1.12609	-1.10992	-1.5196	-0.477386	-1.12322	-0.390509	-0.493616	-0.707338	-0.352749					16	16	16	22.3	22.3	22.3	88.278
6.20245	5.68197	5.8797	5.88708	5.43172	5.75361	6.12474	5.95058	5.72938	6.2631	5.58788	5.40024	6.34396	5.09759	5.76461	5.13456	5.80514	6.07445	5.52629	5.09953	5.49576	5.22907	5.80453	5.69099	5.47977	5.35576	6.03916	5.51647	5.83602	5.78454	5.04757	5.39842	4.99309	5.38384	5.4563	5.15227	5.2699	5.56683	4.99834					30	30	29	55.2	55.2	54.1	71.369
1.18008	-6.07296	-5.49559	0.558851	-5.65684	0.875528	0.883942	1.33076	1.19141	1.10636	1.00348	0.503141	1.33774	0.457725	1.52831	0.746592	1.24321	2.0541	1.17753	1.13361	0.78089	1.05664	1.03121	0.958066	1.35399	1.62959	1.64513	1.22526	1.52308	0.419487	0.67255	0.256002	0.0671597	1.23108	0.920046	0.701971	0.98485	1.62271	0.320368					81	2	0	59.4	2	0	124.02
-2.2609	-2.72474	-2.16325	-2.46273	-2.79021	-1.7482	-2.24601	-2.31868	-6.0597	-2.24241	-5.10112	-2.2663	-2.66374	-2.24353	-2.25807	-1.2604	-2.01314	-2.71138	-2.43863	-1.19291	-2.67487	-2.62346	-2.14816	-2.78654	-2.82151	-2.12056	-1.78575	-2.36165	-2.59785	-2.87068	-3.10601	-2.13324	-5.37437	-2.36479	-2.32844	-2.15925	-2.62921	-2.34345	-3.92375					9	9	9	10.7	10.7	10.7	131.66
-5.62231	-5.07299	-5.38671	-5.18494	-4.13129	-4.00741	-6.14849	-3.88318	-3.52721	-2.99734	-3.53756	-3.24732	-7.20875	-2.08893	-3.16126	-3.1556	-3.82176	-4.5384	-1.97889	-2.29324	-4.4414	-3.709	-3.60192	-3.6196	-3.35348	-3.70151	-4.41502	-3.54923	-3.6929	-5.85241	-3.59204	-3.39742	-3.29063	-3.99709	-3.26058	-4.42661	-3.68954	-2.85614	-5.45297					5	4	1	11.5	9.5	2.3	70.051
-0.46144	-0.849958	-1.78225	-1.14085	-0.875544	-0.925894	-0.440636	-0.723391	-0.988026	-1.62629	-1.90574	-0.674303	-0.834031	-0.909245	-1.13852	-1.16939	-0.384632	-0.317306	-0.993326	-0.38833	-0.691244	-1.60269	-1.68479	-1.20881	-1.46699	-0.888166	-0.418098	-1.52023	-1.25673	-1.88811	-2.21062	-0.506197	-1.46483	-0.890671	-1.61408	-1.53042	-1.32739	-1.0589	-1.54727					8	8	8	19.3	19.3	19.3	68.559
1.55705	-0.939232	2.28153	0.92717	1.19197	2.19281	0.688139	1.22063	1.0173	2.55319	0.335333	1.49513	-0.294118	2.09651	1.41435	1.3009	1.64604	1.34511	1.03372	1.56509	0.458759	-0.315554	0.0271664	0.825461	-0.0920906	1.62137	0.971445	0.21195	1.77756	-0.122269	0.0109901	0.758436	0.362137	2.01295	-0.0328331	0.35408	1.65145	2.6878	1.09836					9	9	8	46	46	40.4	21.892
-0.109572	-0.421555	-0.486826	-0.273275	0.0426369	-0.113827	0.143148	-0.140997	-0.393682	-0.331963	-0.552643	0.12384	-0.828677	-0.167104	-1.11992	0.179993	0.199783	-0.0089674	-0.376097	0.034626	-0.198128	-0.165958	-0.751181	-0.137881	-0.151552	-0.164261	0.109188	-0.619965	-0.438496	-1.05741	-1.08726	0.13871	-0.984077	0.15078	-1.36	-0.510977	-0.642941	-1.14609	-0.533878					10	10	10	27.8	27.8	27.8	68.375
2.68008	2.17369	2.25286	2.1677	1.37986	1.77632	2.10471	2.0509	1.95149	2.36106	1.61609	1.50199	3.18981	2.17699	2.07268	2.20354	2.46168	1.96102	2.63753	1.89538	2.29209	2.49397	2.44718	2.2066	1.58691	2.00095	1.44369	1.71759	1.44912	1.84309	1.55374	2.16538	2.14161	1.40475	1.02256	1.58752	1.3043	2.29944	2.69371					9	9	3	69.4	69.4	16.3	15.887
-3.75646	-3.62948	-4.20662	-6.96233	-2.81081	-3.4197	-4.67688	-2.04308	-2.78833	-3.29368	-6.61158	-2.74886	-4.0597	-6.36694	-3.34743	-2.41901	-3.78125	-6.65266	-3.2828	-2.0335	-5.47553	-4.51453	-3.43463	-3.88874	-3.37008	-3.07154	-3.06421	-3.75767	-4.8239	-3.1894	-6.05784	-4.11692	-4.96995	-5.37647	-3.99897	-5.21253	-4.32501	-2.93268	-6.55617					7	7	7	9.2	9.2	9.2	147.23
-2.31949	-2.59696	-1.38961	-2.68688	-2.1505	-2.32132	-2.71399	-2.5023	-2.1643	-2.71142	-2.4973	-2.21818	-1.91728	-2.54171	-2.41545	-1.95312	-2.00961	-2.2219	-2.26106	-0.920362	-2.3285	-2.57107	-1.05419	-2.52042	-2.43161	-2.31732	-2.80865	-2.89153	-2.06044	-5.19848	-3.29675	-2.02228	-2.71085	-2.21677	-2.64663	-1.72539	-2.60676	-2.4652	-2.03504					3	3	3	26	26	26	25.733
0.648511	0.622946	-0.0355568	0.391859	0.424063	0.0596256	0.437532	0.046257	0.344635	-0.667089	-0.240587	0.207506	-0.46742	0.197465	0.0198259	0.819	0.319044	-0.258725	-0.0268898	0.222063	0.470526	0.0781593	-0.0852928	0.133416	0.0225945	-0.189631	0.450584	-0.585817	-0.000463486	-1.31178	-0.64097	0.370659	-1.01652	0.225676	-0.423286	0.152561	-0.340614	-0.829411	-0.508575					23	23	23	12.8	12.8	12.8	278.11
5.40772	5.53365	5.63688	5.70501	5.449	5.98952	6.12489	5.56616	5.57432	5.10537	5.35932	5.37866	5.40462	5.72159	5.29618	5.68696	5.61089	5.61541	5.70171	5.61537	4.98013	4.89591	5.67303	5.68658	5.29186	5.40048	5.9897	4.70919	5.20511	4.23083	4.49343	5.70036	5.14078	5.39011	4.97398	5.51505	4.91674	5.08509	5.20782					19	19	19	44.4	44.4	44.4	38.429
-1.4409	-1.98064	-1.99463	-1.94478	-2.32215	-2.35174	-1.25479	-1.72312	-1.34613	-2.35347	-1.93138	-1.97695	-0.662629	-1.69747	-0.631009	-1.70919	-1.05004	-2.15087	-1.9595	-1.49288	-1.65678	-4.17217	-1.93802	-1.19313	-1.88511	-1.48476	-1.90946	-2.13252	-1.78627	-2.50681	-1.79937	-2.07206	-2.37388	-2.00739	-1.56858	-2.88355	-2.09049	-1.3883	-1.72629					6	6	6	16	16	16	54.739
7.90267	7.65661	6.90273	7.52217	7.26807	7.47424	7.41617	7.43732	7.38754	9.42062	7.28466	7.65742	9.32149	7.65577	7.35486	7.14993	7.43772	7.79028	7.2166	7.15652	7.5356	6.97697	7.25252	7.44184	7.3191	7.64006	7.40057	7.38006	7.53945	7.82629	7.02471	7.47303	7.74713	7.40698	7.02451	7.48919	7.10352	7.6102	7.28787					24	24	24	59	59	59	53.154
8.89155	8.45279	8.14323	8.27887	8.2116	8.36954	8.35785	8.42534	8.10257	8.62215	9.01796	7.65336	9.14731	8.62994	8.54806	7.6148	7.8369	8.41567	8.60492	8.24521	8.3708	7.88944	8.01135	8.08718	8.07923	8.37086	8.52827	7.92917	7.94602	7.75	8.31017	8.00316	7.63851	8.25944	7.98081	7.84732	7.42377	8.20193	8.34073					25	25	25	67	67	67	39.34
0.209228	0.315214	-0.575453	0.27599	0.172293	-0.418451	0.559816	0.295868	-0.333504	1.9851	-0.378601	0.0384197	1.28412	-0.266349	-0.326251	0.41968	0.40383	0.307425	-0.168159	0.127125	0.0544052	0.105473	-0.359573	0.352366	-0.101652	-0.252649	0.628286	-0.0644436	-0.662405	1.57056	-0.519812	0.203671	-0.371805	-0.688862	-0.593616	-0.0151024	-0.252775	-0.18318	-0.213331					23	23	23	40.6	40.6	40.6	98.993
-4.57073	-6.73552	-3.63071	-5.92696	-3.34814	-3.33881	-2.17149	-6.41639	-5.44442	-3.40815	-4.63015	-5.74027	-3.38328	-3.89272	-3.69579	-6.34665	-2.82095	-4.03643	-5.92615	-5.32957	-3.28655	-4.7522	-3.3868	-3.32762	-5.55457	-5.27928	-4.70105	-5.82917	-5.566	-3.84404	-6.04591	-6.81709	-4.1857	-3.46581	-3.77007	-5.91229	-3.73886	-6.3171	-4.17046					3	3	3	17.8	17.8	17.8	32.55
-0.899432	-1.09371	-1.55224	-0.66783	-1.31158	-1.03814	-0.42717	-0.810196	-1.05605	-1.38529	-1.75841	-1.00342	-0.989228	-0.989913	-1.40784	-0.498188	-0.781664	-0.542521	-1.16809	-0.599899	-1.12172	-1.51432	-1.7645	-0.923972	-1.23663	-1.22153	-0.409506	-1.33136	-0.8922	-1.58194	-2.12354	-0.69257	-1.55052	-1.18277	-2.18415	-1.67392	-1.25017	-1.46874	-1.27906					7	7	7	9.5	9.5	9.5	122.29
3.36491	3.82302	3.00568	3.35349	3.83876	3.78159	3.0745	2.99559	3.06661	3.48082	2.95302	3.3243	3.5286	3.3878	3.11551	3.71152	3.87384	3.25895	2.85353	2.86312	2.60988	2.79235	3.24659	3.21597	3.33929	3.15876	2.74487	2.67402	2.80621	2.80452	2.53653	3.5596	3.05562	3.21482	2.55819	3.14428	2.89785	2.49829	2.7512					22	22	6	39.1	39.1	10.3	79.246
4.04963	3.93602	3.40199	3.47695	3.34784	3.79043	3.98723	3.32069	3.05939	3.64584	3.29097	3.52246	3.66889	3.5054	3.69212	4.09295	3.89483	4.18768	3.82019	3.61994	3.70715	3.66649	3.79201	3.57058	3.52448	3.87349	3.9136	3.39097	3.02092	2.86791	2.283	3.74444	3.29168	3.89219	2.83704	3.65293	3.43689	3.39071	3.44901					12	12	12	33.5	33.5	33.5	58.913
4.52377	4.62426	3.97302	4.42006	4.51966	4.36793	4.44707	3.81313	4.11485	4.34022	3.83603	3.40616	4.30902	3.88336	3.9257	3.88626	4.6054	4.37625	3.98882	4.3693	4.39992	3.89904	4.3776	3.97246	4.02462	3.82781	4.62134	3.53943	3.94997	3.457	3.2726	3.65948	3.55313	3.66609	3.28356	3.44897	3.97922	3.84123	3.87538					30	30	9	49.9	49.9	12.3	74.433
-0.320945	-0.103947	-0.839869	-0.33075	-0.825031	-0.933668	-0.521095	-0.155457	-0.250254	-0.499285	-1.34019	-1.06978	-1.05724	-0.602651	-1.79815	-0.320766	-0.948767	0.237723	-0.24577	-0.284409	-0.55633	-0.912474	-1.00689	-0.32879	-1.08965	-1.15586	-0.790508	-0.988377	-0.478834	-1.05424	-1.97324	-1.16145	-1.35571	-0.970425	-2.37754	-1.11549	-1.07629	-0.334249	-0.798727					18	18	18	23	23	23	121.89
-3.78627	-3.02296	-5.89106	-3.15429	-3.55089	-3.57019	-3.61385	-5.95626	-3.72487	-4.08548	-5.65943	-3.44479	-4.1845	-5.63668	-3.85494	-5.07302	-5.04907	-2.42786	-3.57628	-3.56219	-6.75422	-3.70093	-3.57553	-5.17261	-4.79117	-5.67397	-5.49042	-6.88121	-7.16021	-4.14577	-3.83447	-5.52335	-6.18247	-3.68561	-7.80536	-3.86402	-4.10926	-3.82922	-4.59176					3	3	3	9.1	9.1	9.1	51.887
-1.03412	0.0793037	-0.49053	-0.736662	-0.830894	-0.666677	-0.359171	-0.799719	-0.370686	-1.10244	-1.54469	-0.777493	-1.11634	-1.32083	-1.33736	-0.209379	-0.868059	-0.242984	-0.328974	-0.931131	-1.26779	-0.987379	-0.234249	-0.926032	-1.15099	-1.03839	-0.604105	-1.12882	-0.95364	-1.76867	-1.82113	-0.924618	-1.60795	-0.593979	-2.02546	-0.773979	-1.4567	-1.32768	-1.18697					5	5	5	30.5	30.5	30.5	21.589
1.37032	1.8505	1.49968	0.947062	1.16149	1.75495	1.23026	1.40686	1.66574	2.81565	0.963757	0.995144	2.84171	0.782258	1.48706	1.37571	1.80082	1.43197	0.689375	1.77077	0.91835	1.0274	1.43043	0.91314	0.499508	1.54671	1.13372	0.967213	1.37733	1.34639	0.612537	0.92679	1.64314	1.07675	1.00191	0.941772	1.34978	0.970547	0.653454					19	19	19	37.5	37.5	37.5	74.68
3.22596	2.91534	2.31825	3.00634	2.84604	2.45384	3.17244	2.89169	3.10403	4.83202	2.80629	2.6504	4.72136	2.813	2.8873	2.62503	3.0166	2.77915	3.00915	2.4522	2.57764	2.31807	2.44921	2.85014	2.31164	2.22361	2.91692	3.09026	2.64293	3.40897	2.42406	2.83921	3.30309	2.67441	2.82277	2.50057	2.47263	2.4758	2.40806					11	11	11	33.2	33.2	33.2	42.054
-0.220067	-0.443693	-0.298956	-0.0673256	0.311375	0	-0.00563431	0.0765858	-0.172155	0	-0.380663	-0.326771	-0.739547	0.11559	-0.0198259	0.317024	0.449186	0.271583	-0.0820351	-0.0855827	-0.753727	-0.684971	-0.0810089	0.0827723	0.168947	-0.342289	-0.0435753	-0.425638	-1.02423	-0.925364	-0.699196	-0.13184	-0.768547	-0.0775681	-1.25091	-0.61977	0.0916882	-0.505611	-0.33535					21	5	5	36	8.4	8.4	81.859
6.80069	6.51954	6.42844	6.20354	5.85571	6.40662	6.37743	6.3196	6.56519	6.55825	5.83147	6.23229	6.5347	6.38726	6.08034	6.38198	6.42373	6.292	6.53644	5.48931	5.95064	5.51901	6.55179	6.02343	5.68834	5.98983	5.98471	5.45622	5.76727	4.88851	5.68544	6.03349	6.14279	5.8943	5.72908	5.5234	5.87304	6.36157	6.28431					19	19	19	78.9	78.9	78.9	22.974
4.21635	4.1988	4.32657	4.22941	4.64267	4.71336	4.58785	3.92248	4.16259	4.47049	4.81476	3.71162	4.84601	3.86267	4.21363	4.02369	4.24122	4.07696	3.57479	3.37572	3.87459	3.55578	4.11089	3.76927	3.90632	4.2237	4.3919	3.89487	4.40182	3.73496	3.81159	3.85129	3.06815	3.85865	4.06465	4.33473	3.44704	3.45144	3.35769					16	16	16	44.7	44.7	44.7	48.424
-1.45768	-1.55307	-1.92642	-1.50127	-1.91566	-1.53682	-1.50194	-1.6181	-1.59396	-1.54015	-1.30147	-1.58067	-0.586308	-1.31	-0.748906	-2.47868	-0.0116558	-1.91995	-1.80739	0.124647	-1.85985	-2.06163	-2.16649	-2.28491	-2.50692	-1.8392	-2.07101	-2.86194	-1.94731	-2.14264	-1.40832	-1.94332	-1.92867	-1.7002	-1.38372	-1.72562	-1.02767	-2.59789	-2.29784					5	5	5	26.1	26.1	26.1	26.671
6.05591	5.74293	5.649	5.78449	5.87522	5.94458	5.45278	5.44763	5.96307	6.02043	5.95046	5.44554	6.35557	5.39777	5.62522	5.41662	5.8356	5.85653	5.90448	5.45807	5.64068	5.42791	5.85077	5.68035	5.90973	6.07998	5.14346	5.49443	6.16068	5.42484	5.21108	5.25957	5.20322	5.61056	5.09121	5.26363	5.25879	5.05344	5.53201					16	16	16	42.8	42.8	42.8	60.556
5.91539	6.18101	5.15733	5.99629	6.34713	6.64643	5.95689	5.60626	6.25692	6.38037	6.53983	6.29343	6.75355	5.32856	6.06476	5.54911	6.38689	6.78608	6.54985	5.93448	5.18807	5.29793	5.04563	5.80335	6.06185	6.26008	5.66642	5.23434	6.24755	5.79735	5.99987	6.0863	5.49401	5.4282	5.77688	5.36457	5.79578	5.98686	5.99694					23	23	23	44.1	44.1	44.1	67.791
3.72425	4.16443	3.68336	3.5683	4.12649	3.48824	3.91085	2.61422	3.45421	3.82713	2.78519	4.22263	4.65697	3.25149	3.43151	4.4546	4.13821	4.39633	3.64397	2.60769	2.89481	3.57852	3.65249	3.75764	3.13525	2.54297	3.32004	2.7089	3.22411	3.20472	2.3171	4.08051	3.80585	3.16229	2.96612	4.17728	3.51023	3.32512	3.32614					21	21	21	46.4	46.4	46.4	56.705
-0.251826	-0.322138	-0.436256	-0.140148	0.696062	-0.137966	0.0385838	-0.355665	0.0138111	-1.45103	-0.480364	0.0344219	-0.59414	0.182488	-0.423354	-0.00050354	-0.197325	-0.153409	-0.0231876	-0.309269	-0.521509	-0.714758	-0.0721302	-0.0289145	-0.252382	-0.758806	0	-0.55497	-0.519316	-2.32646	-1.27095	0.0493393	-1.31117	-0.119467	-0.752325	-0.555752	-0.665636	-0.758495	-0.328474					11	11	11	27.4	27.4	27.4	47.972
-0.342172	0.13545	-0.408087	-0.304163	-0.453211	-0.109961	0.22612	-0.209064	-0.521364	-0.203642	-1.02301	-0.643091	-0.595466	-0.00134563	-0.952529	-0.0891972	-0.131136	0.18501	-0.131701	0.0624409	-0.407881	-0.823957	-1.17008	-0.91713	-0.725416	-0.505354	0.0824471	-0.880264	-1.04277	-1.14689	-1.02077	-0.858437	-0.796225	-0.652405	-1.47575	-0.489576	-0.998175	-0.494392	-0.649715					11	11	11	19.3	19.3	19.3	71.607
-0.678191	-0.838285	-0.200779	-0.706274	-0.742878	-0.393478	-0.681952	-1.17188	-0.649115	-1.24169	-1.11862	-1.03311	-0.738395	-0.761689	-0.843282	-0.18421	0.132776	-0.504321	-0.451605	-0.179771	-0.96056	-1.18622	-0.41404	-0.517707	-1.25505	-0.477516	-0.394081	-1.67428	-0.66699	-1.8398	-1.31227	-0.740784	-0.784975	-1.11976	-1.76861	-0.896999	-0.858864	-1.65864	-0.764997					8	8	8	21.2	21.2	21.2	53.888
1.09347	0.961386	0.581861	0.452002	1.43193	1.09499	1.04635	0.757498	0.78249	1.02593	0.853825	0.0936813	1.55849	0.425284	1.33759	0	0.962694	1.23914	0.498095	0.109308	0.52673	0.244505	0.868666	1.06271	0.312246	0.806108	0.286819	0.785067	0.587515	0.618355	0.228231	0.455744	-0.457426	0.860685	0.810318	0.380201	0.439823	0.217775	-0.570803					11	11	11	43.7	43.7	43.7	41.879
0.867831	1.30055	1.25602	-0.138199	0.784647	1.54048	0.784143	0.00496864	1.19144	0.85008	0.766438	0.693897	1.87143	0.622632	1.06715	1.4435	1.08521	1.41292	1.84582	1.0075	0.503851	1.24769	1.35855	0.0418215	0.908445	0.861523	0.443405	-0.271549	1.24738	0.944336	-0.0641823	0.530537	0.244884	0.993532	0.869699	0.704432	0.582418	0.82299	0.967987					18	18	18	29.9	29.9	29.9	92.335
2.86217	1.52346	1.84049	1.04738	1.92108	1.91815	1.72637	1.67832	1.6093	1.26917	0.92334	1.80912	1.7721	0.939483	1.08701	1.99014	1.56747	2.16721	1.86419	1.34836	2.30779	1.53394	1.69171	1.31951	1.85302	1.51626	1.34978	0.919798	2.11668	1.02869	0.201954	1.8047	1.68588	1.64804	0.143324	0.812613	1.74984	0.81719	0.422468					17	17	17	55.1	55.1	55.1	30.777
-0.486329	-0.662863	-1.05749	-3.20974	-0.435892	-0.671244	-0.539104	-2.05009	-0.571152	-2.15622	-0.518637	-1.34171	-0.746785	-0.43485	-0.147973	-0.534647	0.56175	-0.95696	-0.741825	-0.442446	-1.14625	-0.14304	-0.808435	-2.07495	-0.200733	-0.353539	-0.472221	-2.10755	-1.14778	-5.75894	-0.685427	-0.739201	-0.894245	-1.02948	-0.689144	-0.441862	0.0907326	-0.883425	-1.0733					8	8	8	20.7	20.7	20.7	57.011
-3.04076	-3.48377	-7.88859	-6.43059	-4.7495	-3.36994	-3.06131	-5.75838	-3.22512	-4.81556	-7.57138	-7.19547	-6.99895	-4.47351	-4.00439	-5.51649	-3.85629	-3.45759	-5.63754	-3.32206	-5.95505	-5.13294	-3.36727	-6.37748	-3.20548	-5.54952	-5.41693	-5.00377	-5.71492	-6.09121	-5.8316	-6.93227	-5.72177	-5.21723	-5.97026	-6.82275	-5.50278	-6.754	-3.77019					3	3	3	23.8	23.8	23.8	16.238
-3.36012	-5.77322	-5.72493	-5.44611	-5.53312	-7.01166	-6.57438	-3.08991	-3.63285	-3.14248	-3.30911	-2.69825	-4.7164	-3.33793	-3.02097	-3.3235	-3.92786	-6.05296	-4.06523	-4.36967	-3.5969	-2.64379	-4.34505	-3.05557	-4.32224	-3.40297	-3.81395	-5.08582	-6.96156	-4.19168	-5.9867	-4.1674	-3.23744	-4.58046	-2.89028	-6.21123	-2.42777	-5.66809	-3.36289					6	6	6	9.4	9.4	9.4	89.786
3.71903	1.43302	1.43602	1.49993	2.76472	2.58013	1.8324	1.67282	0.328148	1.91968	1.46241	2.05336	4.04822	1.34479	1.38198	1.87004	2.6132	1.10395	1.94214	1.6396	3.38998	1.75484	1.61108	1.19487	2.79555	1.78156	1.69758	1.11682	0.799246	2.41977	-0.34478	2.60135	1.40486	1.66076	1.42704	1.33507	2.33419	0.618721	1.11299					17	17	17	45.5	45.5	45.5	49.439
1.14707	1.8699	1.4063	0.726698	1.67164	1.90731	1.06073	0.954233	1.38278	1.57521	1.10023	1.81917	1.60839	1.65346	1.37187	1.92084	2.18803	1.48219	1.38287	0.874636	0.835419	1.27995	1.39442	0.653853	1.22316	1.56471	0.858841	0.703772	1.02761	0.766485	0.0681381	2.06259	1.42094	1.09345	1.02781	1.47905	1.19894	1.17274	0.636015					15	15	15	29.6	29.6	29.6	75.702
0.797099	0.260216	-0.737223	1.23864	-0.227432	0.860813	0.681143	1.32031	0.738892	1.49008	2.03983	1.71853	-0.277463	1.51149	0.968202	0.541689	0.998913	0.569175	0.468121	1.63282	0.769224	2.13867	0.46447	1.58222	0.0079422	1.12118	0.371475	0.711748	0.810987	0.446188	-0.629335	1.65676	0.812386	0.193602	-0.882204	-0.435608	1.7201	-0.125666	2.01831					21	21	21	27.3	27.3	27.3	113.75
-2.01658	-3.707	-1.75845	-2.50323	-2.41842	-1.32112	-2.93451	-1.99636	-1.70025	-1.33278	-2.33723	-2.58847	-2.64582	-1.7753	-1.91484	-2.03894	-2.3036	-2.68766	-1.64458	-1.44345	-2.61969	-3.33052	-2.62638	-2.70697	-2.08024	-2.02205	-2.82278	-2.54767	-1.3716	-2.75525	-3.35192	-2.72681	-2.75554	-2.12074	-3.6198	-2.36186	-2.67489	-1.55001	-2.63841					6	6	5	23.1	23.1	19.3	41.428
-1.53623	-1.03996	-1.7587	-1.43669	-1.09591	-1.32604	-0.805069	-0.877556	-1.30235	-1.82788	-2.19704	-1.51709	-1.41198	-2.02627	-1.81556	-1.06432	-1.11259	-2.17829	-1.48458	-1.07271	-1.60093	-1.82907	-1.70683	-1.2765	-1.15746	-1.0648	-0.815636	-1.79046	-1.32043	-1.84637	-5.49488	-1.55927	-1.5702	-1.82483	-2.415	-1.77876	-1.80019	-1.9346	-1.76365					8	8	8	16.4	16.4	16.4	84.621
-2.92789	-2.67919	-2.93126	-2.61045	-3.32949	-2.67555	-2.84501	-2.39798	-3.32282	-3.19782	-3.09945	-3.59837	-2.70352	-2.49905	-5.67287	-3.02305	-3.00174	-1.53113	-3.30408	-2.39614	-2.51773	-2.78379	-2.92166	-3.19877	-2.3695	-3.077	-2.59195	-2.11428	-2.0537	-4.56391	-3.77429	-4.29957	-3.24103	-3.03559	-4.09033	-3.41222	-3.10564	-2.5708	-4.89952					6	6	6	10.6	10.6	10.6	88.892
-3.03864	-1.3759	1.54005	-1.19148	-0.161812	0.899174	-6.29834	-1.46265	-0.958319	-1.43697	1.01404	-2.62314	-2.39973	-2.03862	-0.662978	-1.32322	-1.42357	-1.44473	-0.747627	0.0193386	-3.07135	-1.33463	1.14893	-1.13879	-0.331388	-0.694977	-3.6316	-2.10874	-0.423418	-1.01934	-1.84189	-1.95061	-2.76625	-2.12512	-1.17642	-0.900333	-1.42885	-2.87461	-2.38515					9	5	5	42.4	31	31	41.287
0.449079	-0.709948	-0.206459	-0.856155	-0.0363865	0.321112	-0.482088	-0.0262966	0.545242	0.665379	-0.153103	0.395809	-0.521901	0.24262	0.123096	0.684298	-0.21846	0.0089674	0.400204	-0.524578	-0.573689	-0.56286	-0.0880585	-0.165822	0.340456	-0.113953	-0.313931	-0.269243	0.000463486	-0.26791	-0.180611	-0.673344	-0.637733	-0.203209	-1.04287	-0.615435	-0.115993	0.993742	-1.04771					19	19	19	24.3	24.3	24.3	123.8
-0.68916	-0.443357	-0.727234	-0.97364	-0.816315	-0.701164	-0.609657	-1.14818	-1.05903	-1.193	-1.05072	-1.46939	-1.40917	-0.913537	-1.5161	-0.0772076	-0.702944	-1.00065	-1.83357	-0.874477	-0.863977	-1.05208	-1.01246	-0.906346	-1.42256	-0.69544	-0.998611	-1.67449	-1.16652	-2.41636	-1.9875	-1.22208	-1.37873	-0.562572	-2.01958	-1.40863	-1.94536	-1.61743	-2.12778					13	13	13	41.2	41.2	41.2	61.759
-1.5791	-1.59808	-2.2652	-1.7047	-1.67287	-1.7348	-1.6655	-1.8272	-1.62001	-1.87748	-2.04213	-1.87378	-1.60666	-1.70755	-1.85585	-1.09403	-1.23069	-1.73022	-1.21786	-1.53441	-1.23561	-2.01443	-2.30601	-1.39169	-1.85468	-1.44495	-1.34728	-3.33146	-1.7223	-1.98182	-3.12532	-2.33592	-2.21354	-1.96293	-2.13764	-1.95088	-1.86195	-2.15437	-2.1035					12	12	12	5.9	5.9	5.9	312.3
0.359424	0.11899	0.412508	-0.189095	0.123484	-0.0808887	-0.238533	-0.410696	-0.160408	-0.12365	-0.0440331	-0.316801	-0.0771379	0.202914	0.133994	0.845493	0.990189	0.45048	0.224972	0.817375	0.0610828	-0.472637	0.0781193	-0.314849	0.0744095	0.341131	-0.595259	-0.699415	-0.175488	-0.61112	-1.28362	-0.501387	-0.365776	-0.169107	-0.622618	0.225836	0.182283	0.0157776	-0.199236					9	9	9	16.1	16.1	16.1	97.313
-1.39139	-1.57707	-1.72996	-2.0521	-1.80958	-1.73379	-1.70753	-1.96633	-2.04361	-1.97172	-1.80196	-1.93507	-1.95054	-2.22714	-1.93681	-1.68447	-1.60007	-2.30405	-1.7916	-1.28544	-1.03074	-2.52573	-1.83382	-2.17378	-2.07082	-1.66483	-2.09718	-2.02504	-1.96695	-1.56955	-2.69917	-1.80887	-2.69684	-1.25099	-6.49617	-2.14471	-2.06491	-1.78502	-2.31321					8	8	7	14.3	14.3	12.8	92.468
-1.25719	-0.809685	-1.5511	-1.5619	-1.66341	-1.44133	-0.915857	-1.38283	-1.31393	-1.49833	-5.97688	-1.53022	-1.71226	-1.31588	-2.11231	-1.04941	-1.34839	-1.56549	-1.42012	-5.68431	-1.17723	-1.2966	-1.44437	-1.42764	-2.14636	-1.6844	-1.2604	-1.54745	-1.2689	-2.33789	-2.51844	-1.40211	-5.80907	-1.26343	-4.82649	-1.448	-1.47076	-2.34178	-1.80691					3	3	3	11.9	11.9	11.9	30.705
-0.683431	-0.982763	-1.38474	-0.949856	-1.17925	-1.35591	-0.266729	-1.16975	-0.346601	-1.00058	-0.617115	-0.954706	-0.170754	-0.704225	-0.795754	-1.70093	-0.529072	-0.161475	-0.697662	-0.575459	-1.28165	-0.984303	-1.6604	-3.51194	-0.710068	-0.623026	-0.3365	-1.14797	-0.852943	-2.25993	-1.02337	-0.988424	-2.04206	-0.239292	-1.11682	-1.10745	-1.93554	-1.23958	-1.10745					2	2	2	28.2	28.2	28.2	17.644
-6.65317	-2.5644	-3.38429	-3.14109	-2.7827	-3.51423	-2.78332	-4.6072	-4.78851	-3.20745	-5.77549	-6.30872	-2.80836	-6.08553	-5.9135	-4.00591	-2.52563	-2.90867	-3.37158	-2.58628	-2.73435	-6.1002	-2.93126	-5.53587	-2.58933	-2.86714	-4.67431	-3.08266	-2.91743	-3.59264	-6.10194	-7.01685	-2.35052	-2.60991	-6.80208	-2.31104	-6.31687	-4.46791	-7.0941					3	3	3	13.5	13.5	13.5	45.484
-4.94882	-3.46366	-4.14356	-4.3836	-4.49547	-4.01037	-4.9994	-7.33871	-6.68469	-8.12092	-3.70963	-3.90279	-6.31994	-3.64204	-3.53913	-3.89248	-3.78251	-3.66615	-2.88005	-3.85109	-3.95294	-5.57276	-6.57002	-6.66047	-5.17326	-5.28389	-6.33782	-4.14092	-5.3209	-4.42959	-7.68114	-4.85846	-4.43082	-4.37428	-5.22511	-4.42669	-4.01926	-5.58573	-4.35628					2	2	2	6.5	6.5	6.5	50.663
2.46488	2.27852	2.76689	2.42713	2.36274	2.83648	2.53011	2.39054	2.7115	1.93152	2.85144	1.79639	3.16598	2.0214	2.63497	1.93461	2.34316	2.65935	2.60809	1.98522	1.83749	1.81261	2.66652	2.53248	2.18354	2.31214	2.31987	2.05214	2.23464	1.84606	1.99703	1.99196	1.18593	2.0906	2.26525	1.9416	1.78649	1.29968	1.60978					11	11	11	43.6	43.6	43.6	52.071
-3.0803	-3.45135	-5.73768	-3.61298	-3.32442	-3.19606	-3.53577	-7.59692	-4.70742	-3.21891	-3.37936	-5.27615	-3.24579	-2.89773	-1.41458	-5.84383	-3.09502	-3.06454	-3.02226	-3.32158	-3.2047	-5.73791	-3.67655	-3.41671	-6.78635	-3.10576	-4.44886	-4.62911	-3.02648	-2.73023	-3.92783	-3.3939	-6.80554	-3.36917	-3.64026	-3.52463	-5.88197	-4.27223	-2.90727					2	2	2	17.9	17.9	17.9	18.262
3.79732	1.8664	5.22019	3.51052	3.5381	4.79352	3.42128	3.82689	3.56934	4.97977	3.05801	3.60186	2.6872	5.10855	4.65711	3.96979	4.49127	3.85373	3.35539	4.3071	2.75072	2.16538	2.74919	2.90122	2.33298	4.40292	3.65644	2.64134	4.95316	1.92572	2.97217	3.11127	2.83857	4.74662	2.82641	3.44428	3.64539	4.46053	3.67719					12	12	12	62.1	62.1	62.1	28.87
-3.78965	-8.39099	-4.41947	-6.69624	-3.95852	-3.4931	-5.62164	-5.79355	-6.70387	-3.19004	-7.01086	-5.18132	-4.89821	-5.55923	-5.89553	-3.23086	-3.74193	-3.95101	-3.92172	-3.68817	-3.77764	-3.9151	-5.81144	-4.90111	-3.62071	-4.77682	-4.04293	-6.65419	-2.90745	-4.66492	-6.08884	-5.17524	-4.68548	-5.44493	-4.15693	-6.73136	-6.1694	-4.76112	-4.90831					5	3	3	21.2	14.1	14.1	29.174
-6.31696	-5.27443	-4.58082	-7.70127	-6.25346	-2.85206	-6.16521	-6.93033	-5.52579	-3.21129	-3.20348	-3.556	-5.72083	-3.3947	-3.14109	-6.71337	-5.96512	-6.08013	-4.86469	-3.34863	-5.00265	-7.34812	-5.15577	-3.43001	-4.53941	-5.10464	-4.30413	-4.88635	-3.60802	-5.08759	-5.40021	-4.11793	-6.75182	-5.5204	-6.23116	-5.79556	-3.71049	-4.5382	-4.90362					2	2	2	19.5	19.5	19.5	12.747
4.20933	3.28061	3.18699	3.65874	3.45385	3.41085	3.54376	3.8447	3.52378	6.08604	3.74073	3.92752	6.09415	3.85125	2.89774	3.30366	3.50362	3.6235	4.11162	3.28672	3.94438	3.60355	3.23922	3.59954	3.44615	3.45971	3.48435	3.80804	3.89576	4.80447	2.46475	4.06417	3.36416	3.84439	3.39826	3.84081	3.02593	2.83128	3.24628					13	13	13	43.7	43.7	43.7	45.14
-0.663878	-1.93538	-0.670364	-1.59485	-1.85448	-2.4061	-1.8489	-0.124743	-0.593	0.175491	-0.21969	-0.9417	-0.748994	-1.2655	0.615481	-0.395212	-1.42327	-0.883742	-0.927673	-0.547392	-0.0279064	-0.114012	0.979216	-0.209521	-0.795071	0.168598	-0.728577	0.153954	-1.48466	-0.430798	-1.25839	-0.920078	-0.334425	-3.37858	-0.6474	-3.03319	-1.37106	-0.817051	-0.120243					10	10	10	32.4	32.4	32.4	43.974
-0.622043	-1.54354	-0.984381	-0.951084	-1.06742	-0.91997	-0.974213	-1.42559	-1.1574	-0.718407	-0.536642	-1.13898	-1.2756	-0.0552797	-0.268525	-0.259262	-0.953077	-1.0882	-0.613379	-0.661663	-0.834127	-1.55044	-1.03499	-1.04321	-0.55179	-1.18388	-1.10104	-1.2119	-0.864817	-1.39691	-2.13909	-1.30879	-1.71023	-1.33916	-1.63311	-1.444	-1.07312	-0.11095	-1.10052					13	13	13	40.9	40.9	40.9	57.936
0.291415	-0.57534	-1.7824	0.483902	-0.28784	-0.952562	-1.75173	-0.326479	-0.545956	0.100077	-0.702549	-0.262428	0.0329943	-0.4782	-0.761371	-0.222197	-0.0494461	-1.2888	1.04338	-1.14738	-0.0758076	-0.922411	-0.936068	-0.483586	-0.0954895	-0.283894	-0.692545	-1.19223	-1.86931	-0.389444	-2.51152	-0.94907	-0.241894	-1.307	-0.834362	-0.465225	0.0599937	-0.605742	-1.71103					4	4	2	62.3	62.3	34	11.265
1.31368	0.11112	0.940119	2.18388	0.695509	1.06984	0.0393314	-0.0602226	0.102114	0.707541	0.463081	0.707342	1.61935	1.39524	0.67682	0.519857	0.608896	0.0382948	2.4875	0.583134	1.39701	0.944954	0.783012	0.801454	0.900385	0.557926	-0.159517	0.126387	0.287022	0.777786	-0.65659	0.841564	0.755466	0.557844	-0.660728	-0.152859	1.06618	0.171116	0.099865					8	8	8	82.2	82.2	82.2	11.765
-0.506253	-0.586613	-0.604624	-0.615215	-1.52951	-1.42635	-1.77505	-0.499743	-0.547266	-0.684515	-1.84966	-0.620291	-0.75554	-0.766358	-1.295	-0.147137	0.2383	-0.425286	-0.210714	-0.774851	-0.572945	-0.952637	-0.54088	-0.574098	-0.708607	-0.761917	-0.371822	-1.37506	-1.62453	-2.8586	-2.1445	-1.03787	-0.812239	-0.589689	-1.75391	-1.08968	-1.20806	-0.444078	-1.00982					5	5	5	10.8	10.8	10.8	78.286
-1.82049	-2.5756	-2.9608	-2.57591	-1.87155	-2.05559	-2.22172	-2.03511	-4.40361	-2.03769	-5.36279	-2.4891	-1.95206	-1.93251	-6.5221	-2.08488	-1.937	-3.63032	-3.56457	-8.01581	-1.97123	-2.78749	-5.35913	-2.71471	-2.45336	-4.19315	-5.25905	-5.93159	-2.34908	-2.72238	-6.4069	-2.70735	-5.7522	-1.86699	-2.93478	-3.08385	-2.82997	-7.02074	-2.64838					4	4	4	15.1	15.1	15.1	48.141
-3.31382	-1.63852	-6.86927	-3.63362	-5.37633	-6.16245	-2.8048	-4.77012	-3.02899	-2.96494	-3.19643	-6.69837	-3.55051	-3.49652	-5.23253	-3.20723	-3.18483	-2.96009	-3.26002	-3.1861	-3.29723	-2.86119	-3.05449	-3.42828	-3.04434	-3.46804	-4.62703	-3.52038	-3.04748	-4.70954	-3.67336	-3.56405	-3.69152	-4.16405	-7.92535	-6.60207	-3.29801	-3.30527	-3.29706					3	3	3	12.7	12.7	12.7	37.208
6.66146	6.12931	6.24572	6.29026	6.68986	6.5572	6.25681	6.72895	6.86718	6.84916	7.36039	6.34796	7.86522	6.1919	7.20511	6.18508	6.52916	7.21026	6.2899	5.93448	6.39911	6.04965	6.59409	6.60548	6.58183	6.60305	6.23649	6.66736	6.62957	6.39075	6.45252	6.15765	5.43847	6.45288	6.43999	6.2653	5.84704	6.41604	5.63484					32	32	32	70.1	70.1	70.1	57.07
-1.94554	-2.90381	-6.30756	-2.08811	-6.80419	-2.34971	-2.47516	-2.18313	-2.64975	-1.78736	0.317686	-1.9063	-3.88838	0.120873	-0.413981	-6.65	-6.10709	-6.30586	-2.08979	-0.175877	-2.62047	-1.25188	-6.63505	-1.28755	-5.66614	-3.24874	-2.60536	-2.47789	-2.32302	-2.68334	-6.78569	0.696941	-2.65685	-2.96583	-7.24806	-3.62115	-0.796898	-2.24721	-6.95939					3	3	3	31.2	31.2	31.2	22.782
-2.5911	-2.76204	-2.0821	-2.93364	-1.35183	-1.75439	-1.86967	-1.94176	-1.79349	-1.38399	-3.37844	-1.9265	-2.15895	-1.48971	-4.30626	-2.74185	-2.16443	-3.05978	-2.12902	-2.58257	-2.31593	-2.79345	-1.54674	-2.47958	-1.02705	-2.07144	-2.30062	-2.66192	-2.67049	-2.74355	-6.90917	-1.82517	-2.78541	-3.09424	-2.65625	-3.04153	-2.19564	-3.11396	-2.93377					9	9	2	29.2	29.2	7.2	57.706
-3.09568	-2.05459	-5.62923	-2.20309	-3.16645	-3.17374	-4.23672	-3.38383	-2.35668	0.128687	-3.33441	-0.319532	-3.21998	-0.643651	1.49417	-2.90716	-6.69186	-2.93901	-3.23981	-2.44037	-3.71403	-2.64501	-2.49919	-1.38628	-3.27495	-3.15875	-3.1995	-3.17946	-3.21681	-2.95423	-3.16553	-2.17285	-2.8497	-5.05972	-3.4643	-3.86059	-2.30779	0.445974	-2.90399					6	6	6	35.6	35.6	35.6	11.471
4.37667	2.69617	3.80623	3.13996	3.79902	4.30066	3.40274	3.87487	4.58746	4.51868	3.98128	4.06293	3.35253	3.99504	4.23379	4.54061	3.49629	3.64401	4.65871	3.46569	3.12501	2.32488	3.45549	3.06259	4.55604	3.96861	3.55105	3.8482	3.73255	3.47676	3.30374	3.43341	2.91446	3.40009	2.92242	2.65273	3.58905	5.27345	2.88711					22	22	1	70.1	70.1	4.5	41.736
1.57563	0.270094	0.521967	1.00358	0.968269	1.49058	0.469669	1.11884	1.89107	1.65362	1.9895	2.14929	0.541564	1.54042	3.31444	1.07966	1.26805	1.47953	1.89834	1.54593	1.20466	1.75368	0.80677	1.62769	1.06872	0.989313	0.463907	1.01427	2.00014	1.12662	0.193987	2.08792	0.48485	1.33858	0.0328331	0.400179	1.5123	1.53454	1.51134					12	12	12	42.4	42.4	42.4	36.053
-2.4695	-0.181765	-1.35922	-1.76588	-3.68982	-0.674297	-0.427307	1.8238	-0.0887489	0.426517	0.048933	-1.80761	-0.60955	-0.315301	-0.985324	-5.27927	-6.4135	-5.64028	-1.84362	0.75461	-2.75238	-1.14553	0.51733	-1.78232	-2.4842	-2.99363	-1.93845	-2.86648	-2.99069	-2.20391	-6.55771	-1.44453	-1.50083	-2.29536	-6.23513	-5.61989	-3.65414	-1.80252	2.0925					15	15	15	42.7	42.7	42.7	64.135
1.09978	0.316006	1.82763	0.876095	1.09176	1.60983	0.208487	0.949871	1.22778	1.46407	1.08318	0.74087	2.23024	1.06097	1.86915	1.12616	0.245941	0.336495	0.285007	0.714945	0.358444	0.643787	1.90049	0.959182	0.67107	1.0043	0.0480099	0.902115	0.636948	0.721279	0.352726	0.713013	0.92428	0.561253	0.933369	0.475403	-0.123325	-0.252077	-0.720047					17	17	17	44	44	44	56.639
-2.69099	-5.35325	-3.42888	-3.31513	-3.45059	-2.91603	-3.04582	-3.08906	-2.92171	-3.02345	-3.00658	-3.30494	-5.08749	-2.90534	-2.71522	-2.87122	-3.08951	-6.03503	-3.11053	-2.5041	-2.21419	-3.06563	-5.99164	-7.00827	-3.09439	-4.91167	-3.24179	-3.63002	-2.8131	-5.72005	-7.59368	-3.19917	-5.25006	-2.98412	-5.16925	-3.16119	-2.94832	-2.99498	-3.03105					4	4	4	15.7	15.7	15.7	46.247
-2.64156	-6.27167	-3.16164	-3.35801	-3.26978	-2.25543	-3.04856	-2.54275	-1.77031	-2.36814	-2.07966	-6.06997	-2.95267	-2.28055	-2.66764	-5.99819	-3.72029	-4.19935	-1.02009	-2.34003	-0.110868	-5.62725	-4.2267	-3.10208	-2.52845	-2.32187	-4.52421	-2.78036	-2.54044	-4.35205	-2.78784	-2.62071	-3.28391	-5.39399	-7.16553	-5.40909	-3.63182	-0.925982	-4.77651					5	5	5	22.1	22.1	22.1	37.217
5.98542	6.77297	3.10178	6.03814	2.36512	6.04477	6.48988	5.92477	6.09177	4.63475	6.50143	5.04049	6.13833	5.43273	5.00386	5.5034	6.29513	5.87488	5.86113	6.22327	6.00672	6.34615	6.28158	6.25365	6.20082	5.90425	6.54449	5.99682	6.29209	4.10664	5.947	5.92377	5.77937	6.10797	5.83953	5.2653	1.92693	6.01624	2.38037					37	2	2	61.1	3.7	3.7	47.883
3.35101	3.14128	2.75662	1.4214	2.73654	2.33352	2.44817	2.36436	2.25853	3.13893	2.59744	2.65406	3.94197	1.89161	2.73185	2.7172	0.729305	2.5831	3.64735	3.01705	3.05313	3.35286	3.12556	2.28784	3.89254	2.1603	3.40789	2.10945	2.43084	2.81594	0.363676	3.02268	2.14717	2.70692	2.15858	1.99973	0.687033	1.40077	2.11366					41	41	40	54	54	52.3	77.063
-1.3821	-2.88583	-3.88819	-1.75282	-3.15984	-1.95608	-2.14192	-1.3739	-1.769	-0.938665	-0.615658	-0.0492382	-1.93569	-1.0941	0.077363	-3.08678	-2.21311	-1.34094	-1.79144	-0.64732	-1.33775	-0.178661	-2.11176	-0.665174	-2.9197	-1.45467	-2.10436	-1.50565	-1.68099	-1.46298	-2.56209	-0.371449	-1.31396	-2.60068	-6.01506	-2.64621	-0.257875	-2.92093	-0.0765934					8	8	8	34.5	34.5	34.5	34.735
-4.14639	-5.31923	-4.91113	-4.81818	-4.00406	-3.59522	-3.92513	-5.03033	-4.47571	-3.25249	-6.62117	-4.87046	-5.19128	-4.82606	-4.00499	-4.98712	-4.13299	-5.67051	-4.00756	-4.03712	-6.01489	-4.11049	-3.78916	-4.0473	-4.50876	-5.19437	-3.53658	-8.06417	-4.1727	-7.26711	-4.60154	-4.11389	-7.22666	-4.99833	-4.26366	-5.61752	-6.3841	-3.9706	-6.36443					2	2	2	7.7	7.7	7.7	43.556
-5.54768	-5.73214	-3.35178	-6.5917	-6.41612	-6.38205	-5.62457	-6.97088	-3.21981	-4.51675	-2.73169	-4.52736	-5.91731	-4.24865	-2.97721	-5.33182	-2.83052	-4.68565	-4.64081	-3.70107	-4.02483	-4.50292	-2.85493	-3.92105	-2.74358	-5.63305	-5.04167	-3.65105	-2.63597	-4.89208	-3.15313	-5.38445	-5.11975	-6.69556	-2.82787	-6.59077	-2.73935	-6.79953	-5.456					8	5	2	32.3	18.4	9	40.688
-5.67091	-4.97625	-3.39176	-3.68683	-5.69757	-2.99796	-3.85459	-3.02864	-3.66488	-3.14466	-6.30552	-3.58119	-3.50962	-2.20248	-8.1177	-2.85455	-3.23252	-3.3789	-2.22731	-3.24184	1.47482	-4.33345	-3.95663	-4.15386	-3.56469	-3.46195	-3.84302	-5.5048	-3.49102	-4.5967	-4.77155	-3.447	-4.9148	-3.96785	-6.71586	-5.16433	-3.58481	-2.9897	-5.79658					9	9	2	33	33	9.4	49.953
-1.72899	-1.24358	-1.71739	-2.27457	-0.589804	-1.22493	-1.7087	-2.26208	-2.15556	-2.29039	-2.76337	-1.98129	-2.24727	-1.9065	-2.61374	-1.5708	-1.60683	-2.08465	-2.11316	-1.61619	-2.49642	-1.83639	-2.23197	-2.66689	-1.81	-1.44911	-1.8965	-2.60194	-2.00033	-8.12697	-3.61712	-1.83838	-2.65383	-1.93642	-2.42437	-2.30693	-1.91372	-1.91791	-2.00758					4	4	4	11.9	11.9	11.9	46.657
-3.12502	-5.87741	-3.88218	-6.66116	-8.1085	-3.69601	-3.64286	-3.33416	-2.59962	-2.92696	-5.34071	-3.22058	-3.60771	-3.92529	-4.81827	-2.10491	-3.40751	-3.3	-4.1425	-2.74617	-3.71571	-2.93479	-3.63878	-2.50923	-3.1452	-2.36951	-3.00619	-4.53127	-6.7679	-5.05608	-5.89782	-4.05407	-4.23803	-4.69986	-4.43617	-5.0204	-3.42394	-3.01723	-4.59486					4	4	4	6.8	6.8	6.8	59.582
-6.47016	-2.69828	-2.7674	-6.11525	-3.18232	-2.83128	-3.03492	-2.87033	-2.60252	-2.64002	-2.54705	-3.16986	-3.44174	-2.8484	-3.68314	-2.57731	-2.59687	-2.39184	-2.3845	-2.94054	-1.92845	-2.35359	-2.44139	-5.14024	-2.67317	-2.65486	-2.49267	-5.12911	-1.70751	-1.92999	-4.89064	-7.0297	-4.13523	-2.40036	-2.8376	-3.01608	-2.25251	-2.59067	-5.2233					6	6	5	7.3	7.3	6.4	122.02
-5.4995	-5.28117	-3.87102	-5.47724	-4.34195	-5.21441	-5.2258	-5.80431	-4.68267	-5.48374	-5.56443	-5.76711	-4.97606	-4.79479	-4.92367	-3.91927	-5.3658	-4.71454	-5.53027	-3.78211	-5.18968	-5.67071	-5.53254	-6.48163	-6.2483	-7.0585	-5.22226	-5.6713	-5.80073	-7.42821	-6.08804	-5.39403	-4.54529	-5.78719	-6.24611	-6.32069	-3.8459	-7.20842	-6.28283					2	2	2	3.9	3.9	3.9	84.33
-2.42412	-4.50198	-2.41792	-2.9362	-2.77034	-2.44618	-3.50347	-2.74996	-2.54693	-1.89264	-2.73098	-2.73694	-6.21616	-2.19111	-2.27215	-2.51508	-2.51663	-2.93191	-2.66602	-2.36683	-6.09135	-7.62719	-6.7778	-6.78804	-6.02668	-2.48802	-2.92202	-2.93665	-2.53781	-2.95716	-4.34562	-5.99598	-6.04531	-2.26899	-5.58028	-2.98547	-1.95601	-1.73139	-3.04603					6	6	6	26.3	26.3	26.3	32.118
-1.89623	-3.35003	-1.60509	-2.07378	-2.42713	-1.68988	-3.2349	-1.72778	-1.92871	-1.30301	-1.75716	-1.80573	-2.36357	-0.360932	-1.62336	-0.931032	-1.53896	-1.74921	-1.0892	-0.806746	-1.04536	-2.58357	-2.54812	-1.92483	-1.90255	-1.96004	-2.3348	-2.57676	-1.90604	-3.08279	-3.02554	-2.14679	-0.964828	-2.10237	-3.25584	-3.1021	-2.03372	-0.380276	-2.71794					10	9	2	19.3	16.7	4.1	68.805
-0.303334	-1.62741	-1.15469	0	-2.17332	-0.000705719	-1.64955	-1.16613	-1.20184	-1.80949	-0.925854	-1.52199	1.29471	0.220143	-1.21022	-0.658363	0.10465	-0.77671	0.298239	-1.02471	-0.486183	-0.444956	-0.666967	0.0517206	-0.307056	-0.682302	-0.395981	-0.982302	-1.33922	-1.34366	-1.92038	-0.753935	-0.896107	-2.06021	-1.48043	-3.66453	-0.771313	-0.54644	-0.0616913					4	4	4	32.1	32.1	32.1	18.098
-5.06591	-4.68012	-7.00169	1.01079	-6.68545	-6.20424	-6.70391	-6.01939	-4.00448	-4.67658	-5.92767	-5.26711	-5.80326	-4.51368	-6.03792	-5.41787	-5.62567	-4.47028	1.54015	-5.19365	-4.5572	-4.25697	-5.85339	-5.03891	-4.65517	-6.27719	-4.3318	-5.91232	-6.6527	-5.51235	-4.11939	-4.28228	-5.0811	-6.76075	-6.11893	-6.53091	-5.64976	-6.00614	-4.97592					5	5	5	7.3	7.3	7.3	83.283
-2.80589	-2.85023	-3.47066	-3.34684	-3.25013	-4.78056	-3.14674	-3.10899	-3.26424	-2.89749	-3.2543	-3.33184	-2.93708	-3.06328	-3.22552	-3.16165	-3.07464	-3.03263	-2.95355	-3.00789	-3.25946	-5.33803	-5.39059	-3.23896	-3.86734	-7.74355	-3.28022	-3.24972	-3.15588	-3.57054	-3.52511	-5.40002	-3.23681	-3.20335	-3.69836	-3.50748	-4.36618	-3.22675	-6.04902					3	3	3	3.2	3.2	3.2	95.343
-1.32489	-2.1087	-1.0003	-1.67867	-1.76537	-1.13675	-4.86123	-2.94828	-1.48803	-2.89681	0.282307	-2.35734	-2.41472	-1.27524	-1.67821	-1.42874	-0.598551	-1.27166	-1.43083	-2.01667	-2.1689	-2.98754	-0.883202	-1.5567	-2.68819	-2.03065	-2.62742	-3.15622	-5.48406	-2.58283	-1.93348	-2.71225	-2.6204	-0.502556	-2.75102	-1.63953	-1.73703	-1.9007	-5.84592					7	7	7	39.9	39.9	39.9	34.854
4.14691	3.97313	0.339003	2.89302	-0.0661373	2.08897	4.02446	4.06696	3.02504	2.41002	2.03698	3.15156	3.76006	2.77581	2.36904	2.8758	2.96121	3.59205	3.70788	2.16608	3.66454	3.92688	1.86105	2.89269	2.20321	2.14727	4.42885	3.14905	2.5645	-0.964573	1.55626	3.21491	2.03568	2.06935	1.49706	2.04775	2.71012	3.16195	3.15316					6	6	6	40.6	40.6	40.6	26.413
-1.93998	-2.11645	-2.65751	-2.06327	-1.87774	-2.28229	-2.18272	-2.46685	-5.43258	-1.95004	-2.5501	-2.59922	-2.33778	-2.27555	-2.63829	-1.21874	-1.62221	-1.70301	-2.05144	-1.73521	-2.15623	-2.228	-2.58897	-1.8534	-2.42739	-2.14141	-2.10723	-2.6406	-4.87618	-2.17871	-7.35855	-2.34626	-2.61289	-1.51191	-2.10721	-2.45852	-2.73505	-5.41683	-1.44452					6	6	6	15.1	15.1	15.1	73.218
-0.797198	-1.54283	-3.24576	-0.410143	-1.67677	-0.719219	-0.593834	-0.164328	-0.639578	-0.149055	0.14942	0.181393	-1.05646	0.121196	-0.593726	-1.15037	-0.539425	-0.94378	-1.38829	0.00108528	-0.962833	0.275879	-0.806398	-0.426946	-1.57768	-0.377123	-0.929205	-0.677206	-1.04435	-1.45135	-2.55877	-0.241829	-1.23894	-1.98909	-2.94533	-2.20173	0.0206642	-2.32288	0.317741					8	8	8	16.5	16.5	16.5	93.834
0.0899668	-2.26423	-0.632116	-2.38966	-1.05941	0.199076	-1.71034	-0.282124	0.562881	-0.583858	-1.24129	-0.107895	-1.73593	-1.25416	-1.05505	-0.564409	-1.39999	-1.56333	1.1575	-1.91814	-1.71001	-2.39824	-1.38227	-1.92021	0.852787	-0.0582104	-1.47176	0.0100765	-1.16542	-2.03967	-1.65795	-1.96562	-1.81718	-1.14993	-1.66481	-5.42015	-1.26667	1.31394	-2.24809					5	5	5	39.3	39.3	39.3	15.054
-5.50893	-4.09192	-3.09165	-4.24485	-7.19465	-4.45144	-3.08105	-4.18932	-3.9797	-3.22161	-3.35977	-3.72537	-5.84559	-3.66501	-3.10679	-4.38391	-4.16864	-4.66824	-3.35421	-3.78913	-3.62112	-3.58784	-6.86852	-3.617	-5.77803	-7.00613	-3.90906	-5.40627	-5.03154	-6.51447	-6.98004	-2.9983	-4.15845	-5.11589	-4.60628	-7.13876	-3.67161	-3.86664	-4.02894					4	4	4	9.2	9.2	9.2	68.695
1.34885	-2.24393	0.183899	-2.69036	0.0106468	0.80978	-1.07625	0.285473	1.10086	0.257135	-0.462255	0.047308	-0.972775	-0.37308	0.539044	1.07166	-0.317245	0.517943	0.387161	-1.5063	-2.75343	-6.93642	-0.889038	-1.60742	1.40712	-0.00155067	-0.834152	-0.233145	-0.333225	-0.637695	-0.399927	-1.12704	-1.49424	0.178434	-1.51896	-2.43204	-0.289633	1.54227	-2.80685					42	42	37	25.3	25.3	22.9	269.76
-3.88699	-5.7881	-4.67893	-6.47812	-6.64705	-4.18732	-4.89644	-3.87688	-2.62652	-3.79547	-5.22273	-3.69975	-5.84718	-4.09058	-5.15346	-2.65591	-4.43402	-4.73638	-3.54457	-4.64214	-6.88019	-6.65316	-7.21818	-5.4032	-4.04929	-3.93316	-4.12626	-5.23957	-5.91667	-5.66756	-6.0621	-4.75469	-4.19022	-5.74834	-7.40627	-6.47651	-3.64829	-3.73304	-5.32697					10	5	5	38.3	18.5	18.5	29.032
-2.52117	-6.93733	-4.23841	-6.24728	-7.60475	-6.97286	-4.14297	-2.51875	-5.27652	-3.46962	-5.54595	-3.30372	-4.34327	-3.16073	-3.39312	-3.9334	-2.40484	-3.85429	-2.82529	-2.63136	-2.46953	-3.44885	-3.6798	-3.74541	-6.76212	-3.28627	-2.12774	-4.11037	-6.99259	-7.34701	-3.76979	-4.364	-4.01439	-7.33878	-4.06258	-6.46703	-3.33418	-2.47481	-3.00742					2	2	2	4.9	4.9	4.9	97.039
-2.66606	-5.71764	-5.42476	-7.31295	-3.40598	-4.80047	-3.88574	-6.65081	-6.19071	-3.53466	-7.14843	-3.29487	-5.37565	-2.29984	-2.97497	-2.57574	-2.63473	-3.04068	-2.91074	-2.63304	-3.08875	-4.10333	-6.10123	-5.89361	-4.61757	-2.69551	-2.88102	-7.79355	-5.02981	-5.64863	-5.64588	-2.74125	-5.57775	-2.88443	-5.10743	-4.06961	-5.64319	-3.7694	-4.73828					4	4	4	14.1	14.1	14.1	43.923
-1.16007	-0.260475	-0.227425	3.65088	0.757908	0.0267124	0.948061	1.297	1.40919	0.738186	0.7785	0.166454	-0.314706	0.913285	0.0262995	-0.427847	0.466423	-2.10308	5.2043	0.993416	1.59863	-0.0128822	0.859261	1.13509	3.64819	0.404858	1.21305	2.87286	0.867731	2.18329	-0.308846	-2.01585	-0.348742	-0.56428	-1.08948	-3.69348	1.14597	0.679419	-0.585632					38	38	36	64.5	64.5	61.5	76.625
1.71344	-0.936213	0.790693	-1.13426	0.722454	1.55739	-0.147789	0.90266	1.43127	1.25194	0.300285	0.704002	-0.199252	0.335637	0.873729	2.133	0.318356	0.449922	0.924843	-0.701254	-3.63211	-3.68386	-0.690825	-1.44286	1.58085	0.719841	-0.447216	0	0.141182	-0.244543	0.0488491	0.0848236	-1.06567	0.313896	-0.362896	-1.35266	0.00444221	2.14298	-2.65875					47	47	46	31.1	31.1	30.7	278.22
1.55369	-2.59336	1.7477	-6.11251	1.60496	-5.57541	3.63636	2.70319	-0.892769	7.48385	2.59177	3.60671	7.23835	1.40552	0.238156	-3.92973	-2.77048	-4.64351	-5.34824	2.57036	1.13121	-1.79139	1.72542	-4.15579	1.74574	-4.69322	3.98371	3.86611	-0.590647	6.66665	2.05247	3.55947	5.46486	-3.66193	0.43442	-4.29676	-2.45651	-5.86448	-6.3382					58	53	52	55.7	51.4	51.4	163.86
-4.43495	-5.37148	-5.913	-2.74388	-3.01374	-2.5958	-2.66817	-5.30333	-7.51947	-2.69413	-1.29866	-1.60246	-6.00992	-2.16563	-2.30759	-5.5682	-4.75911	-2.43535	-7.08955	-2.21313	-1.10583	-2.30519	-3.62335	-2.47946	-6.24682	-5.22015	-1.72631	-3.40345	-2.12456	-5.74049	-4.25161	-5.13959	-3.82745	-2.53011	-4.89268	-5.63383	-2.4842	-5.75804	-5.99676					3	3	3	20.3	20.3	20.3	26.489
-2.74635	-2.55265	-5.36955	-3.73576	-3.62132	-2.51511	-2.38838	-3.60156	-3.20275	-2.33848	-2.44248	-2.09829	-5.47637	-2.40687	-5.14085	-1.06632	-3.16366	-1.58271	-3.50627	-2.53021	-3.83548	-2.13548	-1.66331	-3.56455	-4.39879	-3.14422	-1.71824	-3.3103	-3.52365	-3.22138	-3.62716	-1.92218	-4.60604	-2.34834	-7.73017	-1.81555	-5.46988	-5.14395	-3.71924					5	5	5	13.1	13.1	13.1	54.066
-1.73615	-1.73092	-1.93705	-2.30774	-2.34151	-1.98298	-1.97793	-2.07157	-2.14153	-2.09363	-2.19303	-2.66119	-2.20462	-2.32497	-2.0946	-2.18671	-2.14281	-2.05134	-2.21073	-2.01556	-2.19296	-2.33019	-2.08707	-2.16623	-2.3257	-2.23749	-2.31022	-2.46909	-2.37316	-2.54316	-5.97067	-2.43992	-2.33952	-1.82843	-2.59632	-6.91093	-2.44576	-2.21414	-3.32814					12	12	12	6.7	6.7	6.7	303.1
-2.34038	-1.98452	-2.11283	-2.63896	-0.930841	-0.996325	-2.27731	-1.44947	-0.903582	-2.33108	-2.41818	-1.90741	-1.47454	-2.41421	-2.27497	-0.399935	-2.08094	-2.1521	-1.52192	-2.81064	-2.69792	-2.07649	-2.42202	-1.78757	-2.62068	-0.899042	-2.44227	-2.69223	-5.65861	-1.48001	-7.6877	-1.69745	-2.93471	-2.07791	-4.98826	-3.79317	-1.62718	-1.2583	-1.90276					7	7	7	33	33	33	34.632
-5.09311	-6.39089	-5.6786	-4.03754	-5.88906	-3.29003	-3.00417	-3.68965	-5.6732	-7.03183	-6.04095	-4.60247	-3.41282	-3.39126	-8.49164	-4.67003	-3.03449	-3.10171	-2.86206	-3.08662	-5.59383	-6.90225	-4.27221	-5.18325	-5.91372	-3.75231	-5.3838	-6.82906	-3.78068	-6.30103	-6.47981	-5.15256	-7.10631	-6.18211	-3.81232	-3.91842	-5.40453	-7.55248	-5.68237					5	5	5	6.2	6.2	6.2	154.3
-5.43615	-4.61782	-6.03898	-1.58351	-6.76027	-5.37728	-5.44434	-5.30841	-3.9528	-1.89006	-1.34272	-1.85346	-6.67417	-1.1006	-2.26214	-6.17343	-6.35438	-6.18153	-2.18251	-1.48514	-4.17136	-2.30081	-7.22226	-5.54925	-6.78672	-6.99486	-6.26761	-2.78441	-4.41075	-5.39343	-5.66979	-2.33703	-6.12531	-5.82998	-5.29087	-6.15939	-3.73553	-1.65752	-4.8127					3	3	1	10.7	10.7	5.4	47.883
-1.36752	-1.82252	-2.91049	-2.32768	0.00207901	-1.78951	-0.254726	-1.22799	-1.66925	-0.602076	-2.31018	-1.7511	-1.82015	-1.51982	-1.97365	-2.24518	-1.45737	-1.38183	-1.13653	-1.06637	-1.82934	-1.56672	-2.32232	-2.51091	-0.339993	-0.291319	-0.282413	-1.35678	-1.75599	-0.906223	-4.97241	-1.90471	-3.48707	-0.945372	-4.70803	-1.77288	-1.43028	-5.81655	-1.29823					5	5	5	32	32	32	25.205
-6.58845	-0.576294	-1.62723	-1.56606	-2.1022	-1.06235	-0.630795	-0.920942	-0.516993	-6.63979	-1.46007	-1.40751	-0.56251	-1.13965	-1.19408	-1.41481	-0.335531	-0.662854	-1.11045	-0.375559	-0.783762	-1.51103	-0.678005	-5.72257	-1.5661	-8.00046	-0.846996	-3.76115	-5.46844	-6.33253	-1.45766	-5.77193	-1.26055	-1.0406	-1.79606	-1.69149	-0.84886	-0.846659	-6.17168					4	4	4	34.9	34.9	34.9	25.152
-0.550366	-1.38952	-2.44785	-0.335611	-1.14052	0.563898	-1.27543	-0.757057	-0.903694	-0.934315	0.301161	1.19596	-1.68223	-0.429717	0.382239	-1.56477	-0.282331	-0.21972	-0.63545	0.509947	-0.0389462	0.95393	-0.437706	1.43014	-1.47782	-1.05845	-0.28363	0.138775	0.204199	-0.0402069	-5.4473	-0.212914	-0.854053	-0.531963	-6.49952	-0.847569	0.47801	-1.38985	0.14485					9	9	9	22.9	22.9	22.9	52.562
-2.71397	-5.69991	-1.61658	-2.91849	-2.975	-2.10414	-3.30294	-3.13349	-2.84329	-1.61791	-2.88577	-2.69654	-7.33638	-2.72944	-2.58728	-2.32785	-2.76006	-2.5128	-3.0789	-2.8419	-5.04819	-3.13691	-4.06857	-2.90416	-6.12134	-2.52128	-2.94848	-6.17241	-2.16858	-3.41502	-5.57718	-5.95872	-4.49086	-5.86329	-6.03375	-3.21162	-2.56939	-1.93843	-2.81585					5	5	5	20.6	20.6	20.6	39.033
-3.49413	-5.41937	-3.71152	-1.12879	-7.88894	-5.93201	-4.61783	-2.6649	-2.04159	-1.39947	-1.99436	-2.12352	-6.79647	0.622519	-4.78188	-7.02198	-2.03886	-2.78858	-0.294092	-1.91658	-1.67318	-5.28357	-4.87473	-5.74433	-1.45732	-5.31738	-6.29966	-5.89146	-3.90058	-2.60167	-5.50444	-5.95529	-0.741739	-5.46825	-3.78628	-5.18147	-3.06395	-2.03067	-5.68897					4	4	4	27.1	27.1	27.1	18.552
-0.408261	-2.3204	-1.84931	-3.1824	-1.04058	-0.383322	-1.90418	-1.27197	-0.423056	-0.67391	-2.27868	-0.958303	-1.77131	-0.334207	-0.704343	0.514181	-1.50701	-1.46254	-0.802143	-2.01661	-3.04821	-2.1762	-1.77299	-1.91327	-0.168787	-1.19501	-2.08587	-1.84695	-2.06288	-2.63705	-2.87835	-0.582897	-2.30094	-1.95257	-2.69036	-3.86548	-1.22136	-0.922836	-2.38334					11	11	6	50	50	29.8	28.521
-2.56243	-2.89756	-2.711	-3.06162	-5.35207	-2.60509	-5.49835	-2.85732	-7.21487	-2.52572	-6.32643	-2.79711	-2.81113	-2.66031	-2.98864	-2.831	-2.85982	-2.2162	-2.46807	-2.33182	-7.0236	-7.0105	-5.40337	-2.70259	-2.60064	-6.32003	-2.54321	-2.90281	-2.91871	-2.91559	-5.9025	-5.98355	-5.23438	-3.62472	-5.24888	-4.81483	-3.03636	-2.49698	-2.72314					4	4	4	6.7	6.7	6.7	70.577
-0.027379	-0.364887	-1.63877	0.712528	-0.4349	-0.0703735	-0.132074	0.451557	-0.64621	0.399008	-0.183958	0.86294	-1.57441	0.766559	1.75021	0.401644	0.0299397	-0.999589	-1.18895	0.200603	-0.479654	1.03262	-0.674463	0.666337	-1.15422	0.0229473	-0.881306	-0.421186	-0.146996	0.295662	-5.79396	2.46041	0.493818	-0.744699	-6.2684	-0.769949	1.36543	-0.74782	-1.55542					9	9	9	73.3	73.3	73.3	15.892
-2.13519	-5.40394	-2.29573	-2.36934	-2.34172	-1.23036	-6.69954	-2.31959	-2.20094	-1.73472	-6.34848	-2.03528	-5.916	-1.75678	-1.85085	-2.63349	-5.80182	-2.15474	-1.70635	-1.5417	-6.32831	-1.38021	-5.03112	-1.92587	-6.45045	-1.58694	-2.96076	-5.99545	-1.43365	-3.00857	-4.1532	-4.95536	-6.32108	-6.89404	-3.46421	-5.40543	-1.8713	-2.10984	-5.39335					7	6	6	44.2	38.7	38.7	22.11
-1.86305	-1.56004	-1.74148	-2.35494	-1.61901	-1.71645	-2.41001	-2.40311	-1.55878	-0.934811	-2.27055	-1.20958	-0.107268	-1.65545	-0.66524	-0.653685	-2.3513	-0.748578	-1.14196	-1.36113	-0.874134	-1.02695	-1.10786	-1.80618	-1.45447	-1.29794	-1.78644	-1.84681	-1.36077	-1.49305	-2.92937	-0.827824	-1.04411	-1.77793	-2.39638	-2.22036	-2.02975	-1.6972	-7.17851					8	8	8	28.1	28.1	28.1	40.234
-1.07154	-1.35913	-2.65059	-1.97084	-1.2282	-1.41636	-1.06413	-1.67751	-1.89426	-1.858	-2.14154	-1.91062	-1.69822	-2.38746	-5.27524	-2.41145	-2.30315	-1.97428	-2.17309	-0.896103	-2.06778	-1.70585	-6.51571	-6.25008	-2.0892	-1.66353	-6.42382	-1.65643	-1.58258	-4.48056	-6.29189	-6.18852	-2.40434	-1.66582	-2.32209	-1.81329	-2.39528	-1.98093	-6.50133					2	2	2	39.8	39.8	39.8	10.678
-1.75126	-2.65439	-2.34076	-2.33933	-2.0691	-2.18227	-1.59555	-1.92938	-1.77995	-2.16199	-2.17852	-2.0333	-1.84403	-2.20666	-1.99091	-2.12231	-1.92834	-1.93025	-2.15097	-1.84398	-2.18446	-3.29012	-2.01966	-2.08292	-2.50565	-2.05713	-1.99444	-2.37654	-2.38593	-3.52566	-4.59313	-1.88052	-7.16759	-2.41341	-2.90843	-2.50415	-2.63628	-2.16705	-2.72688					5	5	5	18.5	18.5	18.5	37.465
-3.45461	-3.25348	-3.66229	-3.66524	-6.07474	-3.34632	-5.4951	-3.33623	-3.54198	-3.302	-3.53323	-3.41054	-3.20783	-3.49793	-3.33924	-3.50767	-3.06198	-3.19572	-4.65127	-3.46883	-3.10019	-3.37619	-3.25651	-6.17462	-3.44387	-3.08901	-6.55573	-4.57453	-5.09294	-5.34958	-3.92158	-5.17242	-5.88876	-2.35584	-6.17445	-6.26422	-5.34943	-3.08589	-3.26072					3	3	3	7.6	7.6	7.6	104.62
-5.19919	-3.69917	-3.8748	-3.79811	-4.21698	-3.31494	-3.29331	-3.84637	-5.59995	-5.88626	-2.05915	-3.02123	-4.44938	-3.12589	-2.54125	-3.50175	-4.95394	-3.02662	-3.35679	-3.25999	-3.29814	-3.27908	-5.72787	-2.99601	-6.05684	-7.64885	-4.28385	-4.50262	-3.32321	-3.72291	-4.19644	-3.54238	-3.69276	-6.86446	-4.1279	-4.14024	-6.78837	-3.00673	-8.02153					3	3	3	22.5	22.5	22.5	20.193
-2.98645	-5.06139	-3.18391	-3.16194	-2.40317	-2.24988	-7.04901	-3.27144	-4.30742	-3.14592	-3.33256	-3.72523	-4.06867	-3.4231	-3.55151	-3.25403	-2.65274	-3.15965	-3.11891	-2.96073	-4.31269	-6.99786	-5.56882	-3.63197	-5.02956	-2.60558	-2.6291	-5.54218	-2.8389	-2.72747	-6.16893	-3.27926	-4.42532	-2.81191	-7.30386	-6.90936	-2.71913	-4.17498	-5.15491					3	3	3	12.6	12.6	12.6	33.348
-4.99137	-4.10373	-4.28762	0.566444	-5.54647	-4.18176	-4.88411	-5.7613	-3.19978	-2.02792	-3.42222	-2.25117	-6.36093	0.426591	-5.78044	-4.8028	-3.89057	-4.49363	2.27117	-2.36672	-4.15081	-2.77102	-5.21573	-1.76665	-2.78743	-3.90205	-3.78485	-4.37094	-4.46935	-2.68187	-5.11248	-5.10997	-3.48885	-6.36591	-5.26721	-4.77437	-2.85277	-4.18658	-2.74265					5	5	5	41.7	41.7	41.7	11.367
-3.54663	-5.96364	-3.51487	-6.28799	-3.57869	-2.78859	-5.08039	-3.55546	-1.86472	-3.36932	-3.5587	-4.23998	-3.25959	-4.32468	-2.39811	-3.71067	-3.62732	-3.47638	-2.05607	-5.09772	-6.12732	-4.56572	-3.93994	-4.47993	-6.84103	-6.41104	-3.588	-6.06109	-1.73207	-4.32184	-4.82572	-4.98686	-3.9809	-5.26179	-1.67968	-5.60709	-4.38613	-4.36842	-6.86347					10	10	10	24.2	24.2	24.2	69.284
-5.54484	-2.52494	-7.0349	-2.50676	-2.67552	-2.05499	-6.03482	-4.56196	-2.25407	-2.33976	-6.15196	-5.854	-2.24632	-2.05976	-5.70071	-1.52066	-1.79766	-2.2461	-1.9902	-2.13359	-5.87571	-2.63104	-5.27167	-2.44494	-6.97638	-5.60941	-2.33416	-5.11772	-2.77873	-2.89062	-7.59107	-2.52628	-4.89489	-2.13935	-5.60504	-1.77851	-6.99555	-4.95477	-4.8884					7	7	7	6.9	6.9	6.9	159.69
-5.47917	-1.12324	-2.2164	-2.28861	-1.92333	-1.1836	-1.679	-6.39733	-5.4158	-2.48099	-3.74591	-2.28359	-1.723	-2.17424	-2.02329	-1.70862	-2.15812	-2.16742	-6.54137	-2.30733	-7.01445	-5.77745	-1.71212	-7.04108	-1.77594	-6.04161	-2.00429	-5.58501	-1.40113	-2.48991	-6.83897	-1.92966	-3.64227	-1.70976	-2.26437	-1.64746	-6.99568	-4.33372	-7.57757					6	6	6	26.1	26.1	26.1	30.57
0.0913382	-0.0636978	-0.677887	0.156364	-0.0545692	0.120459	0.151409	0.188929	-0.130112	0.297159	-0.32806	0.154242	0.428576	-0.0791845	0.432445	1.56866	0.296406	0.0735903	0.0311718	0.0796375	0.172943	0	-0.46888	0.0175886	0.143423	0.513947	0.523607	-0.222425	0.0333042	-0.737309	-4.13478	-0.149664	-0.282997	0.265474	-0.278088	0.104431	-0.107756	-3.69941	-0.768717					3	3	3	2.1	2.1	2.1	218.12
-2.94177	-5.69357	-4.19597	-1.93572	-1.92597	-3.65028	-2.97872	-5.31521	-2.99607	-4.65005	-5.18323	-3.43028	-3.28252	-3.02868	-3.41096	-2.73203	-3.20285	-2.03933	-2.24242	-4.38819	-4.50124	-3.14935	-6.48109	-3.2218	-6.54736	-4.78656	-2.78772	-6.11773	-6.96272	-6.03178	-6.60729	-2.91661	-3.30952	-2.60983	-6.25285	-3.41542	-5.58115	-7.10113	-2.21781					5	5	5	4.7	4.7	4.7	138.94
-2.05172	-4.45067	-1.66665	-6.05743	-1.72706	-2.34356	-3.47136	-2.00902	-2.55205	-0.838432	-4.87295	-2.41804	-5.64785	-2.03744	-2.08312	-2.72175	-1.14878	-1.212	-2.46784	-2.04761	-5.6097	-3.9842	-6.0116	-3.15243	-3.11221	-2.44804	-2.22337	-4.10033	-1.87707	-5.88343	-2.54455	-3.62011	-6.53624	-2.37555	-4.47581	-3.13372	-6.88165	-1.12644	-1.82791					5	5	5	71.4	71.4	71.4	15.936
1.2217	1.01517	-0.310711	2.02028	-0.050848	0.843758	1.49256	2.14265	1.45516	2.50859	3.66822	2.62276	0.563825	2.76914	2.19674	1.24492	1.37391	1.38447	1.6211	2.7143	1.39903	2.5016	1.03221	2.20313	0.445505	1.79279	1.1569	0.959421	0.83106	1.06601	-2.32335	2.59904	1.23698	0.52836	-1.91434	-0.075367	2.78965	0.712307	2.22758					76	76	76	33.5	33.5	33.5	331.77
-6.87193	-5.53649	-6.39024	-5.41689	-5.2375	-4.07868	-6.0059	-5.95987	-3.64642	-3.57888	-4.41395	-4.67723	-4.81255	-4.15447	-3.69378	-3.17222	-3.31998	-5.75941	-1.56606	-4.52165	-4.98821	-5.64225	-5.20781	-5.44336	-3.23479	-4.28565	-3.62326	-5.46665	-4.6854	-3.72421	-5.50984	-6.27434	-6.20707	-3.092	-5.38804	-6.01623	-6.56987	-2.88026	-6.59947					4	4	4	15.6	15.6	15.6	51.026
-1.11462	-0.964769	-0.705698	2.09327	-0.667807	-1.21215	-2.16576	-0.82173	-0.685015	-0.49452	-0.932495	-0.526447	0.894723	0.330016	-0.439338	-0.84923	-0.105621	-0.58776	3.41035	0.000980377	-1.15973	-0.406395	-0.872412	-0.182017	-1.01097	-1.50025	-1.5985	-1.28994	-1.1496	-1.1197	-3.03011	-0.746382	-0.760191	-0.892733	-1.76402	-2.42492	0.426807	-0.792133	-1.48941					9	9	4	41.9	41.9	16.7	37.654
-0.423839	-1.4207	-2.79368	0.611115	-1.14991	-0.694462	0.127464	0.970589	0.374195	1.03036	3.65897	1.32058	-1.33219	1.73428	1.09699	0.176378	-0.590864	-0.0277262	-0.179611	1.67433	0.0242634	1.29436	-0.293173	0.850366	-1.31927	0.684814	-0.0150356	0.0823593	-0.740744	-1.46877	-2.48473	1.24109	-0.531597	-1.60719	-1.58973	-2.07422	1.23394	-1.00528	1.60989					26	26	26	50.1	50.1	50.1	81.744
-0.856629	-1.95418	-5.24398	-1.86185	-2.14555	-1.62281	-1.70282	-0.861326	-1.36208	-0.972666	0.458889	0.370398	-1.99456	-1.50556	-1.15321	-2.31525	-1.87794	-1.05703	-0.863596	-0.0454464	-0.915913	-0.212803	-1.7503	-0.139359	-6.53874	-0.873791	-1.83166	-0.974276	-0.893112	-2.20981	-4.57518	-0.332474	-2.50386	-2.04208	-3.78663	-4.97169	-0.00444221	-2.62247	-1.52613					6	6	6	20.7	20.7	20.7	46.276
-2.66699	-2.81621	-2.95824	-3.04695	-2.23392	-2.60193	-2.1668	-2.41207	-2.79036	-2.68662	-2.98866	-2.40977	-5.55655	-3.14756	-3.0324	-2.35884	-2.81044	-2.60238	-2.78122	-2.32984	-2.77614	-2.74613	-2.9748	-4.20989	-2.80295	-2.66491	-2.1062	-6.37436	-6.28855	-6.66483	-6.58594	-1.92562	-4.07274	-6.20651	-7.73685	-2.69401	-2.9263	-2.67709	-2.97601					7	7	7	6.6	6.6	6.6	212.48
-3.26884	-5.87658	-2.63061	-5.36202	-5.3045	-5.16122	-5.60366	-3.49888	-4.9533	-3.7435	-4.91568	-2.40364	-3.50693	-3.06793	-2.91598	-4.38003	-3.75353	-3.47468	-4.84686	-3.06953	-5.64893	-2.84281	-4.90145	-2.88313	-6.20282	-5.78942	-3.61802	-6.8481	-3.36566	-7.87579	-3.73225	-3.13666	-3.56565	-6.4369	-5.08562	-5.81183	-4.25853	-4.63186	-7.18736					2	2	2	10.1	10.1	10.1	35.634
0.318912	-0.480196	-4.59205	0.316324	-1.50592	-0.015707	-0.464489	-0.220793	0.222555	0.926132	0.714872	1.80673	-1.3138	1.85908	3.21202	-1.2604	0.413994	0.664334	0.882629	1.59402	0.0298309	1.68264	-1.01134	1.92698	-0.691088	-0.472651	0.228693	0.137266	0.408037	0.257915	-0.752501	2.64013	0.0718861	-1.36172	-6.02199	-1.5383	1.044	0.417492	-1.81434					17	17	8	47.4	47.4	26.2	44.564
-0.910033	-1.24207	-1.47842	-1.59828	-0.893387	-0.788382	-1.02646	-1.03885	-0.740999	-0.704584	-1.97678	-1.14207	-1.07351	-0.784989	-1.09837	-0.50001	-1.35329	-1.54223	-0.919437	-1.53521	-1.40293	-1.59037	-4.09327	-1.69871	-0.922728	-1.48072	-1.19606	-1.73447	-1.28663	-6.73733	-2.37262	-1.02827	-2.05565	-1.42839	-6.28108	-1.36477	-1.55914	-1.63471	-1.73682					6	6	6	12.1	12.1	12.1	56.782
-2.53738	-5.88242	-5.21854	-5.66836	-5.75528	-2.41747	-3.49183	-5.12168	-4.82186	-2.01652	-2.65681	-2.0796	-4.87233	-2.47472	-2.58765	-1.86919	-2.50906	-5.40046	-4.83828	-6.12169	-4.95632	-3.96013	-5.52741	-8.03951	-2.52058	-4.14182	-6.21785	-4.6563	-2.40058	-2.81715	-3.13592	-4.75397	-3.88222	-5.52211	-4.13989	-6.92736	-5.33233	-6.35572	-3.909					4	4	4	26.6	26.6	26.6	26.922
-2.25892	-6.78753	-6.69886	-2.44428	-1.90782	-2.19767	-2.33934	-3.49626	-6.4658	-5.54836	-2.40435	-2.17743	-2.23138	-2.15559	-2.28063	-2.50312	-1.82879	-5.38388	-1.97363	-6.44838	-6.39509	-5.39436	-7.5478	-3.89646	-2.42957	-5.48701	-2.00938	-2.68619	-2.11725	-3.75826	-5.47488	-6.00679	-3.86513	-2.33126	-5.20692	-2.77158	-5.31699	-4.97991	-4.46513					2	2	2	15.3	15.3	15.3	36.915
-3.04494	-5.68295	-7.72742	-3.56609	-6.09779	-3.12479	-5.4326	-3.07098	-2.85026	-3.07712	-2.45664	-1.3298	-5.26389	-2.61197	-0.443046	-6.74838	-3.36623	-3.55444	-3.10911	-1.58198	-2.95406	-2.05117	-4.53844	-2.62405	-4.57815	-6.57034	-5.49055	-4.22421	-3.38542	-4.59844	-6.22947	-1.62685	-6.70897	-3.48769	-6.96677	-5.72408	-2.75614	-4.17351	-5.55874					10	10	10	9	9	9	161.1
-1.48756	-3.25578	0.0614834	-1.15069	-1.6411	-0.100475	-2.38525	-1.3583	-1.99939	0.415947	-2.36345	-1.36584	-2.31496	0.0619555	-1.31571	-1.13048	-0.52487	-0.849751	-2.58777	-0.987368	-1.89103	-6.40243	-4.9828	-2.30072	-2.84352	-0.924526	-1.75814	-2.77753	-0.106606	-3.00587	-6.39149	-1.65042	-2.56229	-0.189096	-7.71412	-2.28938	-1.66265	-0.226572	-2.21582					7	7	7	58.7	58.7	58.7	22.119
-3.58521	-4.74799	-4.11773	-4.82228	-2.2901	-7.99015	-5.437	-5.29485	-7.32468	-1.90006	-5.75028	-2.33603	-5.86729	-2.2867	-4.40482	-2.14885	-2.1047	-5.67957	-4.59249	-5.53348	-7.47176	-5.97454	-2.33392	-1.99587	-5.13969	-2.64668	-2.21112	-7.1218	-5.86831	-2.84963	-8.67762	-2.23501	-3.8928	-5.59419	-5.27943	-5.34583	-4.97104	-7.14251	-7.06083					5	5	5	6.1	6.1	6.1	104.78
-2.74217	-3.05802	-2.98673	-3.54755	-3.07233	-2.93294	-2.9853	-2.96552	-2.48941	-3.06089	-4.22733	-2.84147	-5.48439	-2.45066	-6.27493	-2.69964	-2.19477	-6.77807	-1.99102	-2.79965	-6.78172	-3.13832	-3.27484	-3.3763	-5.83089	-3.29351	-4.01296	-5.63656	-5.9319	-6.86015	-6.10989	-2.70131	-3.71882	-5.15826	-5.29637	-7.74117	-4.93814	-3.42396	-8.31136					7	7	7	16.7	16.7	16.7	57.116
-6.08043	-4.57095	-3.03633	-3.27868	-2.38546	-2.53872	-2.44827	-3.80943	-3.90659	-7.01585	-3.40217	-3.26719	-3.09568	-3.11359	-3.31767	-2.55534	-2.53753	-3.146	-3.08356	-2.23277	-4.68686	-2.92161	-4.05262	-2.95539	-2.84497	-6.83891	-6.55525	-4.63396	-6.5525	-3.17441	-4.00588	-5.90862	-5.00494	-2.78202	-7.83515	-3.27191	-7.74522	-5.60031	-5.62677					4	4	4	8	8	8	87.445
-0.619887	-0.120506	-7.37246	0.359388	-0.0591946	0.830614	-0.711948	0.17099	-0.224308	1.23571	0.382496	1.1209	-0.00260067	1.5229	-0.878217	1.11937	2.38689	-0.143893	-0.497341	1.1731	-0.320705	1.71172	1.09847	1.68703	-0.150745	-0.361038	-0.0811977	0.0440388	0.194506	-0.259668	-7.09462	0.22739	0.384504	-0.337639	-2.79413	-0.398455	1.43728	-0.825418	-1.27197					3	3	3	25.5	25.5	25.5	11.284
-1.78486	-6.5854	-3.58416	-2.29976	-5.63688	-1.76247	-2.30095	-2.22096	-1.94069	-1.99851	-1.54715	0.173794	-2.943	-0.688865	-0.981767	-5.83605	-0.945459	-6.3502	-2.0716	-0.290422	-1.95318	-0.0446224	-2.33029	-0.124084	-5.6427	-2.26772	-2.25498	-1.77285	-1.79609	-6.03918	-5.45376	-1.77654	-1.94109	-2.52054	-6.04193	-6.3333	-1.14646	-7.08894	-2.27348					3	3	3	39.8	39.8	39.8	11.578
-0.815984	-2.06645	-4.88632	-2.12166	-2.10228	-1.80153	-2.27506	-1.42141	-1.87414	-1.14474	-1.20609	-0.508757	-2.3224	-1.35386	-1.82189	-2.51121	-1.58622	-1.99938	-1.40969	-0.628525	-2.00286	-0.786228	-2.00758	-1.00965	-2.47911	-1.92252	-2.7394	-2.03872	-2.00416	-2.26869	-7.26242	-1.50174	-1.7307	-2.58592	-7.39226	-2.82305	-1.00732	-6.01832	-1.11077					12	12	12	27.1	27.1	27.1	76.631
-7.02584	-3.12133	-5.03142	-2.1156	-4.61471	-5.19382	-1.95138	-1.86199	-1.09986	-1.00696	-0.725222	-0.93578	-7.46057	0.484902	-1.3594	-2.42577	-1.49603	-2.029	-2.03379	-0.129879	-4.35105	-1.75022	-2.10667	-1.74314	-7.70598	-1.61486	-2.29625	-6.61586	-5.65939	-2.76821	-5.97831	-2.23984	-3.97515	-6.68225	-5.5036	-5.14882	-1.40821	-2.2944	-2.07711					12	12	12	24.1	24.1	24.1	80.496
-0.0176573	-0.426113	-3.26918	0.0645847	-0.731998	0.564102	-0.73465	-0.235361	-0.2952	0.206377	0.673849	1.67559	-1.08769	0.553399	1.42076	-1.57759	-0.00912094	0.722545	0.0792866	1.08227	-0.00105667	1.64779	-0.300728	1.47956	-1.18375	-0.186035	-0.481119	0.0771713	0.717726	-0.397007	-6.79619	0.865368	-0.0350647	-0.668856	-6.79582	-0.666693	0.720451	-2.78143	-0.243176					15	15	15	48.3	48.3	48.3	27.679
-1.62959	-5.18163	-1.88574	-1.17345	-1.21953	-0.724371	-1.64844	-1.091	-1.53177	-1.31096	-1.58152	-0.441919	-2.40935	-1.03464	-0.713675	-0.980469	-1.74897	-2.30861	-0.853912	-0.777845	-4.91644	-0.0977821	-2.07351	-0.0100183	-1.72394	-1.52649	-7.51573	-5.3706	-0.758171	-5.20493	-5.03092	-5.26864	-0.65201	-5.73241	-7.2986	-1.87348	-0.88266	-0.998402	-0.328848					3	3	3	44.7	44.7	44.7	77.038
-4.6678	-4.73552	-6.0557	-2.957	-6.41253	-6.97587	-2.01386	-3.16784	-4.83269	0.106785	-6.48857	-1.85559	-5.789	1.57314	-4.21897	-5.45149	-5.03438	-5.40235	0.473753	-2.38238	-2.54366	-4.65148	-5.31162	-3.23259	-3.03396	-2.94222	-6.24942	-4.2481	-6.58367	-5.71548	-7.1317	-3.90744	-3.61541	-6.4335	-5.73234	-5.1782	-2.8247	-4.20332	-7.40405					12	12	12	40.5	40.5	40.5	38.714
-1.69654	-3.66678	-6.37208	-3.88551	-3.84727	-2.08251	-2.6362	-0.658066	-1.16838	-0.340322	-0.109972	0.296724	-2.6874	0.376544	0.744388	-1.86716	-1.5301	-1.46698	-1.1747	-0.208929	-1.01639	-0.198187	-2.09505	-0.267333	-6.64304	-1.31826	-2.19802	-1.97932	-2.63614	-2.44898	-6.4225	0.56838	-0.948484	-2.77677	-6.00332	-6.93312	-0.327272	-1.67895	-1.65753					11	11	11	35.9	35.9	35.9	40.411
-1.86671	-1.87945	-1.83347	-1.86603	-1.70296	-0.46249	-1.37758	-1.43476	-1.66517	-1.34695	-0.848808	-0.661186	-7.39232	-1.16277	-1.15874	-2.15119	-1.47186	-1.40002	-1.3377	-0.220549	-5.73088	-0.728058	-3.59635	-4.6296	-5.79133	-1.35445	-2.48567	-1.85665	-1.14984	-1.74598	-5.19886	-1.86045	-7.23109	-5.01672	-3.73385	-2.19218	-1.6172	-4.1087	-7.30631					4	4	4	34.3	34.3	34.3	11.737
-7.39731	-3.90791	-1.74907	-1.1755	-4.4165	-5.07407	-6.09751	-6.84235	-6.05399	-1.10859	-3.81314	-2.0802	-8.18259	-1.05844	-1.09306	-3.93067	-7.06014	-4.39448	-0.996836	-5.13559	-5.23198	-6.38813	-0.903784	-1.11925	-5.04742	-4.0701	-6.29474	-0.585741	-5.13556	-6.36865	-5.12943	-6.04385	-5.04523	-6.71336	-4.73062	-4.16335	-5.28676	-4.09416	-8.26569					3	3	3	35.4	35.4	35.4	14.436
[truncated: 17 more columns]
