# Supplementary material for: Typhoid toxin of Salmonella Typhi elicits host antimicrobial response during acute typhoid fever
Source: EMBO Mol Med. 2025 Dec 1;18(1):187–216. doi: 10.1038/s44321-025-00347-8 (PMC12808722; doi:10.1038/s44321-025-00347-8)
Supplement: Supplementary file 5 — Source data Fig. 2 [file 44321_2025_347_MOESM5_ESM.zip]

Archive with 86 entries (74 files):
- SD for Fig 2/
- __MACOSX/._SD for Fig 2
- SD for Fig 2/.DS_Store
- __MACOSX/SD for Fig 2/._.DS_Store
- SD for Fig 2/2G/
- __MACOSX/SD for Fig 2/._2G
- SD for Fig 2/2H/
- __MACOSX/SD for Fig 2/._2H
- SD for Fig 2/2A/
- __MACOSX/SD for Fig 2/._2A
- SD for Fig 2/2F/
- __MACOSX/SD for Fig 2/._2F
- SD for Fig 2/2C/
- __MACOSX/SD for Fig 2/._2C
- SD for Fig 2/2D/
- __MACOSX/SD for Fig 2/._2D
- SD for Fig 2/2E/
- __MACOSX/SD for Fig 2/._2E
- SD for Fig 2/2B/
- __MACOSX/SD for Fig 2/._2B
- SD for Fig 2/2G/Fig 2G.xlsx
- __MACOSX/SD for Fig 2/2G/._Fig 2G.xlsx
- SD for Fig 2/2G/.DS_Store
- __MACOSX/SD for Fig 2/2G/._.DS_Store
- SD for Fig 2/2H/.DS_Store
- __MACOSX/SD for Fig 2/2H/._.DS_Store
- SD for Fig 2/2H/Fig 2H.xlsx
- __MACOSX/SD for Fig 2/2H/._Fig 2H.xlsx
- SD for Fig 2/2A/.DS_Store
- __MACOSX/SD for Fig 2/2A/._.DS_Store
- SD for Fig 2/2A/2A (right panel) /
- __MACOSX/SD for Fig 2/2A/._2A (right panel) 
- SD for Fig 2/2A/2A (left panel)/
- __MACOSX/SD for Fig 2/2A/._2A (left panel)
- SD for Fig 2/2A/2A (middle panel)/
- __MACOSX/SD for Fig 2/2A/._2A (middle panel)
- SD for Fig 2/2F/2F (top panel).tif
- __MACOSX/SD for Fig 2/2F/._2F (top panel).tif
- SD for Fig 2/2F/README 2F.xlsx
- __MACOSX/SD for Fig 2/2F/._README 2F.xlsx
- SD for Fig 2/2F/.DS_Store
- __MACOSX/SD for Fig 2/2F/._.DS_Store
- SD for Fig 2/2F/2F (bottom panel).tif
- __MACOSX/SD for Fig 2/2F/._2F (bottom panel).tif
- SD for Fig 2/2F/.smbdeleteAAAc8283b7007aa676.pdf
- __MACOSX/SD for Fig 2/2F/._.smbdeleteAAAc8283b7007aa676.pdf
- SD for Fig 2/2C/.DS_Store
- __MACOSX/SD for Fig 2/2C/._.DS_Store
- SD for Fig 2/2C/Fig2C.xlsx
- __MACOSX/SD for Fig 2/2C/._Fig2C.xlsx
- SD for Fig 2/2D/.DS_Store
- __MACOSX/SD for Fig 2/2D/._.DS_Store
- SD for Fig 2/2D/Fig2D.xlsx
- __MACOSX/SD for Fig 2/2D/._Fig2D.xlsx
- SD for Fig 2/2E/Fig 2E.xlsx
- __MACOSX/SD for Fig 2/2E/._Fig 2E.xlsx
- SD for Fig 2/2B/.DS_Store
- __MACOSX/SD for Fig 2/2B/._.DS_Store
- SD for Fig 2/2B/~$Fig2B Final Data points for submission .xlsx
- __MACOSX/SD for Fig 2/2B/._~$Fig2B Final Data points for submission .xlsx
- SD for Fig 2/2B/Fig2B.xlsx
- __MACOSX/SD for Fig 2/2B/._Fig2B.xlsx
- SD for Fig 2/2A/2A (right panel) /README.xlsx
- __MACOSX/SD for Fig 2/2A/2A (right panel) /._README.xlsx
- SD for Fig 2/2A/2A (right panel) /2A (HQ).tif
- __MACOSX/SD for Fig 2/2A/2A (right panel) /._2A (HQ).tif
- SD for Fig 2/2A/2A (right panel) /README.txt
- __MACOSX/SD for Fig 2/2A/2A (right panel) /._README.txt
- SD for Fig 2/2A/2A (right panel) /2A (HQ).nd2
- __MACOSX/SD for Fig 2/2A/2A (right panel) /._2A (HQ).nd2
- SD for Fig 2/2A/2A (left panel)/2A (unt).nd2
- __MACOSX/SD for Fig 2/2A/2A (left panel)/._2A (unt).nd2
- SD for Fig 2/2A/2A (left panel)/2A (unt).tif
- __MACOSX/SD for Fig 2/2A/2A (left panel)/._2A (unt).tif
- SD for Fig 2/2A/2A (left panel)/README.xlsx
- __MACOSX/SD for Fig 2/2A/2A (left panel)/._README.xlsx
- SD for Fig 2/2A/2A (left panel)/README.txt
- __MACOSX/SD for Fig 2/2A/2A (left panel)/._README.txt
- SD for Fig 2/2A/2A (middle panel)/2A (TT).nd2
- __MACOSX/SD for Fig 2/2A/2A (middle panel)/._2A (TT).nd2
- SD for Fig 2/2A/2A (middle panel)/2A (TT).tif
- __MACOSX/SD for Fig 2/2A/2A (middle panel)/._2A (TT).tif
- SD for Fig 2/2A/2A (middle panel)/README.xlsx
- __MACOSX/SD for Fig 2/2A/2A (middle panel)/._README.xlsx
- SD for Fig 2/2A/2A (middle panel)/README.txt
- __MACOSX/SD for Fig 2/2A/2A (middle panel)/._README.txt
