# Supplementary material for: Typhoid toxin of Salmonella Typhi elicits host antimicrobial response during acute typhoid fever
Source: EMBO Mol Med. 2025 Dec 1;18(1):187–216. doi: 10.1038/s44321-025-00347-8 (PMC12808722; doi:10.1038/s44321-025-00347-8)
Supplement: Supplementary file 5 — Source data Fig. 2 [file 44321_2025_347_MOESM5_ESM.zip › SD for Fig 2/2G/Fig 2G.xlsx]

## Sheet: Raw Data 
SmWT
APOC3	n=1	n=2	n=3
	84.4444	85	81.8898				APOC3
	86.3636	83.0508	64.9123				SmWT	SmdcdtB	pTrc
	73.0769	42.268	63.0631			n=1	81.295	3.88526	90.2751
Average	81.295	70.1063	69.955			n=2	70.1063	18.6906	72.4444
						n=3	69.955	34.5366	86.1823
						Average	73.7854	19.0375	82.9673
						SEM	3.75503	8.84999	5.39245
SmdcdtB
APOC3	n=1	n=2	n=3
	1.88679	17.4387	33.8182
	3.33333	21.2418	36.4583
	6.43564	17.3913	33.3333
Average	3.88526	18.6906	34.5366
						Statistical Analysis
						Tukey's multiple comparisons test	Mean diff.	95.00% CI of diff.	Below threshold?	Summary	Adjusted P Value
						SmWT vs. SmdcdtB	44.06	12.58 to 75.55	Yes	*	0.0121	A-B
						SmWT vs. pTrc	-24.68	-56.16 to 6.804	No	ns	0.1152	A-C
						SmdcdtB vs. pTrc	-68.74	-100.2 to -37.26	Yes	**	0.0013	B-C
pTrc-cdtB-WT
APOC3	n=1	n=2	n=3
	83.8462	100	64.1026
	95.3125	84	100
	91.6667	33.3333	94.4444
Average	90.2751	72.4444	86.1823

## Sheet: Stats
Table Analyzed	%APOC3+
Data sets analyzed	A-C
Distribution assumption	Normal (Gaussian)
ANOVA summary
F	23.04
P value	0.0015
P value summary	**
Significant diff. among means (P < 0.05)?	Yes
R squared	0.8848
Brown-Forsythe test
F (DFn, DFd)	0.8586 (2, 6)
P value	0.47
P value summary	ns
Are SDs significantly different (P < 0.05)?	No
Bartlett's test
Bartlett's statistic (corrected)
P value
P value summary
Are SDs significantly different (P < 0.05)?
ANOVA table	SS	DF	MS	F (DFn, DFd)	P value
Treatment (between columns)	7276	2	3638	F (2, 6) = 23.04	P=0.0015
Residual (within columns)	947.6	6	157.9
Total	8224	8
Data summary
Number of treatments (columns)	3
Number of values (total)	9
Number of families	1
Number of comparisons per family	3
Alpha	0.05
Tukey's multiple comparisons test	Mean diff.	95.00% CI of diff.	Below threshold?	Summary	Adjusted P Value
SmWT vs. SmdcdtB	44.06	12.58 to 75.55	Yes	*	0.0121	A-B
SmWT vs. pTrc	-24.68	-56.16 to 6.804	No	ns	0.1152	A-C
SmdcdtB vs. pTrc	-68.74	-100.2 to -37.26	Yes	**	0.0013	B-C
Test details	Mean 1	Mean 2	Mean diff.	SE of diff.	n1	n2	q	DF
SmWT vs. SmdcdtB	65.1	21.04	44.06	10.26	3	3	6.073	6
SmWT vs. pTrc	65.1	89.78	-24.68	10.26	3	3	3.401	6
SmdcdtB vs. pTrc	21.04	89.78	-68.74	10.26	3	3	9.474	6
Compact letter display
pTrc	A
SmWT	A
SmdcdtB	B
