# Supplementary material for: Typhoid toxin of Salmonella Typhi elicits host antimicrobial response during acute typhoid fever
Source: EMBO Mol Med. 2025 Dec 1;18(1):187–216. doi: 10.1038/s44321-025-00347-8 (PMC12808722; doi:10.1038/s44321-025-00347-8)
Supplement: Supplementary file 5 — Source data Fig. 2 [file 44321_2025_347_MOESM5_ESM.zip › SD for Fig 2/2H/Fig 2H.xlsx]

## Sheet: Raw data
SmWT
gH	n=1	n=2	n=3
	89.2308	36.1233	95.4545				SmWT	smdcdtB	smpTrc
	95.5556	27.5591	100			n=1	92.3929	3.11083	76.1646
	95.4545	47.3684	100			n=2	39.1255	12.0084	91.6667
	93.8776	48.6486				n=3	98.4848	30.6503	59.0016
	92.3077	35.9281				Average	76.6677	15.2565	75.6109
	87.931					SEM	18.8533	8.11414	9.43366
Average	92.3929	39.1255	98.4848
						Statistical Analysis
SmdcdtB						Tukey's multiple comparisons test	Mean diff.	95.00% CI of diff.	Below threshold?	Summary	Adjusted P Value
gH	n=1	n=2	n=4			SmWT vs. SmdcdtB	61.41	4.820 to 118.0	Yes	*	0.0364	A-B
	2.06186	13.8965	23.8806			SmWT vs. pTrc	1.057	-55.53 to 57.65	No	ns	0.9982	A-C
	0.892857	9.85075	29.4737			SmdcdtB vs. pTrc	-60.35	-116.9 to -3.763	Yes	*	0.039	B-C
	2.83019	7.51634	38.5965
	2	16.6667
	4.44444	12.1118
	6.43564
Average	3.11083	12.0084	30.6503
pTrc
gH	n=1	n=2	n=3
	71.4286	100	53.012
	87.5	75	54.7619
	69.5652	100	69.2308
Average	76.1646	91.6667	59.0016

## Sheet: Stats
Table Analyzed	gH2AX
Data sets analyzed	A-C
Distribution assumption	Normal (Gaussian)
ANOVA summary
F	7.266
P value	0.025
P value summary	*
Significant diff. among means (P < 0.05)?	Yes
R squared	0.7078
Brown-Forsythe test
F (DFn, DFd)	0.2843 (2, 6)
P value	0.7621
P value summary	ns
Are SDs significantly different (P < 0.05)?	No
Bartlett's test
Bartlett's statistic (corrected)
P value
P value summary
Are SDs significantly different (P < 0.05)?
ANOVA table	SS	DF	MS	F (DFn, DFd)	P value
Treatment (between columns)	7415	2	3708	F (2, 6) = 7.266	P=0.0250
Residual (within columns)	3062	6	510.3
Total	10477	8
Data summary
Number of treatments (columns)	3
Number of values (total)	9
Number of families	1
Number of comparisons per family	3
Alpha	0.05
Tukey's multiple comparisons test	Mean diff.	95.00% CI of diff.	Below threshold?	Summary	Adjusted P Value
SmWT vs. SmdcdtB	61.41	4.820 to 118.0	Yes	*	0.0364	A-B
SmWT vs. pTrc	1.057	-55.53 to 57.65	No	ns	0.9982	A-C
SmdcdtB vs. pTrc	-60.35	-116.9 to -3.763	Yes	*	0.039	B-C
Test details	Mean 1	Mean 2	Mean diff.	SE of diff.	n1	n2	q	DF
SmWT vs. SmdcdtB	76.67	15.26	61.41	18.44	3	3	4.709	6
SmWT vs. pTrc	76.67	75.61	1.057	18.44	3	3	0.08103	6
SmdcdtB vs. pTrc	15.26	75.61	-60.35	18.44	3	3	4.628	6
Compact letter display
SmWT	A
pTrc	A
SmdcdtB	B
