# Supplementary material for: Typhoid toxin of Salmonella Typhi elicits host antimicrobial response during acute typhoid fever
Source: EMBO Mol Med. 2025 Dec 1;18(1):187–216. doi: 10.1038/s44321-025-00347-8 (PMC12808722; doi:10.1038/s44321-025-00347-8)
Supplement: Supplementary file 5 — Source data Fig. 2 [file 44321_2025_347_MOESM5_ESM.zip › SD for Fig 2/2C/Fig2C.xlsx]

## Sheet: Raw Data
	n=1	n=2	n=3	n=4	n=5			Average	Unt	TxWT	TxHQ
Unt	21.0526	27.9302	9.55882	13.6364	17.284			n=1	27.2972	97.9167	59.2845
	26.3158	33.5793	24.3243	25	26.9231			n=2	26.8601	78.697	33.6219
	57.8947	36.0825	33.8028	64.7059	4.09357			n=3	27.2683	95.4328	39.349
	17.9487	26.3636	53.0303	20.9302	9.52381			n=4	27.7266	83.5053	54.8604
	28.5714	10.3448	15.625	26.087	15.3005			n=5	14.625	80.7931	47.3645
	12			16
Average	27.2972	26.8601	27.2683	27.7266	14.625			Average	24.7554	87.269	46.8961
								SEM	2.53632	3.93449	4.74492
TT	100	78.9976	95.614	100	80
	100	76.0446	94.6565	80	94.7368
	100	76.1671	93.617	57.1429	78.1818			Statistical Analysis
	100	83.0239	96.2617	100	69.5652			Tukey's multiple comparisons test	Mean diff.	95.00% CI of diff.	Below threshold?	Summary	Adjusted P Value
	87.5	79.2517	97.0149	75	81.4815			Unt vs. TT	-62.51	-77.03 to -47.99	Yes	****	<0.0001	A-B
	100			88.8889				Unt vs. HQ	-22.14	-36.66 to -7.621	Yes	**	0.0041	A-C
Average	97.9167	78.697	95.4328	83.5053	80.7931			TT vs. HQ	40.37	25.85 to 54.89	Yes	****	<0.0001	B-C
HQ	60	37.3913	38.6667	52.6316	40.458
	75	34.715	44	75	63.0769
	61.1111	26.4414	49.2063	55	53.4247
	66.6667	35.3846	19.774	59.0909	34.4086
	61.1111	34.1772	45.098	57.8947	45.4545
	31.8182			29.5455
Average	59.2845	33.6219	39.349	54.8604	47.3645

## Sheet: Stats
Table Analyzed	Total BR gH intox_2
Data sets analyzed	A-C
Distribution assumption	Normal (Gaussian)
ANOVA summary
F	67.84
P value	<0.0001
P value summary	****
Significant diff. among means (P < 0.05)?	Yes
R squared	0.9187
Brown-Forsythe test
F (DFn, DFd)	1.271 (2, 12)
P value	0.3157
P value summary	ns
Are SDs significantly different (P < 0.05)?	No
Bartlett's test
Bartlett's statistic (corrected)	1.334
P value	0.5132
P value summary	ns
Are SDs significantly different (P < 0.05)?	No
ANOVA table	SS	DF	MS	F (DFn, DFd)	P value
Treatment (between columns)	10047	2	5023	F (2, 12) = 67.84	P<0.0001
Residual (within columns)	888.5	12	74.05
Total	10935	14
Data summary
Number of treatments (columns)	3
Number of values (total)	15
Number of families	1
Number of comparisons per family	3
Alpha	0.05
Tukey's multiple comparisons test	Mean diff.	95.00% CI of diff.	Below threshold?	Summary	Adjusted P Value
Unt vs. TT	-62.51	-77.03 to -47.99	Yes	****	<0.0001	A-B
Unt vs. HQ	-22.14	-36.66 to -7.621	Yes	**	0.0041	A-C
TT vs. HQ	40.37	25.85 to 54.89	Yes	****	<0.0001	B-C
Test details	Mean 1	Mean 2	Mean diff.	SE of diff.	n1	n2	q	DF
Unt vs. TT	24.76	87.27	-62.51	5.442	5	5	16.24	12
Unt vs. HQ	24.76	46.9	-22.14	5.442	5	5	5.753	12
TT vs. HQ	87.27	46.9	40.37	5.442	5	5	10.49	12
Compact letter display
TT	A
HQ	B
Unt	C
