# Supplementary material for: Typhoid toxin of Salmonella Typhi elicits host antimicrobial response during acute typhoid fever
Source: EMBO Mol Med. 2025 Dec 1;18(1):187–216. doi: 10.1038/s44321-025-00347-8 (PMC12808722; doi:10.1038/s44321-025-00347-8)
Supplement: Supplementary file 5 — Source data Fig. 2 [file 44321_2025_347_MOESM5_ESM.zip › SD for Fig 2/2D/Fig2D.xlsx]

## Sheet: Raw Data
	n=1	n=2	n=3				Average	Unt	TxWT	TxHQ
Unt	52.6316	98.7654	100				n=1	50.8251	0	49.3591
	36.8421	99.2308	100				n=2	98.992	8.80417	90.4474
	57.8947	99.4152	100				n=3	100	30.1213	99.6078
	46.1538	98.0952	100				Average	83.2724	12.9752	79.8048
	71.4286	99.4536	100				SEM	16.2262	8.94187	15.4508
	40
Average	50.8251	98.992	100
	n=1	n=2	n=3				Statistical Analysis
TT	0	2.77778	16				Tukey's multiple comparisons test	Mean diff.	95.00% CI of diff.	Below threshold?	Summary	Adjusted P Value
	0	0	73.6842				Unt vs. TT	70.3	9.860 to 130.7	Yes	*	0.0274	A-B
	0	14.1304	14.5455				Unt vs. HQ	3.468	-56.97 to 63.90	No	ns	0.9831	A-C
	0	18.6916	13.0435				TT vs. HQ	-66.83	-127.3 to -6.393	Yes	*	0.0337	B-C
	0	8.42105	33.3333
	0
Average	0	8.80417	30.1213
	n=1	n=2	n=3
TT	45	60.3053	98.0392
	41.6667	100	100
	55.5556	100	100
	47.619	98.9247	100
	72.2222	93.007	100
	34.0909
Average	49.3591	90.4474	99.6078

## Sheet: Stats
Table Analyzed	Total BR EdU intox_2
Data sets analyzed	A-C
Distribution assumption	Normal (Gaussian)
ANOVA summary
F	8.093
P value	0.0198
P value summary	*
Significant diff. among means (P < 0.05)?	Yes
R squared	0.7296
Brown-Forsythe test
F (DFn, DFd)	0.09586 (2, 6)
P value	0.91
P value summary	ns
Are SDs significantly different (P < 0.05)?	No
Bartlett's test
Bartlett's statistic (corrected)
P value
P value summary
Are SDs significantly different (P < 0.05)?
ANOVA table	SS	DF	MS	F (DFn, DFd)	P value
Treatment (between columns)	9420	2	4710	F (2, 6) = 8.093	P=0.0198
Residual (within columns)	3492	6	582
Total	12912	8
Data summary
Number of treatments (columns)	3
Number of values (total)	9
Number of families	1
Number of comparisons per family	3
Alpha	0.05
Tukey's multiple comparisons test	Mean diff.	95.00% CI of diff.	Below threshold?	Summary	Adjusted P Value
Unt vs. TT	70.3	9.860 to 130.7	Yes	*	0.0274	A-B
Unt vs. HQ	3.468	-56.97 to 63.90	No	ns	0.9831	A-C
TT vs. HQ	-66.83	-127.3 to -6.393	Yes	*	0.0337	B-C
Test details	Mean 1	Mean 2	Mean diff.	SE of diff.	n1	n2	q	DF
Unt vs. TT	83.27	12.98	70.3	19.7	3	3	5.047	6
Unt vs. HQ	83.27	79.8	3.468	19.7	3	3	0.249	6
TT vs. HQ	12.98	79.8	-66.83	19.7	3	3	4.798	6
Compact letter display
Unt	A
HQ	A
TT	B
