# Supplementary material for: Typhoid toxin of Salmonella Typhi elicits host antimicrobial response during acute typhoid fever
Source: EMBO Mol Med. 2025 Dec 1;18(1):187–216. doi: 10.1038/s44321-025-00347-8 (PMC12808722; doi:10.1038/s44321-025-00347-8)
Supplement: Supplementary file 5 — Source data Fig. 2 [file 44321_2025_347_MOESM5_ESM.zip › SD for Fig 2/2E/Fig 2E.xlsx]

## Sheet: Raw Data
								Average cell count
								Untreated	WT	HQ
								524	111.5	382
		OD	Interpolated value ng/ml	ng/ml in 1x	Per cell density
Unt	n=1	1.161	27.368	437.888	0.835663
	n=2	1.04	26.0042	416.068	0.794022			Summary
	n=3	1.1005	26.681	426.896	0.814686				Unt	WT	HQ
WT	n=1	0.448	19.1484	306.374	2.74775			n=1	0.835663	2.74775	1.12296
	n=2	0.502	19.8565	317.704	2.84936			n=2	0.794022	2.84936	1.07339
	n=3	0.475	19.5069	312.111	2.7992			n=3	0.814686	2.7992	1.11754
HQ	n=1	1.112	26.8107	428.971	1.12296			Average	0.814791	2.79877	1.10463
	n=2	1.006	25.6271	410.034	1.07339			SEM	0.0120209	0.0293342	0.0156988
	n=3	1.059	26.2159	426.9	1.11754
							Statistical Analysis
							Tukey's multiple comparisons test	Mean diff.	95.00% CI of diff.	Below threshold?	Summary	Adjusted P Value
							Untreated vs. Toxin-WT	-1.984	-2.073 to -1.895	Yes	****	<0.0001	A-B
							Untreated vs. Toxin-HQ	-0.2898	-0.3785 to -0.2012	Yes	***	0.0001	A-C
							Toxin-WT vs. Toxin-HQ	1.694	1.606 to 1.783	Yes	****	<0.0001	B-C

## Sheet: Stats
ANOVA Results
Table Analyzed	Col: Entering replicate data
Data sets analyzed	A-C
Distribution assumption	Normal (Gaussian)
ANOVA summary
F	2753
P value	<0.0001
P value summary	****
Significant diff. among means (P < 0.05)?	Yes
R squared	0.9989
Brown-Forsythe test
F (DFn, DFd)	0.6695 (2, 6)
P value	0.5464
P value summary	ns
Are SDs significantly different (P < 0.05)?	No
Bartlett's test
Bartlett's statistic (corrected)
P value
P value summary
Are SDs significantly different (P < 0.05)?
ANOVA table	SS	DF	MS	F (DFn, DFd)	P value
Treatment (between columns)	6.89	2	3.445	F (2, 6) = 2753	P<0.0001
Residual (within columns)	0.007509	6	0.001251
Total	6.898	8
Data summary
Number of treatments (columns)	3
Number of values (total)	9
Multiple comparisons
Number of families	1
Number of comparisons per family	3
Alpha	0.05
Tukey's multiple comparisons test	Mean diff.	95.00% CI of diff.	Below threshold?	Summary	Adjusted P Value
Untreated vs. Toxin-WT	-1.984	-2.073 to -1.895	Yes	****	<0.0001	A-B
Untreated vs. Toxin-HQ	-0.2898	-0.3785 to -0.2012	Yes	***	0.0001	A-C
Toxin-WT vs. Toxin-HQ	1.694	1.606 to 1.783	Yes	****	<0.0001	B-C
Test details	Mean 1	Mean 2	Mean diff.	SE of diff.	n1	n2	q	DF
Untreated vs. Toxin-WT	0.8148	2.799	-1.984	0.02888	3	3	97.14	6
Untreated vs. Toxin-HQ	0.8148	1.105	-0.2898	0.02888	3	3	14.19	6
Toxin-WT vs. Toxin-HQ	2.799	1.105	1.694	0.02888	3	3	82.95	6
Compact letter display
Toxin-WT	A
Toxin-HQ	B
Untreated	C
	Untreated	Toxin-WT	Toxin-HQ
Number of values	3	3	3
Minimum	0.794	2.748	1.073
25% Percentile	0.794	2.748	1.073
Median	0.8147	2.799	1.118
75% Percentile	0.8357	2.849	1.123
Maximum	0.8357	2.849	1.123
Mean	0.8148	2.799	1.105
Std. Deviation	0.02082	0.05081	0.02719
Std. Error of Mean	0.01202	0.02933	0.0157
Lower 95% CI	0.7631	2.673	1.037
Upper 95% CI	0.8665	2.925	1.172
