# Supplementary material for: Typhoid toxin of Salmonella Typhi elicits host antimicrobial response during acute typhoid fever
Source: EMBO Mol Med. 2025 Dec 1;18(1):187–216. doi: 10.1038/s44321-025-00347-8 (PMC12808722; doi:10.1038/s44321-025-00347-8)
Supplement: Supplementary file 5 — Source data Fig. 2 [file 44321_2025_347_MOESM5_ESM.zip › SD for Fig 2/2B/Fig2B.xlsx]

## Sheet: Raw Data
	n=1	n=2	n=3	n=4			Average Summary	Untreated	TxWT	TxHQ
Unt	17.6471	4.54545		5.26316			n=1	31.2411	82.3864	34.0019
	22.973	10	16.1538	2.17391			n=2	25.1845	75.388	36.027
	20.1878	41.1765	7.60234	3.0303			n=3	9.41289	83.0696	8.88315
	77.2727	27.907	9.52381	0.462963			n=4	4.94469	76.6601	0.366972
	18.125	43.4783	4.37158	13.7931			Average	17.6958	79.376	19.8198
		24					SEM	6.26334	1.95758	8.95279
Average	31.2411	25.1845	9.41289	4.94469
	n=1	n=2	n=3	n=4
TT	100	75.4177	78.9474	100			Statistical test
	100	76.6017	84.7328	80			Tukey's multiple comparisons test	Mean diff.	95.00% CI of diff.	Below threshold?	Summary	Adjusted P Value
	50	76.4128	81.5603	28.5714			Unt vs. TT	-61.68	-86.98 to -36.38	Yes	***	0.0002	A-B
	100	78.7798	77.5701	100			Unt vs. HQ	-2.124	-27.43 to 23.18	No	ns	0.9703	A-C
	62.5	69.7279	92.5373	62.5			TT vs. HQ	59.56	34.25 to 84.86	Yes	***	0.0003	B-C
	81.8182			88.8889
Average	82.3864	75.388	83.0696	76.6601
	n=1	n=2	n=3	n=4
HQ	35	42	25.9542	0
	58.3333	35	18.4615	0
	27.7778	44.4444	0	0
	23.8095	17.5141	0	0
	50	41.1765	0	1.83486
	9.09091
Average	34.0019	36.027	8.88315	0.366972

## Sheet: Stats
Table Analyzed	Total BR APOC3 intox_2
Data sets analyzed	A-C
Distribution assumption	Normal (Gaussian)
ANOVA summary
F	29.85
P value	0.0001
P value summary	***
Significant diff. among means (P < 0.05)?	Yes
R squared	0.869
Brown-Forsythe test
F (DFn, DFd)	16.23 (2, 9)
P value	0.001
P value summary	**
Are SDs significantly different (P < 0.05)?	Yes
Bartlett's test
Bartlett's statistic (corrected)	4.57
P value	0.1018
P value summary	ns
Are SDs significantly different (P < 0.05)?	No
ANOVA table	SS	DF	MS	F (DFn, DFd)	P value
Treatment (between columns)	9808	2	4904	F (2, 9) = 29.85	P=0.0001
Residual (within columns)	1479	9	164.3
Total	11286	11
Data summary
Number of treatments (columns)	3
Number of values (total)	12
Number of families	1
Number of comparisons per family	3
Alpha	0.05
Tukey's multiple comparisons test	Mean diff.	95.00% CI of diff.	Below threshold?	Summary	Adjusted P Value
Unt vs. TT	-61.68	-86.98 to -36.38	Yes	***	0.0002	A-B
Unt vs. HQ	-2.124	-27.43 to 23.18	No	ns	0.9703	A-C
TT vs. HQ	59.56	34.25 to 84.86	Yes	***	0.0003	B-C
Test details	Mean 1	Mean 2	Mean diff.	SE of diff.	n1	n2	q	DF
Unt vs. TT	17.7	79.38	-61.68	9.063	4	4	9.624	9
Unt vs. HQ	17.7	19.82	-2.124	9.063	4	4	0.3314	9
TT vs. HQ	79.38	19.82	59.56	9.063	4	4	9.293	9
Compact letter display
TT	A
HQ	B
Unt	B
