# Supplementary material for: Typhoid toxin of Salmonella Typhi elicits host antimicrobial response during acute typhoid fever
Source: EMBO Mol Med. 2025 Dec 1;18(1):187–216. doi: 10.1038/s44321-025-00347-8 (PMC12808722; doi:10.1038/s44321-025-00347-8)
Supplement: Supplementary file 5 — Source data Fig. 2 [file 44321_2025_347_MOESM5_ESM.zip › SD for Fig 2/2A/2A (middle panel)/README.xlsx]

## Sheet: README
Figure	2A
Author reference	Caco2_TT_r1_APOC3_G_Edu_FR_gH2AX_R008.nd2
Image Macro DOI	https://doi.org/10.5281/zenodo.8325045
	Antibodies used
				color
	APOC3	GeneTex	GTX129994	Green
	gH2AX	Millipore	05-636	Red
	EdU	Thermo Fisher	C10340	Far Red
	DAPI (mounting media	Vector Lab	H1200	Blue
	Original LUT	Pseudocolours
	Green	Yellow
	Red	Cyan
	Far Red	Magenta
