# Supplementary material for: Typhoid toxin of Salmonella Typhi elicits host antimicrobial response during acute typhoid fever
Source: EMBO Mol Med. 2025 Dec 1;18(1):187–216. doi: 10.1038/s44321-025-00347-8 (PMC12808722; doi:10.1038/s44321-025-00347-8)
Supplement: Supplementary file 6 — Source data Fig. 3 [file 44321_2025_347_MOESM6_ESM.zip]

Archive with 80 entries (68 files):
- SD for Fig 3/
- __MACOSX/._SD for Fig 3
- SD for Fig 3/3E/
- __MACOSX/SD for Fig 3/._3E
- SD for Fig 3/3B/
- __MACOSX/SD for Fig 3/._3B
- SD for Fig 3/3C/
- __MACOSX/SD for Fig 3/._3C
- SD for Fig 3/3D/
- __MACOSX/SD for Fig 3/._3D
- SD for Fig 3/.DS_Store
- __MACOSX/SD for Fig 3/._.DS_Store
- SD for Fig 3/3H/
- __MACOSX/SD for Fig 3/._3H
- SD for Fig 3/3A/
- __MACOSX/SD for Fig 3/._3A
- SD for Fig 3/3F/
- __MACOSX/SD for Fig 3/._3F
- SD for Fig 3/3G/
- __MACOSX/SD for Fig 3/._3G
- SD for Fig 3/3E/Fig 3E.xlsx
- __MACOSX/SD for Fig 3/3E/._Fig 3E.xlsx
- SD for Fig 3/3B/.smbdeleteAAA29c89645005a2fa1
- __MACOSX/SD for Fig 3/3B/._.smbdeleteAAA29c89645005a2fa1
- SD for Fig 3/3B/Fig 3B.xlsx
- __MACOSX/SD for Fig 3/3B/._Fig 3B.xlsx
- SD for Fig 3/3C/~$LYZ ELISA 3BRs Final Raw data file with Stats .xlsx
- __MACOSX/SD for Fig 3/3C/._~$LYZ ELISA 3BRs Final Raw data file with Stats .xlsx
- SD for Fig 3/3C/Fig 3C.xlsx
- __MACOSX/SD for Fig 3/3C/._Fig 3C.xlsx
- SD for Fig 3/3D/4. Lysozyme:Lactoferrin.tif
- __MACOSX/SD for Fig 3/3D/._4. Lysozyme:Lactoferrin.tif
- SD for Fig 3/3D/1. Untreated.tif
- __MACOSX/SD for Fig 3/3D/._1. Untreated.tif
- SD for Fig 3/3D/3. Lactoferrin.tif
- __MACOSX/SD for Fig 3/3D/._3. Lactoferrin.tif
- SD for Fig 3/3D/5. LYZ EDTA.tif
- __MACOSX/SD for Fig 3/3D/._5. LYZ EDTA.tif
- SD for Fig 3/3D/2. Lysozyme.tif
- __MACOSX/SD for Fig 3/3D/._2. Lysozyme.tif
- SD for Fig 3/3H/.smbdeleteAAAe3228a9005a27c7
- __MACOSX/SD for Fig 3/3H/._.smbdeleteAAAe3228a9005a27c7
- SD for Fig 3/3H/Fig 3H.xlsx
- __MACOSX/SD for Fig 3/3H/._Fig 3H.xlsx
- SD for Fig 3/3A/README 3A.xlsx
- __MACOSX/SD for Fig 3/3A/._README 3A.xlsx
- SD for Fig 3/3A/.DS_Store
- __MACOSX/SD for Fig 3/3A/._.DS_Store
- SD for Fig 3/3A/Fig 3A (left panel)/
- __MACOSX/SD for Fig 3/3A/._Fig 3A (left panel)
- SD for Fig 3/3A/Fig 3A (middle panel)/
- __MACOSX/SD for Fig 3/3A/._Fig 3A (middle panel)
- SD for Fig 3/3A/Fig 3A (right panel)/
- __MACOSX/SD for Fig 3/3A/._Fig 3A (right panel)
- SD for Fig 3/3F/LYZ:LFN membrane damage.tif
- __MACOSX/SD for Fig 3/3F/._LYZ:LFN membrane damage.tif
- SD for Fig 3/3F/Sample 4 M9 untreated-80000.0V-11000X-Chris H-0003.tif
- __MACOSX/SD for Fig 3/3F/._Sample 4 M9 untreated-80000.0V-11000X-Chris H-0003.tif
- SD for Fig 3/3F/LYZ:LFN Cell content release.tif
- __MACOSX/SD for Fig 3/3F/._LYZ:LFN Cell content release.tif
- SD for Fig 3/3F/LYZ:LFN Ghost.tif
- __MACOSX/SD for Fig 3/3F/._LYZ:LFN Ghost.tif
- SD for Fig 3/3G/Fig 3G - middle left (Control +Cephalexin).tif
- __MACOSX/SD for Fig 3/3G/._Fig 3G - middle left (Control +Cephalexin).tif
- SD for Fig 3/3G/.DS_Store
- __MACOSX/SD for Fig 3/3G/._.DS_Store
- SD for Fig 3/3G/Fig 3G - left (Untreated control).tif
- __MACOSX/SD for Fig 3/3G/._Fig 3G - left (Untreated control).tif
- SD for Fig 3/3G/README 3G.xlsx
- __MACOSX/SD for Fig 3/3G/._README 3G.xlsx
- SD for Fig 3/3G/Fig 3G - right (LYZ:LFN +Cephalexin).tif
- __MACOSX/SD for Fig 3/3G/._Fig 3G - right (LYZ:LFN +Cephalexin).tif
- SD for Fig 3/3G/Fig 3G - middle right (LYZ +Cephalexin).tif
- __MACOSX/SD for Fig 3/3G/._Fig 3G - middle right (LYZ +Cephalexin).tif
- SD for Fig 3/3A/Fig 3A (left panel)/Fig 3A (left panel).tif
- __MACOSX/SD for Fig 3/3A/Fig 3A (left panel)/._Fig 3A (left panel).tif
- SD for Fig 3/3A/Fig 3A (middle panel)/Fig 3A (middle panel).tif
- __MACOSX/SD for Fig 3/3A/Fig 3A (middle panel)/._Fig 3A (middle panel).tif
- SD for Fig 3/3A/Fig 3A (right panel)/Fig 3A (right panel).tif
- __MACOSX/SD for Fig 3/3A/Fig 3A (right panel)/._Fig 3A (right panel).tif
