# Supplementary material for: Typhoid toxin of Salmonella Typhi elicits host antimicrobial response during acute typhoid fever
Source: EMBO Mol Med. 2025 Dec 1;18(1):187–216. doi: 10.1038/s44321-025-00347-8 (PMC12808722; doi:10.1038/s44321-025-00347-8)
Supplement: Supplementary file 6 — Source data Fig. 3 [file 44321_2025_347_MOESM6_ESM.zip › SD for Fig 3/3E/Fig 3E.xlsx]

## Sheet: Raw Data
	Untreated			Lysozyme				Lactoferrin		LFN/LYZ		Perm
rods	78	121		66	69	65		58		59		33	36	44
spheroids	92	96		141	127	160		105		198		158	163	158
Total	170	217		207	196	225		163		257		191	199	202
Proportion Spheroids	1.17949	0.793388		2.13636	1.84058	2.46154		1.81034		3.35593		4.78788	4.52778	3.59091
% Spheroids	54.1176	44.2396		68.1159	64.7959	71.1111		64.4172		77.0428		82.7225	81.9095	78.2178
	Untreated			Lysozyme			Lactoferrin		LFN/LYZ		Perm
rods	70	72		57	61		38		18		7	21
spheroids	76	61		101	116		48		90		53	97
Total	146	133		158	177		86		108		60	118
Proportion Spheroids	1.08571	0.847222		1.77193	1.90164		1.26316		5		7.57143	4.61905
% Spheroids	52.0548	45.8647		63.9241	65.5367		55.814		83.3333		88.3333	82.2034
	Untreated				Lysozyme				Lactoferrin		LFN/LYZ				Perm
rods	41	61	71		57	50	62		50		51	52	28		21	19	39
spheroids	81	59	55		90	148	93		60		125	147	108		106	83	129
Total	122	120	126		147	198	155		110		176	199	136		127	102	168
Proportion Spheroids	1.97561	0.967213	0.774648		1.57895	2.96	1.5		1.2		2.45098	2.82692	3.85714		5.04762	4.36842	3.30769
% Spheroids	66.3934	49.1667	43.6508		61.2245	74.7475	60		54.5455		71.0227	73.8693	79.4118		83.4646	81.3725	76.7857
		Average
		Unt	LYZ	LFN	LYZ/LFN	Perm
	n=1	49.1786	68.0077	64.4172	77.0428	80.95
	n=2	48.9597	64.7304	55.814	83.3333	85.2684
	n=3	53.0703	65.324	54.5455	74.7679	80.5409
Statistical Analysis
Dunnett's multiple comparisons test	Mean diff.	95.00% CI of diff.	Below threshold?	Summary	Adjusted P Value	A-?
Unt vs. LYZ	-15.62	-24.05 to -7.187	Yes	**	0.0011	B	LYZ
Unt vs. LFN	-7.857	-16.29 to 0.5734	No	ns	0.0689	C	LFN
Unt vs. LYZ/LFN	-27.98	-36.41 to -19.55	Yes	****	<0.0001	D	LYZ/LFN
Unt vs. Perm	-31.85	-40.28 to -23.42	Yes	****	<0.0001	E	Perm

## Sheet: Stats
Table Analyzed	Final Data of main 3BRs - BR points shown
Data sets analyzed	A-E
Distribution assumption	Normal (Gaussian)
ANOVA summary
F	42.03
P value	<0.0001
P value summary	****
Significant diff. among means (P < 0.05)?	Yes
R squared	0.9439
Brown-Forsythe test
F (DFn, DFd)	0.3208 (4, 10)
P value	0.8578
P value summary	ns
Are SDs significantly different (P < 0.05)?	No
Bartlett's test
Bartlett's statistic (corrected)
P value
P value summary
Are SDs significantly different (P < 0.05)?
ANOVA table	SS	DF	MS	F (DFn, DFd)	P value
Treatment (between columns)	2145	4	536.2	F (4, 10) = 42.03	P<0.0001
Residual (within columns)	127.6	10	12.76
Total	2272	14
Data summary
Number of treatments (columns)	5
Number of values (total)	15
Number of families	1
Number of comparisons per family	4
Alpha	0.05
Dunnett's multiple comparisons test	Mean diff.	95.00% CI of diff.	Below threshold?	Summary	Adjusted P Value	A-?
Unt vs. LYZ	-15.62	-24.05 to -7.187	Yes	**	0.0011	B	LYZ
Unt vs. LFN	-7.857	-16.29 to 0.5734	No	ns	0.0689	C	LFN
Unt vs. LYZ/LFN	-27.98	-36.41 to -19.55	Yes	****	<0.0001	D	LYZ/LFN
Unt vs. Perm	-31.85	-40.28 to -23.42	Yes	****	<0.0001	E	Perm
Test details	Mean 1	Mean 2	Mean diff.	SE of diff.	n1	n2	q	DF
Unt vs. LYZ	50.4	66.02	-15.62	2.916	3	3	5.355	10
Unt vs. LFN	50.4	58.26	-7.857	2.916	3	3	2.694	10
Unt vs. LYZ/LFN	50.4	78.38	-27.98	2.916	3	3	9.593	10
Unt vs. Perm	50.4	82.25	-31.85	2.916	3	3	10.92	10
