# Supplementary material for: Typhoid toxin of Salmonella Typhi elicits host antimicrobial response during acute typhoid fever
Source: EMBO Mol Med. 2025 Dec 1;18(1):187–216. doi: 10.1038/s44321-025-00347-8 (PMC12808722; doi:10.1038/s44321-025-00347-8)
Supplement: Supplementary file 6 — Source data Fig. 3 [file 44321_2025_347_MOESM6_ESM.zip › SD for Fig 3/3B/Fig 3B.xlsx]

## Sheet: Raw Data
HQ	n=1	n=2	n=3				HQ	WT
	52.9032	0	2.38095			n=1	35.603	84.5111
	27.6923	0	0			n=2	0	84.1722
	26.2136	0	18.0556			n=3	12.8413	57.3636
		0	26.5823
			17.1875
Average	35.603	0	12.8413
						Statistical Analysis
						Unpaired t test with Welch's correction
WT	n=1	n=2	n=3			P value	0.0132
	88.8889	84.7826	80			P value summary	*
	88.6364	87.5	85.7143			Significantly different (P < 0.05)?	Yes
	82.0513	87.0968	81.8182			One- or two-tailed P value?	Two-tailed
	82.9787	80	25			Welch-corrected t, df	t=4.303, df=3.917
	80	81.4815	14.2857
Average	84.5111	84.1722	57.3636

## Sheet: Stats
Table Analyzed	LYZ positive Cells final
Column B	HQ
vs.	vs.
Column A	WT
Unpaired t test with Welch's correction
P value	0.0132
P value summary	*
Significantly different (P < 0.05)?	Yes
One- or two-tailed P value?	Two-tailed
Welch-corrected t, df	t=4.303, df=3.917
How large is the effect?
Mean of column A	75.35
Mean of column B	16.15
Difference between means (B - A) ± SEM	-59.20 ± 13.76
95% confidence interval	-97.72 to -20.69
R squared (eta squared)	0.8254
F test to compare variances
F, DFn, Dfd	1.340, 2, 2
P value	0.8547
P value summary	ns
Significantly different (P < 0.05)?	No
Data analyzed
Sample size, column A	3
Sample size, column B	3
