# Supplementary material for: Typhoid toxin of Salmonella Typhi elicits host antimicrobial response during acute typhoid fever
Source: EMBO Mol Med. 2025 Dec 1;18(1):187–216. doi: 10.1038/s44321-025-00347-8 (PMC12808722; doi:10.1038/s44321-025-00347-8)
Supplement: Supplementary file 6 — Source data Fig. 3 [file 44321_2025_347_MOESM6_ESM.zip › SD for Fig 3/3C/Fig 3C.xlsx]

## Sheet: LYZ ELISA Raw data
				Statistical Test
	WT	HQ		Unpaired t test with Welch's correction
n=1	285.111	157.929		P value	0.0013
n=2	299.266	180.096		P value summary	**
n=3	265.505	170.343		Significantly different (P < 0.05)?	Yes
				One- or two-tailed P value?	Two-tailed
				Welch-corrected t, df	t=9.725, df=3.450

## Sheet: Stats
Table Analyzed	Data 4
Column B	Tx-HQ
vs.	vs.
Column A	Tx-WT
Unpaired t test with Welch's correction
P value	0.0013
P value summary	**
Significantly different (P < 0.05)?	Yes
One- or two-tailed P value?	Two-tailed
Welch-corrected t, df	t=9.725, df=3.450
How large is the effect?
Mean of column A	283.3
Mean of column B	169.5
Difference between means (B - A) ± SEM	-113.8 ± 11.71
95% confidence interval	-148.5 to -79.19
R squared (eta squared)	0.9648
F test to compare variances
F, DFn, Dfd	2.329, 2, 2
P value	0.6008
P value summary	ns
Significantly different (P < 0.05)?	No
Data analyzed
Sample size, column A	3
Sample size, column B	3
