# Supplementary material for: Typhoid toxin of Salmonella Typhi elicits host antimicrobial response during acute typhoid fever
Source: EMBO Mol Med. 2025 Dec 1;18(1):187–216. doi: 10.1038/s44321-025-00347-8 (PMC12808722; doi:10.1038/s44321-025-00347-8)
Supplement: Supplementary file 6 — Source data Fig. 3 [file 44321_2025_347_MOESM6_ESM.zip › SD for Fig 3/3H/Fig 3H.xlsx]

## Sheet: Key
BR1	Biological replicate 1
BR2	Biological replicate 2
BR3	Biological replicate 3
LYZ	Egg-white Lysozyme 1mg/ml
LFN	Lactoferrin 100μg/ml
LYZ Hu	Recombinant lysozyme

## Sheet: # of >5nm bacteria
	Untreated	LYZ	LFN	LYZ/LFN	LYZ/EDTA	LYZ Hu
BR1	25	0	8	2	0	1
BR2	24	0	22	3	0	0
BR3	18	1	16	0	1	0
Statistical Analysis
Dunnett's multiple comparisons test	Mean Diff.	95.00% CI of diff.	Below threshold?	Summary	Adjusted P Value	A-?
Untreated vs. LYZ	22	14.08 to 29.92	Yes	****	<0.0001	B	LYZ
Untreated vs. LFN	7	-0.9161 to 14.92	No	ns	0.0895	C	LFN
Untreated vs. LYZ/LFN	20.67	12.75 to 28.58	Yes	****	<0.0001	D	LYZ/LFN
Untreated vs. LYZ/EDTA	22	14.08 to 29.92	Yes	****	<0.0001	E	LYZ/EDTA
Untreated vs. LYZ Hu	22	14.08 to 29.92	Yes	****	<0.0001	F	LYZ Hu

## Sheet: Stats
Table Analyzed	All Biological replicates
Data sets analyzed	A-F
ANOVA summary
F	25.03
P value	<0.0001
P value summary	****
Significant diff. among means (P < 0.05)?	Yes
R squared	0.9125
Brown-Forsythe test
F (DFn, DFd)	1.827 (5, 12)
P value	0.1819
P value summary	ns
Are SDs significantly different (P < 0.05)?	No
Bartlett's test
Bartlett's statistic (corrected)
P value
P value summary
Are SDs significantly different (P < 0.05)?
ANOVA table	SS	DF	MS	F (DFn, DFd)	P value
Treatment (between columns)	1398	5	279.5	F (5, 12) = 25.03	P<0.0001
Residual (within columns)	134	12	11.17
Total	1532	17
Data summary
Number of treatments (columns)	6
Number of values (total)	18
Number of families	1
Number of comparisons per family	5
Alpha	0.05
Dunnett's multiple comparisons test	Mean Diff.	95.00% CI of diff.	Below threshold?	Summary	Adjusted P Value	A-?
Untreated vs. LYZ	22	14.08 to 29.92	Yes	****	<0.0001	B	LYZ
Untreated vs. LFN	7	-0.9161 to 14.92	No	ns	0.0895	C	LFN
Untreated vs. LYZ/LFN	20.67	12.75 to 28.58	Yes	****	<0.0001	D	LYZ/LFN
Untreated vs. LYZ/EDTA	22	14.08 to 29.92	Yes	****	<0.0001	E	LYZ/EDTA
Untreated vs. LYZ Hu	22	14.08 to 29.92	Yes	****	<0.0001	F	LYZ Hu
Test details	Mean 1	Mean 2	Mean Diff.	SE of diff.	n1	n2	q	DF
Untreated vs. LYZ	22.33	0.3333	22	2.728	3	3	8.063	12
Untreated vs. LFN	22.33	15.33	7	2.728	3	3	2.566	12
Untreated vs. LYZ/LFN	22.33	1.667	20.67	2.728	3	3	7.575	12
Untreated vs. LYZ/EDTA	22.33	0.3333	22	2.728	3	3	8.063	12
Untreated vs. LYZ Hu	22.33	0.3333	22	2.728	3	3	8.063	12
