# Supplementary material for: Typhoid toxin of Salmonella Typhi elicits host antimicrobial response during acute typhoid fever
Source: EMBO Mol Med. 2025 Dec 1;18(1):187–216. doi: 10.1038/s44321-025-00347-8 (PMC12808722; doi:10.1038/s44321-025-00347-8)
Supplement: Supplementary file 6 — Source data Fig. 3 [file 44321_2025_347_MOESM6_ESM.zip › SD for Fig 3/3A/README 3A.xlsx]

## Sheet: README
Figure	3A
Author reference	CACO2_unt_lyz_br2_r1_002.nd2
	CACO2_wt_lyz_br2_r1_002.nd2
	CACO2_hq_lyz_br2_r1_003.nd2
Image Macro DOI	https://doi.org/10.5281/zenodo.8325045
	Antibodies used
				color
	LYZ	Abcam	Ab108508	Green
	gH2AX	Millipore	05-636	Red
	EdU	Thermo Fisher	C10340	Far Red
	DAPI (mounting media	Vector Lab	H1200	Blue
	Original LUT	Pseudocolours
	Green	Yellow
	Red	Cyan
	Far Red	Magenta
