# Supplementary material for: Typhoid toxin of Salmonella Typhi elicits host antimicrobial response during acute typhoid fever
Source: EMBO Mol Med. 2025 Dec 1;18(1):187–216. doi: 10.1038/s44321-025-00347-8 (PMC12808722; doi:10.1038/s44321-025-00347-8)
Supplement: Supplementary file 6 — Source data Fig. 3 [file 44321_2025_347_MOESM6_ESM.zip › SD for Fig 3/3G/README 3G.xlsx]

## Sheet: README
Figure	2A
Author reference	Untreated control.nd2
	+Cephalexin control
	+Cephalexin LYZ
	+Cephalexin LYZ/LFN
	Stains used			color
	DAPI (mounting media)	Vector Lab	H1200	Blue
	mCherry Salmonella			Red
