# Supplementary material for: Typhoid toxin of Salmonella Typhi elicits host antimicrobial response during acute typhoid fever
Source: EMBO Mol Med. 2025 Dec 1;18(1):187–216. doi: 10.1038/s44321-025-00347-8 (PMC12808722; doi:10.1038/s44321-025-00347-8)
Supplement: Supplementary file 7 — Source data Fig. 4 [file 44321_2025_347_MOESM7_ESM.zip]

Archive with 42 entries (33 files):
- SD for Fig 4/
- __MACOSX/._SD for Fig 4
- SD for Fig 4/.DS_Store
- __MACOSX/SD for Fig 4/._.DS_Store
- SD for Fig 4/4E/
- __MACOSX/SD for Fig 4/._4E
- SD for Fig 4/4B/
- __MACOSX/SD for Fig 4/._4B
- SD for Fig 4/4C/
- __MACOSX/SD for Fig 4/._4C
- SD for Fig 4/4D/
- __MACOSX/SD for Fig 4/._4D
- SD for Fig 4/4A/
- __MACOSX/SD for Fig 4/._4A
- SD for Fig 4/4F/
- __MACOSX/SD for Fig 4/._4F
- SD for Fig 4/4H/
- __MACOSX/SD for Fig 4/._4H
- SD for Fig 4/4G/
- __MACOSX/SD for Fig 4/._4G
- SD for Fig 4/4E/4E_SD.pdf
- __MACOSX/SD for Fig 4/4E/._4E_SD.pdf
- SD for Fig 4/4E/READ ME.pdf
- __MACOSX/SD for Fig 4/4E/._READ ME.pdf
- SD for Fig 4/4B/4B .xlsx
- __MACOSX/SD for Fig 4/4B/._4B .xlsx
- SD for Fig 4/4C/4C.xlsx
- __MACOSX/SD for Fig 4/4C/._4C.xlsx
- SD for Fig 4/4D/4D_SD.pdf
- __MACOSX/SD for Fig 4/4D/._4D_SD.pdf
- SD for Fig 4/4D/READ ME.pdf
- __MACOSX/SD for Fig 4/4D/._READ ME.pdf
- SD for Fig 4/4A/4A_SD.pdf
- __MACOSX/SD for Fig 4/4A/._4A_SD.pdf
- SD for Fig 4/4A/READ ME.pdf
- __MACOSX/SD for Fig 4/4A/._READ ME.pdf
- SD for Fig 4/4F/4F.xlsx
- __MACOSX/SD for Fig 4/4F/._4F.xlsx
- SD for Fig 4/4H/4H Final.xlsx
- __MACOSX/SD for Fig 4/4H/._4H Final.xlsx
- SD for Fig 4/4G/4G.xlsx
- __MACOSX/SD for Fig 4/4G/._4G.xlsx
