# Supplementary material for: Typhoid toxin of Salmonella Typhi elicits host antimicrobial response during acute typhoid fever
Source: EMBO Mol Med. 2025 Dec 1;18(1):187–216. doi: 10.1038/s44321-025-00347-8 (PMC12808722; doi:10.1038/s44321-025-00347-8)
Supplement: Supplementary file 7 — Source data Fig. 4 [file 44321_2025_347_MOESM7_ESM.zip › SD for Fig 4/4B/4B .xlsx]

## Sheet: Raw data
Intensity of SopE bands from 3 experiments
	average	n=1	n=3	n=2
unt	100	100	100	100
LYZ	4.12823	0	4.81528	7.5694
LFN	120.282	121.442	127.479	111.925
LYZ LFN	6.12346	0	18.3704	0
rLYZ	7.28769	2.97314	18.8899	0
							Statistical Analysis
							Dunnett's multiple comparisons test	Mean Diff.	95.00% CI of diff.	Below threshold?	Summary	Adjusted P Value	A-?
							Untreated vs. LYZ	95.54	77.63 to 113.5	Yes	****	<0.0001	B
							Untreated vs. LFN	-20.28	-38.20 to -2.369	Yes	*	0.0268	C
							Untreated vs. LYZ/LFN	93.88	75.96 to 111.8	Yes	****	<0.0001	D
							Untreated vs. rLYZ	92.71	74.80 to 110.6	Yes	****	<0.0001	E

## Sheet: Stats
Table Analyzed	SopE SN Intensity
Data sets analyzed	A-E
ANOVA summary
F	172.3
P value	<0.0001
P value summary	****
Significant diff. among means (P < 0.05)?	Yes
R squared	0.9857
Brown-Forsythe test
F (DFn, DFd)	0.5408 (4, 10)
P value	0.7096
P value summary	ns
Are SDs significantly different (P < 0.05)?	No
Bartlett's test
Bartlett's statistic (corrected)
P value
P value summary
Are SDs significantly different (P < 0.05)?
ANOVA table	SS	DF	MS	F (DFn, DFd)	P value
Treatment (between columns)	39704	4	9926	F (4, 10) = 172.3	P<0.0001
Residual (within columns)	576.1	10	57.61
Total	40280	14
Data summary
Number of treatments (columns)	5
Number of values (total)	15
Number of families	1
Number of comparisons per family	4
Alpha	0.05
Dunnett's multiple comparisons test	Mean Diff.	95.00% CI of diff.	Below threshold?	Summary	Adjusted P Value	A-?
Untreated vs. LYZ	95.54	77.63 to 113.5	Yes	****	<0.0001	B	LYZ
Untreated vs. LFN	-20.28	-38.20 to -2.369	Yes	*	0.0268	C	LFN
Untreated vs. LYZ/LFN	93.88	75.96 to 111.8	Yes	****	<0.0001	D	LYZ/LFN
Untreated vs. rLYZ	92.71	74.80 to 110.6	Yes	****	<0.0001	E	rLYZ
Test details	Mean 1	Mean 2	Mean Diff.	SE of diff.	n1	n2	q	DF
Untreated vs. LYZ	100	4.462	95.54	6.197	3	3	15.42	10
Untreated vs. LFN	100	120.3	-20.28	6.197	3	3	3.273	10
Untreated vs. LYZ/LFN	100	6.123	93.88	6.197	3	3	15.15	10
Untreated vs. rLYZ	100	7.288	92.71	6.197	3	3	14.96	10
