# Supplementary material for: Typhoid toxin of Salmonella Typhi elicits host antimicrobial response during acute typhoid fever
Source: EMBO Mol Med. 2025 Dec 1;18(1):187–216. doi: 10.1038/s44321-025-00347-8 (PMC12808722; doi:10.1038/s44321-025-00347-8)
Supplement: Supplementary file 7 — Source data Fig. 4 [file 44321_2025_347_MOESM7_ESM.zip › SD for Fig 4/4C/4C.xlsx]

## Sheet: Raw Data
Intensity of SipB bands from 3 experiments
	average	n=1	n=4	n=3				Statistical Analysis
unt	100	100	100	100				Dunnett's multiple comparisons test	Mean Diff.	95.00% CI of diff.	Below threshold?	Summary	Adjusted P Value	A-?
LYZ	6.19322	4.61286	0.604115	13.3627				Untreated vs. LYZ	93.81	31.88 to 155.7	Yes	**	0.0046	B	LYZ
LFN	69.5461	52.0276	75.2321	81.3788				Untreated vs. LFN	30.45	-31.47 to 92.38	No	ns	0.4577	C	LFN
LYZ LFN	86.8472	59.6206	151.35	49.5705				Untreated vs. LYZ/LFN	13.15	-48.77 to 75.08	No	ns	0.9249	D	LYZ/LFN
rLYZ	11.2834	9.71152	8.5911	15.5476				Untreated vs. rLYZ	88.72	26.79 to 150.6	Yes	**	0.0067	E	rLYZ

## Sheet: Stats
Table Analyzed	SN Intensity SipB
Data sets analyzed	A-E
ANOVA summary
F	8.219
P value	0.0033
P value summary	**
Significant diff. among means (P < 0.05)?	Yes
R squared	0.7668
Brown-Forsythe test
F (DFn, DFd)	1.060 (4, 10)
P value	0.425
P value summary	ns
Are SDs significantly different (P < 0.05)?	No
Bartlett's test
Bartlett's statistic (corrected)
P value
P value summary
Are SDs significantly different (P < 0.05)?
ANOVA table	SS	DF	MS	F (DFn, DFd)	P value
Treatment (between columns)	22631	4	5658	F (4, 10) = 8.219	P=0.0033
Residual (within columns)	6884	10	688.4
Total	29515	14
Data summary
Number of treatments (columns)	5
Number of values (total)	15
Number of families	1
Number of comparisons per family	4
Alpha	0.05
Dunnett's multiple comparisons test	Mean Diff.	95.00% CI of diff.	Below threshold?	Summary	Adjusted P Value	A-?
Untreated vs. LYZ	93.81	31.88 to 155.7	Yes	**	0.0046	B	LYZ
Untreated vs. LFN	30.45	-31.47 to 92.38	No	ns	0.4577	C	LFN
Untreated vs. LYZ/LFN	13.15	-48.77 to 75.08	No	ns	0.9249	D	LYZ/LFN
Untreated vs. rLYZ	88.72	26.79 to 150.6	Yes	**	0.0067	E	rLYZ
Test details	Mean 1	Mean 2	Mean Diff.	SE of diff.	n1	n2	q	DF
Untreated vs. LYZ	100	6.193	93.81	21.42	3	3	4.379	10
Untreated vs. LFN	100	69.55	30.45	21.42	3	3	1.422	10
Untreated vs. LYZ/LFN	100	86.85	13.15	21.42	3	3	0.614	10
Untreated vs. rLYZ	100	11.28	88.72	21.42	3	3	4.141	10
