# Supplementary material for: Typhoid toxin of Salmonella Typhi elicits host antimicrobial response during acute typhoid fever
Source: EMBO Mol Med. 2025 Dec 1;18(1):187–216. doi: 10.1038/s44321-025-00347-8 (PMC12808722; doi:10.1038/s44321-025-00347-8)
Supplement: Supplementary file 7 — Source data Fig. 4 [file 44321_2025_347_MOESM7_ESM.zip › SD for Fig 4/4F/4F.xlsx]

## Sheet: Raw Data
Intensity of SipB bands from 3 experiments assaying LYZ concentrations
	average	n=3	n=2	n=1	n=4	n=5
unt	100	100	100	100	100	100			ANOVA summary
LYZ 1000ug	9.95585	3.7834	0	9.55851	26.4815	0			F	14.11
LYZ 100ug	22.3055	0	36.6324	0	52.5896	44.4262			P value	<0.0001
LYZ 10ug	39.2036	31.2683	not tested	not tested	47.139	35.9415			P value summary	****
LYZ 1ug	68.3154	33.8706	114.254	47.5908	77.5459	71.2923			Significant diff. among means (P < 0.05)?	Yes
LYZ 0.1ug	113.307	63.6783	not tested	36.4856	68.3743	95.3902			R squared	0.7863
LYZ boiled	96.3465	108.634	not tested	not tested	84.0587	105.123
									Number of families	1
									Number of comparisons per family	6
									Alpha	0.05
									Dunnett's multiple comparisons test	Mean Diff.	95.00% CI of diff.	Below threshold?	Summary	Adjusted P Value	A-?
									Untreated vs. LYZ 1000ug	92.04	57.06 to 127.0	Yes	****	<0.0001	B	LYZ 1000ug
									Untreated vs. LYZ 100ug	73.27	38.29 to 108.2	Yes	****	<0.0001	C	LYZ 100ug
									Untreated vs. LYZ 10ug	61.88	21.50 to 102.3	Yes	**	0.0016	D	LYZ 10ug
									Untreated vs. LYZ 1ug	31.09	-3.886 to 66.06	No	ns	0.0954	E	LYZ 1ug
									Untreated vs. LYZ 0.1ug	34.02	-3.079 to 71.11	No	ns	0.0813	F	LYZ 0.1ug
									Untreated vs. LYZ boiled	0.7281	-39.66 to 41.11	No	ns	>0.9999	G	LYZ boiled

## Sheet: Stats
Table Analyzed	Final All of Biological replicates
Data sets analyzed	A-G
ANOVA summary
F	14.11
P value	<0.0001
P value summary	****
Significant diff. among means (P < 0.05)?	Yes
R squared	0.7863
Brown-Forsythe test
F (DFn, DFd)	1.819 (6, 23)
P value	0.1397
P value summary	ns
Are SDs significantly different (P < 0.05)?	No
Bartlett's test
Bartlett's statistic (corrected)
P value
P value summary
Are SDs significantly different (P < 0.05)?
ANOVA table	SS	DF	MS	F (DFn, DFd)	P value
Treatment (between columns)	33303	6	5550	F (6, 23) = 14.11	P<0.0001
Residual (within columns)	9050	23	393.5
Total	42353	29
Data summary
Number of treatments (columns)	7
Number of values (total)	30
Number of families	1
Number of comparisons per family	6
Alpha	0.05
Dunnett's multiple comparisons test	Mean Diff.	95.00% CI of diff.	Below threshold?	Summary	Adjusted P Value	A-?
Untreated vs. LYZ 1000ug	92.04	57.06 to 127.0	Yes	****	<0.0001	B	LYZ 1000ug
Untreated vs. LYZ 100ug	73.27	38.29 to 108.2	Yes	****	<0.0001	C	LYZ 100ug
Untreated vs. LYZ 10ug	61.88	21.50 to 102.3	Yes	**	0.0016	D	LYZ 10ug
Untreated vs. LYZ 1ug	31.09	-3.886 to 66.06	No	ns	0.0954	E	LYZ 1ug
Untreated vs. LYZ 0.1ug	34.02	-3.079 to 71.11	No	ns	0.0813	F	LYZ 0.1ug
Untreated vs. LYZ boiled	0.7281	-39.66 to 41.11	No	ns	>0.9999	G	LYZ boiled
Test details	Mean 1	Mean 2	Mean Diff.	SE of diff.	n1	n2	q	DF
Untreated vs. LYZ 1000ug	100	7.965	92.04	12.55	5	5	7.336	23
Untreated vs. LYZ 100ug	100	26.73	73.27	12.55	5	5	5.84	23
Untreated vs. LYZ 10ug	100	38.12	61.88	14.49	5	3	4.272	23
Untreated vs. LYZ 1ug	100	68.91	31.09	12.55	5	5	2.478	23
Untreated vs. LYZ 0.1ug	100	65.98	34.02	13.31	5	4	2.557	23
Untreated vs. LYZ boiled	100	99.27	0.7281	14.49	5	3	0.05026	23
