# Supplementary material for: Typhoid toxin of Salmonella Typhi elicits host antimicrobial response during acute typhoid fever
Source: EMBO Mol Med. 2025 Dec 1;18(1):187–216. doi: 10.1038/s44321-025-00347-8 (PMC12808722; doi:10.1038/s44321-025-00347-8)
Supplement: Supplementary file 7 — Source data Fig. 4 [file 44321_2025_347_MOESM7_ESM.zip › SD for Fig 4/4H/4H Final.xlsx]

## Sheet: Raw Data 
2hr	siNT				Average
n=1	1200000	600000	2200000		1.33333e+06
n=2	600000	1000000	600000		733333				2h				24h
n=3	40000	320000	420000		260000				n=1	n=2	n=3	n=4	n=1	n=2	n=3	n=4
n=4	1200000	600000	2200000	546667	1.13667e+06			siNT	1.33333e+06	733333	260000	1.13667e+06	200000	2.46667e+06	3.06667e+07	2600000
								siLYZ	2.13333e+06	1600000	52000000	480000	2800000	1.27333e+07	6.13333e+09	3400000
2hr	siLYZ
n=1	1800000	3000000	1600000		2.13333e+06
n=2	2000000	1200000	1600000		1600000			Statistical Analysis
n=3	8000000	64000000	84000000		52000000			Šídák's multiple comparisons test	Mean diff.	95.00% CI of diff.	Below threshold?	Summary	Adjusted P Value
n=4	200000			760000	480000
								siNT - siLYZ
								2h	-379167	-4746217 to 3987883	No	ns	0.9623
								24	-4416667	-8783717 to -49617	Yes	*	0.0479
24hr	siNT				Average
n=1	200000				200000
n=2	1400000	2200000	3800000		2.46667e+06
n=3	28000000	32000000	32000000		3.06667e+07
n=4	1800000	3000000	1600000	4000000	2600000
24hr	siLYZ				Average
n=1		600000	5000000		2800000
n=2	4000000	30000000	4200000		1.27333e+07
n=3	5600000000	6400000000	6400000000		6.13333e+09
n=4		600000	5000000	4600000	3400000

## Sheet: Stats
Table Analyzed	All BioReps - Final
Two-way RM ANOVA	Matching: Stacked
Assume sphericity?	Yes
Alpha	0.05
Source of Variation	% of total variation	P value	P value summary	Significant?
Time x Column Factor	0.9324	0.1012	ns	No
Time	1.316	0.0613	ns	No
Column Factor	23.51	0.2132	ns	No
Subject	72.75	<0.0001	****	Yes
ANOVA table	SS	DF	MS	F (DFn, DFd)	P value
Time x Column Factor	16301406175306	1	16301406175306	F (1, 6) = 3.742	P=0.1012
Time	23000017273987	1	23000017273987	F (1, 6) = 5.279	P=0.0613
Column Factor	411000000000000	1	411000000000000	F (1, 6) = 1.939	P=0.2132
Subject	1272000000000000	6	212000000000000	F (6, 6) = 48.66	P<0.0001
Residual	26140315063828	6	4356719177305
Difference between row means
Mean of siNT	4924583
Mean of siLYZ	7322500
Difference between means	-2397917
SE of difference	1043638
95% CI of difference	-4951606 to 155773
Difference between column means
Mean of 2h	1055417
Mean of 24	11191667
Difference between means	-10136250
SE of difference	7279734
95% CI of difference	-27949118 to 7676618
Interaction CI
Mean diff, A1 - B1	-8117500
Mean diff, A2 - B2	-12155000
(A1 -B1) - (A2 - B2)	4037500
95% CI of difference	-1069879 to 9144879
(B1 - A1) - (B2 - A2)	-4037500
95% CI of difference	-9144879 to 1069879
Data summary
Number of columns (Column Factor)	2
Number of rows (Time)	2
Number of subjects (Subject)	8
Number of missing values	0
Compare each cell mean with the other cell mean in that column
Number of families	1
Number of comparisons per family	2
Alpha	0.05
Šídák's multiple comparisons test	Mean diff.	95.00% CI of diff.	Below threshold?	Summary	Adjusted P Value
siNT - siLYZ
2h	-379167	-4746217 to 3987883	No	ns	0.9623
24	-4416667	-8783717 to -49617	Yes	*	0.0479
Test details	Mean 1	Mean 2	Mean diff.	SE of diff.	N1	N2	t	DF
siNT - siLYZ
2h	865833	1245000	-379167	1475927	4	4	0.2569	6
24	8983333	13400000	-4416667	1475927	4	4	2.992	6
