# Supplementary material for: Typhoid toxin of Salmonella Typhi elicits host antimicrobial response during acute typhoid fever
Source: EMBO Mol Med. 2025 Dec 1;18(1):187–216. doi: 10.1038/s44321-025-00347-8 (PMC12808722; doi:10.1038/s44321-025-00347-8)
Supplement: Supplementary file 7 — Source data Fig. 4 [file 44321_2025_347_MOESM7_ESM.zip › SD for Fig 4/4G/4G.xlsx]

## Sheet: Raw Data 
	CFU/ml			Summary
	WT	HQ		Interacellular salmonella CFU				Statistical Analysis
BR1	42000	40000			WT	HQ		Unpaired t test with Welch's correction
	26000	900000		BR1	34000	626667		P value	0.0257
	34000	940000		BR2	43333.3	186667		P value summary	*
BR2	20000	110000		BR3	143333	700000		Significantly different (P < 0.05)?	Yes
	20000	230000		BR4	47680	653133		One- or two-tailed P value?	Two-tailed
	90000	220000						Welch-corrected t, df	t=3.890, df=3.275
BR3	100000	800000
	120000	400000
	210000	900000
BR4	55626.7	407400
	39733.3	582000
		970000

## Sheet: Stats
Table Analyzed	Intoxfection CACO2 4BRs - Final
Column B	HQ
vs.	vs.
Column A	WT
Unpaired t test with Welch's correction
P value	0.0257
P value summary	*
Significantly different (P < 0.05)?	Yes
One- or two-tailed P value?	Two-tailed
Welch-corrected t, df	t=3.890, df=3.275
How large is the effect?
Mean of column A	67087
Mean of column B	541617
Difference between means (B - A) ± SEM	474530 ± 121995
95% confidence interval	104108 to 844952
R squared (eta squared)	0.8221
F test to compare variances
F, DFn, Dfd	21.75, 3, 3
P value	0.0309
P value summary	*
Significantly different (P < 0.05)?	Yes
Data analyzed
Sample size, column A	4
Sample size, column B	4
