# Supplementary material for: Typhoid toxin of Salmonella Typhi elicits host antimicrobial response during acute typhoid fever
Source: EMBO Mol Med. 2025 Dec 1;18(1):187–216. doi: 10.1038/s44321-025-00347-8 (PMC12808722; doi:10.1038/s44321-025-00347-8)
Supplement: Supplementary file 8 — Source data Fig. 5 [file 44321_2025_347_MOESM8_ESM.zip]

Archive with 68 entries (56 files):
- SD for Fig 5/
- __MACOSX/._SD for Fig 5
- SD for Fig 5/5A/
- __MACOSX/SD for Fig 5/._5A
- SD for Fig 5/.DS_Store
- __MACOSX/SD for Fig 5/._.DS_Store
- SD for Fig 5/5C/
- __MACOSX/SD for Fig 5/._5C
- SD for Fig 5/5D/
- __MACOSX/SD for Fig 5/._5D
- SD for Fig 5/5B/
- __MACOSX/SD for Fig 5/._5B
- SD for Fig 5/5╬ò/
- __MACOSX/SD for Fig 5/._5╬ò
- SD for Fig 5/5A/README 5A.xlsx
- __MACOSX/SD for Fig 5/5A/._README 5A.xlsx
- SD for Fig 5/5A/5A (Bottom Panel - ETP)/
- __MACOSX/SD for Fig 5/5A/._5A (Bottom Panel - ETP)
- SD for Fig 5/5A/.DS_Store
- __MACOSX/SD for Fig 5/5A/._.DS_Store
- SD for Fig 5/5A/5A (middle Panel - TxWT) /
- __MACOSX/SD for Fig 5/5A/._5A (middle Panel - TxWT) 
- SD for Fig 5/5A/5A (Top Panel - unt)/
- __MACOSX/SD for Fig 5/5A/._5A (Top Panel - unt)
- SD for Fig 5/5C/5C .xlsx
- __MACOSX/SD for Fig 5/5C/._5C .xlsx
- SD for Fig 5/5D/5D Final.xlsx
- __MACOSX/SD for Fig 5/5D/._5D Final.xlsx
- SD for Fig 5/5B/5B (middle panel - TxWT)/
- __MACOSX/SD for Fig 5/5B/._5B (middle panel - TxWT)
- SD for Fig 5/5B/.DS_Store
- __MACOSX/SD for Fig 5/5B/._.DS_Store
- SD for Fig 5/5B/5B (Top Panel - unt)/
- __MACOSX/SD for Fig 5/5B/._5B (Top Panel - unt)
- SD for Fig 5/5B/5B (Bottom Panel - ETP)/
- __MACOSX/SD for Fig 5/5B/._5B (Bottom Panel - ETP)
- SD for Fig 5/5B/README 5B.xlsx
- __MACOSX/SD for Fig 5/5B/._README 5B.xlsx
- SD for Fig 5/5╬ò/5╬ò_SD.pdf
- __MACOSX/SD for Fig 5/5╬ò/._5╬ò_SD.pdf
- SD for Fig 5/5╬ò/READ ME.pdf
- __MACOSX/SD for Fig 5/5╬ò/._READ ME.pdf
- SD for Fig 5/5A/5A (Bottom Panel - ETP)/5A (ETP + Caffeine).tif
- __MACOSX/SD for Fig 5/5A/5A (Bottom Panel - ETP)/._5A (ETP + Caffeine).tif
- SD for Fig 5/5A/5A (Bottom Panel - ETP)/5A (ETP - Caffeine).tif
- __MACOSX/SD for Fig 5/5A/5A (Bottom Panel - ETP)/._5A (ETP - Caffeine).tif
- SD for Fig 5/5A/5A (middle Panel - TxWT) /5A (TxWT + Caffeine).tif
- __MACOSX/SD for Fig 5/5A/5A (middle Panel - TxWT) /._5A (TxWT + Caffeine).tif
- SD for Fig 5/5A/5A (middle Panel - TxWT) /5A (TxWT - Caffeine).tif
- __MACOSX/SD for Fig 5/5A/5A (middle Panel - TxWT) /._5A (TxWT - Caffeine).tif
- SD for Fig 5/5A/5A (Top Panel - unt)/.DS_Store
- __MACOSX/SD for Fig 5/5A/5A (Top Panel - unt)/._.DS_Store
- SD for Fig 5/5A/5A (Top Panel - unt)/5A (Unt + Caffeine).tif
- __MACOSX/SD for Fig 5/5A/5A (Top Panel - unt)/._5A (Unt + Caffeine).tif
- SD for Fig 5/5A/5A (Top Panel - unt)/5A (Unt - Caffeine).tif
- __MACOSX/SD for Fig 5/5A/5A (Top Panel - unt)/._5A (Unt - Caffeine).tif
- SD for Fig 5/5B/5B (middle panel - TxWT)/5B (Tx-WT - Caffeine).tif
- __MACOSX/SD for Fig 5/5B/5B (middle panel - TxWT)/._5B (Tx-WT - Caffeine).tif
- SD for Fig 5/5B/5B (middle panel - TxWT)/5B (Tx-WT + Caffeine).tif
- __MACOSX/SD for Fig 5/5B/5B (middle panel - TxWT)/._5B (Tx-WT + Caffeine).tif
- SD for Fig 5/5B/5B (Top Panel - unt)/5B (Unt - Caffeine).tif
- __MACOSX/SD for Fig 5/5B/5B (Top Panel - unt)/._5B (Unt - Caffeine).tif
- SD for Fig 5/5B/5B (Top Panel - unt)/5B (Unt + Caffeine).tif
- __MACOSX/SD for Fig 5/5B/5B (Top Panel - unt)/._5B (Unt + Caffeine).tif
- SD for Fig 5/5B/5B (Bottom Panel - ETP)/5B (ETP - Caffeine).tif
- __MACOSX/SD for Fig 5/5B/5B (Bottom Panel - ETP)/._5B (ETP - Caffeine).tif
- SD for Fig 5/5B/5B (Bottom Panel - ETP)/5B (ETP + Caffeine).tif
- __MACOSX/SD for Fig 5/5B/5B (Bottom Panel - ETP)/._5B (ETP + Caffeine).tif
