# Supplementary material for: Typhoid toxin of Salmonella Typhi elicits host antimicrobial response during acute typhoid fever
Source: EMBO Mol Med. 2025 Dec 1;18(1):187–216. doi: 10.1038/s44321-025-00347-8 (PMC12808722; doi:10.1038/s44321-025-00347-8)
Supplement: Supplementary file 8 — Source data Fig. 5 [file 44321_2025_347_MOESM8_ESM.zip › SD for Fig 5/5C/5C .xlsx]

## Sheet: Sheet1
								- Caffeine	+Caffeine
WT - Caffeine	n=1	n=2	n=3				n=1	93.3333	13.8262
	100	100	78.4211				n=2	89.3056	4.62666
	100	86.6667	73.4597				n=3	86.4964	13.8163
	83.3333	81.25	89.4737				Average	89.7118	10.7564
	100		95.8333				SEM	1.98408	3.06487
	83.3333		95.2941
Average	93.3333	89.3056	86.4964
							Statistical Analysis
							Unpaired t test with Welch's correction
							P value	<0.0001
WT + Caffeine	n=1	n=2	n=3				P value summary	****
	0	0	9.17431				Significantly different (P < 0.05)?	Yes
	45	5.40541	15.6522				One- or two-tailed P value?	Two-tailed
	17.2414	8.47458	19.0476				Welch-corrected t, df	t=21.63, df=3.426
	4.7619		13.2075
	2.12766		12
Average	13.8262	4.62666	13.8163

## Sheet: Stats
Table Analyzed	APOC3 Caffeine
Column B	+
vs.	vs.
Column A	-
Unpaired t test with Welch's correction
P value	<0.0001
P value summary	****
Significantly different (P < 0.05)?	Yes
One- or two-tailed P value?	Two-tailed
Welch-corrected t, df	t=21.63, df=3.426
How large is the effect?
Mean of column A	89.71
Mean of column B	10.76
Difference between means (B - A) ± SEM	-78.96 ± 3.651
95% confidence interval	-89.80 to -68.11
R squared (eta squared)	0.9927
F test to compare variances
F, DFn, Dfd	2.386, 2, 2
P value	0.5906
P value summary	ns
Significantly different (P < 0.05)?	No
Data analyzed
Sample size, column A	3
Sample size, column B	3
