# Supplementary material for: Typhoid toxin of Salmonella Typhi elicits host antimicrobial response during acute typhoid fever
Source: EMBO Mol Med. 2025 Dec 1;18(1):187–216. doi: 10.1038/s44321-025-00347-8 (PMC12808722; doi:10.1038/s44321-025-00347-8)
Supplement: Supplementary file 8 — Source data Fig. 5 [file 44321_2025_347_MOESM8_ESM.zip › SD for Fig 5/5D/5D Final.xlsx]

## Sheet: Raw data
								- Caffeine	+Caffeine
WT - Caffeine	n=1	n=2	n=3				n=1	95.6944	0
	100	36.8421	79.4737				n=2	47.0565	5.88303
	93.3333	30.9942	75.8294				n=3	85.2097	7.63548
	93.75	73.3333	81.5789				Average	75.9869	4.50617
			95.8333				SEM	14.7784	2.30918
			93.3333
Average	95.6944	47.0565	85.2097
							Statistical Analysis
							Unpaired t test with Welch's correction
							P value	0.0374
WT + Caffeine	n=1	n=2	n=3				P value summary	*
	0	2.43902	3.66972				Significantly different (P < 0.05)?	Yes
	0	1.49813	6.08696				One- or two-tailed P value?	Two-tailed
	0	4.80349	8.73016				Welch-corrected t, df	t=4.779, df=2.098
		4.54545	8.49057
		16.129	11.2
Average	0	5.88303	7.63548

## Sheet: Stats
Table Analyzed	LYZ Caffeine
Column B	+
vs.	vs.
Column A	-
Unpaired t test with Welch's correction
P value	0.0374
P value summary	*
Significantly different (P < 0.05)?	Yes
One- or two-tailed P value?	Two-tailed
Welch-corrected t, df	t=4.779, df=2.098
How large is the effect?
Mean of column A	75.99
Mean of column B	4.505
Difference between means (B - A) ± SEM	-71.48 ± 14.96
95% confidence interval	-133.1 to -9.916
R squared (eta squared)	0.9159
F test to compare variances
F, DFn, Dfd	40.96, 2, 2
P value	0.0477
P value summary	*
Significantly different (P < 0.05)?	Yes
Data analyzed
Sample size, column A	3
Sample size, column B	3
