# Supplementary material for: Typhoid toxin of Salmonella Typhi elicits host antimicrobial response during acute typhoid fever
Source: EMBO Mol Med. 2025 Dec 1;18(1):187–216. doi: 10.1038/s44321-025-00347-8 (PMC12808722; doi:10.1038/s44321-025-00347-8)
Supplement: Supplementary file 8 — Source data Fig. 5 [file 44321_2025_347_MOESM8_ESM.zip › SD for Fig 5/5B/README 5B.xlsx]

## Sheet: README
Figure	5A
Author reference	Caco2_40x_caffeine_APOC3R_lyzG_unt_003	Caco2_40x_nocaffeine_APOC3R_lyzG_unt_004
	Caco2_40x_caffeine_APOC3R_lyzG_tt_005	Caco2_40x_nocaffeine_APOC3R_lyzG_tt_005
	Caco2_40x_caffeine_APOC3R_lyzG_ETP_010	Caco2_40x_nocaffeine_APOC3R_lyzG_etp_004
Image Macro DOI	https://doi.org/10.5281/zenodo.8325045
	Antibodies used
				Original color	Pseudocolours
	APOC3	GeneTex	GTX129994	Red	Yellow
	LYZ	Invitrogen	MA182873	Green	cyan
	DAPI (mounting media	Vector Lab	H1200	Blue	outline
