# Supplementary material for: Typhoid toxin of Salmonella Typhi elicits host antimicrobial response during acute typhoid fever
Source: EMBO Mol Med. 2025 Dec 1;18(1):187–216. doi: 10.1038/s44321-025-00347-8 (PMC12808722; doi:10.1038/s44321-025-00347-8)
Supplement: Supplementary file 9 — Source data Fig. 6 [file 44321_2025_347_MOESM9_ESM.zip]

Archive with 56 entries (46 files):
- SD for Fig 6/
- __MACOSX/._SD for Fig 6
- SD for Fig 6/6F/
- __MACOSX/SD for Fig 6/._6F
- SD for Fig 6/6A/
- __MACOSX/SD for Fig 6/._6A
- SD for Fig 6/6H/
- __MACOSX/SD for Fig 6/._6H
- SD for Fig 6/6I/
- __MACOSX/SD for Fig 6/._6I
- SD for Fig 6/6G/
- __MACOSX/SD for Fig 6/._6G
- SD for Fig 6/.DS_Store
- __MACOSX/SD for Fig 6/._.DS_Store
- SD for Fig 6/6B/
- __MACOSX/SD for Fig 6/._6B
- SD for Fig 6/6E/
- __MACOSX/SD for Fig 6/._6E
- SD for Fig 6/6D/
- __MACOSX/SD for Fig 6/._6D
- SD for Fig 6/6C/
- __MACOSX/SD for Fig 6/._6C
- SD for Fig 6/6F/6F.xlsx
- __MACOSX/SD for Fig 6/6F/._6F.xlsx
- SD for Fig 6/6A/6A (Top panel Parental).tif
- __MACOSX/SD for Fig 6/6A/._6A (Top panel Parental).tif
- SD for Fig 6/6A/README 6A.xlsx
- __MACOSX/SD for Fig 6/6A/._README 6A.xlsx
- SD for Fig 6/6A/6A (bottom panel TP53 KO).tif
- __MACOSX/SD for Fig 6/6A/._6A (bottom panel TP53 KO).tif
- SD for Fig 6/6H/6H (right panel - exogenous LYZ).tif
- __MACOSX/SD for Fig 6/6H/._6H (right panel - exogenous LYZ).tif
- SD for Fig 6/6H/6H (middle panel - control).tif
- __MACOSX/SD for Fig 6/6H/._6H (middle panel - control).tif
- SD for Fig 6/6H/6H (left panel - Untreated).tif
- __MACOSX/SD for Fig 6/6H/._6H (left panel - Untreated).tif
- SD for Fig 6/6H/README 6H.xlsx
- __MACOSX/SD for Fig 6/6H/._README 6H.xlsx
- SD for Fig 6/6I/~$Fig 6I Final.xlsx
- __MACOSX/SD for Fig 6/6I/._~$Fig 6I Final.xlsx
- SD for Fig 6/6I/Fig 6I Final.xlsx
- __MACOSX/SD for Fig 6/6I/._Fig 6I Final.xlsx
- SD for Fig 6/6G/6G.xlsx
- __MACOSX/SD for Fig 6/6G/._6G.xlsx
- SD for Fig 6/6B/6B.xlsx
- __MACOSX/SD for Fig 6/6B/._6B.xlsx
- SD for Fig 6/6E/6E_SD.pdf
- __MACOSX/SD for Fig 6/6E/._6E_SD.pdf
- SD for Fig 6/6E/READ ME.pdf
- __MACOSX/SD for Fig 6/6E/._READ ME.pdf
- SD for Fig 6/6D/READ ME.pdf
- __MACOSX/SD for Fig 6/6D/._READ ME.pdf
- SD for Fig 6/6D/6D_SD.pdf
- __MACOSX/SD for Fig 6/6D/._6D_SD.pdf
- SD for Fig 6/6C/6C.xlsx
- __MACOSX/SD for Fig 6/6C/._6C.xlsx
