# Supplementary material for: Typhoid toxin of Salmonella Typhi elicits host antimicrobial response during acute typhoid fever
Source: EMBO Mol Med. 2025 Dec 1;18(1):187–216. doi: 10.1038/s44321-025-00347-8 (PMC12808722; doi:10.1038/s44321-025-00347-8)
Supplement: Supplementary file 9 — Source data Fig. 6 [file 44321_2025_347_MOESM9_ESM.zip › SD for Fig 6/6F/6F.xlsx]

## Sheet: Raw Data
								Statistical Analysis
	TxWT	CCCP	MitoQ	NADC	DPI	LYZ		Dunnett's multiple comparisons test	Mean diff.	95.00% CI of diff.	Below threshold?	Summary	Adjusted P Value	A-?
n=1	100	11.9793	25.7474	104.672	54.0008	40.5868		TxWT vs. CCCP	95.09	70.70 to 119.5	Yes	****	<0.0001	B	CCCP
n=2	100	1.4109	5.33445	65.3938	58.6749	46.9512		TxWT vs. MitoQ	88.97	64.58 to 113.4	Yes	****	<0.0001	C	MitoQ
n=3	100	1.34883	2.02013	81.5868	47.1692	44.1682		TxWT vs. NADC	16.12	-8.271 to 40.50	No	ns	0.256	D	NADC
								TxWT vs. DPI	46.72	22.33 to 71.11	Yes	***	0.0005	E	DPI
								TxWT vs. LYZ	56.1	31.71 to 80.49	Yes	****	<0.0001	F	LYZ

## Sheet: Stats
Table Analyzed	p21 final replicates
Data sets analyzed	A-F
Distribution assumption	Normal (Gaussian)
ANOVA summary
F	41.02
P value	<0.0001
P value summary	****
Significant diff. among means (P < 0.05)?	Yes
R squared	0.9447
Brown-Forsythe test
F (DFn, DFd)	1.272 (5, 12)
P value	0.3374
P value summary	ns
Are SDs significantly different (P < 0.05)?	No
Bartlett's test
Bartlett's statistic (corrected)
P value
P value summary
Are SDs significantly different (P < 0.05)?
ANOVA table	SS	DF	MS	F (DFn, DFd)	P value
Treatment (between columns)	21737	5	4347	F (5, 12) = 41.02	P<0.0001
Residual (within columns)	1272	12	106
Total	23009	17
Data summary
Number of treatments (columns)	6
Number of values (total)	18
Number of families	1
Number of comparisons per family	5
Alpha	0.05
Dunnett's multiple comparisons test	Mean diff.	95.00% CI of diff.	Below threshold?	Summary	Adjusted P Value	A-?
TxWT vs. CCCP	95.09	70.70 to 119.5	Yes	****	<0.0001	B	CCCP
TxWT vs. MitoQ	88.97	64.58 to 113.4	Yes	****	<0.0001	C	MitoQ
TxWT vs. NADC	16.12	-8.271 to 40.50	No	ns	0.256	D	NADC
TxWT vs. DPI	46.72	22.33 to 71.11	Yes	***	0.0005	E	DPI
TxWT vs. LYZ	56.1	31.71 to 80.49	Yes	****	<0.0001	F	LYZ
Test details	Mean 1	Mean 2	Mean diff.	SE of diff.	n1	n2	q	DF
TxWT vs. CCCP	100	4.913	95.09	8.406	3	3	11.31	12
TxWT vs. MitoQ	100	11.03	88.97	8.406	3	3	10.58	12
TxWT vs. NADC	100	83.88	16.12	8.406	3	3	1.917	12
TxWT vs. DPI	100	53.28	46.72	8.406	3	3	5.558	12
TxWT vs. LYZ	100	43.9	56.1	8.406	3	3	6.674	12
