# Supplementary material for: Typhoid toxin of Salmonella Typhi elicits host antimicrobial response during acute typhoid fever
Source: EMBO Mol Med. 2025 Dec 1;18(1):187–216. doi: 10.1038/s44321-025-00347-8 (PMC12808722; doi:10.1038/s44321-025-00347-8)
Supplement: Supplementary file 9 — Source data Fig. 6 [file 44321_2025_347_MOESM9_ESM.zip › SD for Fig 6/6A/README 6A.xlsx]

## Sheet: README
Figure	6A
	Top Panel	Bottom Panel
Author reference	HCT116_WT_lyzG_p53R_EdUFR_005.nd2	HCT116p53_WT_lyzG_p53R_EdUFR_004.nd2
Image Macro DOI	https://doi.org/10.5281/zenodo.8325045
	Antibodies used			Original color	Pseudocolours
	EdU	Thermo Fisher	C10340	Far Red	Magenta
	p53	Santa Cruz	sc-126	Red
	LYZ	abcam	ab108508	Green	Magenta
	DAPI (mounting media)	Vector Lab	H1200	Blue	outline
