# Supplementary material for: Typhoid toxin of Salmonella Typhi elicits host antimicrobial response during acute typhoid fever
Source: EMBO Mol Med. 2025 Dec 1;18(1):187–216. doi: 10.1038/s44321-025-00347-8 (PMC12808722; doi:10.1038/s44321-025-00347-8)
Supplement: Supplementary file 9 — Source data Fig. 6 [file 44321_2025_347_MOESM9_ESM.zip › SD for Fig 6/6H/README 6H.xlsx]

## Sheet: README
Figure	6A
	Left Panel	Middle Panel	Right Panel
Author reference	LYZ inhibitor > unt_-lyz_003	LYZ inhibitor > wt_-lyz_002	LYZ inhibitor > wt_+lyz_007+C23
Image Macro DOI	https://doi.org/10.5281/zenodo.8325045
	Antibodies used			Original color	Pseudocolours
	EdU	Thermo Fisher	C10340	Far Red	n/a
	Anti-8-Hydroxydeoxyguanosine (8-OHdG) / oxidative DNA damage	Novus Biologicals	NB110-96878SS	Green	Yellow
	LYZ	abcam	ab108508	Red	n/a
	DAPI (mounting media)	Vector Lab	H1200	Blue	outline
