# Supplementary material for: Typhoid toxin of Salmonella Typhi elicits host antimicrobial response during acute typhoid fever
Source: EMBO Mol Med. 2025 Dec 1;18(1):187–216. doi: 10.1038/s44321-025-00347-8 (PMC12808722; doi:10.1038/s44321-025-00347-8)
Supplement: Supplementary file 9 — Source data Fig. 6 [file 44321_2025_347_MOESM9_ESM.zip › SD for Fig 6/6I/Fig 6I Final.xlsx]

## Sheet: Raw Data 
Unt
-LYZ	n=1	n=2	n=3
	2.05479	0	1.11111
	0	0	0
		0.970874	0.529101				Summary
			44.7761					Unt		WT
			0					- LYZ	+LYZ	- LYZ	+LYZ
Average	1.0274	0.323625	9.28327				n=1	1.0274	5.02513	71.1864	1.70534
							n=2	0.323625	0.57971	17.1301	1.21951
							n=3	9.28327	1.18369	41.4646	19.8864
							Average	3.54476	2.26284	43.2604	7.60374
							SEM	2.87644	1.3921	15.6305	6.14292
WT
-LYZ	n=1	n=2	n=3
	100	22.7848	28.9062
	42.3729	11.4754	54.023
		5.88235	58.1395
Average	71.1864	17.1301	41.4646
							Statistical Analysis
							Šídák's multiple comparisons test	Mean diff.	95.00% CI of diff.	Below threshold?	Summary	Adjusted P Value
							- - +
							Unt	1.28	-26.89 to 29.45	No	ns	0.9908
Unt							TXWT	30.88	2.710 to 59.05	Yes	*	0.0335
+LYZ	n=1	n=2	n=3
	10.0503	1.73913	2.43902
	0	0	0.675676
		0	0
			2.80374
			0
Average	5.02513	0.57971	1.18369
WT
+LYZ	n=1	n=2	n=3
	1.36986	3.65854	34.3434
	2.04082	0	20.2797
		0	5.03597
Average	1.70534	1.21951	19.8864

## Sheet: Stat
Table Analyzed	Data 11
Two-way ANOVA	Ordinary
Alpha	0.05
Source of Variation	% of total variation	P value	P value summary	Significant?
Interaction	16.78	0.0759	ns	No
Row Factor	19.81	0.0577	ns	No
Column Factor	31.08	0.0242	*	Yes
ANOVA table	SS	DF	MS	F (DFn, DFd)	P value
Interaction	657.1	1	657.1	F (1, 8) = 4.155	P=0.0759
Row Factor	775.6	1	775.6	F (1, 8) = 4.904	P=0.0577
Column Factor	1217	1	1217	F (1, 8) = 7.695	P=0.0242
Residual	1265	8	158.2
Difference between column means
Mean of Unt	2.904
Mean of TXWT	23.04
Difference between means	-20.14
SE of difference	7.261
95% CI of difference	-36.88 to -3.397
Difference between row means
Mean of -	21.01
Mean of +	4.935
Difference between means	16.08
SE of difference	7.261
95% CI of difference	-0.6638 to 32.82
Interaction CI
Mean diff, A1 - B1	-34.94
Mean diff, A2 - B2	-5.341
(A1 -B1) - (A2 - B2)	-29.6
95% CI of difference	-63.09 to 3.887
(B1 - A1) - (B2 - A2)	29.6
95% CI of difference	-3.887 to 63.09
Data summary
Number of columns (Column Factor)	2
Number of rows (Row Factor)	2
Number of values	12
Compare each cell mean with the other cell mean in that column
Number of families	1
Number of comparisons per family	2
Alpha	0.05
Šídák's multiple comparisons test	Mean diff.	95.00% CI of diff.	Below threshold?	Summary	Adjusted P Value
- - +
Unt	1.28	-26.89 to 29.45	No	ns	0.9908
TXWT	30.88	2.710 to 59.05	Yes	*	0.0335
Test details	Mean 1	Mean 2	Mean diff.	SE of diff.	N1	N2	t	DF
- - +
Unt	3.544	2.265	1.28	10.27	3	3	0.1246	8
TXWT	38.48	7.605	30.88	10.27	3	3	3.007	8
