# Supplementary material for: Typhoid toxin of Salmonella Typhi elicits host antimicrobial response during acute typhoid fever
Source: EMBO Mol Med. 2025 Dec 1;18(1):187–216. doi: 10.1038/s44321-025-00347-8 (PMC12808722; doi:10.1038/s44321-025-00347-8)
Supplement: Supplementary file 9 — Source data Fig. 6 [file 44321_2025_347_MOESM9_ESM.zip › SD for Fig 6/6G/6G.xlsx]

## Sheet: Raw Data
									Statistical Analysis
	TxWT	CCCP	MitoQ	NADC	DPI	LYZ			Dunnett's multiple comparisons test	Mean diff.	95.00% CI of diff.	Below threshold?	Summary	Adjusted P Value	A-?
n=1	100	11.7037	0	55.3122	110.651	80.8941			TxWT vs. CCCP	80.29	21.58 to 139.0	Yes	**	0.0076	B	CCCP
n=2	100	45.6804	11.0587	34.3811	31.8425	63.7576			TxWT vs. MitoQ	95.72	37.01 to 154.4	Yes	**	0.002	C	MitoQ
n=3	100	1.75373	1.78734	13.5595	15.5857	63.7017			TxWT vs. NADC	65.58	6.874 to 124.3	Yes	*	0.0274	D	NADC
									TxWT vs. DPI	47.31	-11.40 to 106.0	No	ns	0.1313	E	DPI
									TxWT vs. LYZ	30.55	-28.16 to 89.26	No	ns	0.4529	F	LYZ

## Sheet: Stats
Table Analyzed	LYZ final replicates
Data sets analyzed	A-F
Distribution assumption	Normal (Gaussian)
ANOVA summary
F	5.932
P value	0.0055
P value summary	**
Significant diff. among means (P < 0.05)?	Yes
R squared	0.712
Brown-Forsythe test
F (DFn, DFd)	1.016 (5, 12)
P value	0.4503
P value summary	ns
Are SDs significantly different (P < 0.05)?	No
Bartlett's test
Bartlett's statistic (corrected)
P value
P value summary
Are SDs significantly different (P < 0.05)?
ANOVA table	SS	DF	MS	F (DFn, DFd)	P value
Treatment (between columns)	18219	5	3644	F (5, 12) = 5.932	P=0.0055
Residual (within columns)	7370	12	614.2
Total	25589	17
Data summary
Number of treatments (columns)	6
Number of values (total)	18
Number of families	1
Number of comparisons per family	5
Alpha	0.05
Dunnett's multiple comparisons test	Mean diff.	95.00% CI of diff.	Below threshold?	Summary	Adjusted P Value	A-?
TxWT vs. CCCP	80.29	21.58 to 139.0	Yes	**	0.0076	B	CCCP
TxWT vs. MitoQ	95.72	37.01 to 154.4	Yes	**	0.002	C	MitoQ
TxWT vs. NADC	65.58	6.874 to 124.3	Yes	*	0.0274	D	NADC
TxWT vs. DPI	47.31	-11.40 to 106.0	No	ns	0.1313	E	DPI
TxWT vs. LYZ	30.55	-28.16 to 89.26	No	ns	0.4529	F	LYZ
Test details	Mean 1	Mean 2	Mean diff.	SE of diff.	n1	n2	q	DF
TxWT vs. CCCP	100	19.71	80.29	20.24	3	3	3.968	12
TxWT vs. MitoQ	100	4.282	95.72	20.24	3	3	4.73	12
TxWT vs. NADC	100	34.42	65.58	20.24	3	3	3.241	12
TxWT vs. DPI	100	52.69	47.31	20.24	3	3	2.338	12
TxWT vs. LYZ	100	69.45	30.55	20.24	3	3	1.51	12
