# Supplementary material for: Typhoid toxin of Salmonella Typhi elicits host antimicrobial response during acute typhoid fever
Source: EMBO Mol Med. 2025 Dec 1;18(1):187–216. doi: 10.1038/s44321-025-00347-8 (PMC12808722; doi:10.1038/s44321-025-00347-8)
Supplement: Supplementary file 9 — Source data Fig. 6 [file 44321_2025_347_MOESM9_ESM.zip › SD for Fig 6/6B/6B.xlsx]

## Sheet: Raw Data
HCT116 WT	n=1	n=2	n=3					HCT116 WT	HCT116 TP53-/-
	88	60	100				n=1	70.6552	15
	48.2759	32.3944	100				n=2	71.8765	41.7776
	60	81.8182	90.9091				n=3	98.1818	33.5227
	65	91.8367	100				Average	80.2378	30.1001
	92	93.3333	100
Average	70.6552	71.8765	98.1818
							Statistical Analysis
							Unpaired t test with Welch's correction
HCT116 TP53-/-	n=1	n=2	n=3				P value	0.0143
	75	0	66.6667				P value summary	*
	0	49.4898	15.1515				Significantly different (P < 0.05)?	Yes
	0	51.5464	18.75				One- or two-tailed P value?	Two-tailed
	0	47.6821					Welch-corrected t, df	t=4.188, df=3.938
	0	60.1695
Average	15	41.7776	33.5227

## Sheet: Stats
Table Analyzed	All 3 BioReps
Column B	TP53 -/-
vs.	vs.
Column A	parental
Unpaired t test with Welch's correction
P value	0.0143
P value summary	*
Significantly different (P < 0.05)?	Yes
One- or two-tailed P value?	Two-tailed
Welch-corrected t, df	t=4.188, df=3.938
How large is the effect?
Mean of column A	80.24
Mean of column B	30.1
Difference between means (B - A) ± SEM	-50.14 ± 11.97
95% confidence interval	-83.58 to -16.69
R squared (eta squared)	0.8167
F test to compare variances
F, DFn, Dfd	1.286, 2, 2
P value	0.8748
P value summary	ns
Significantly different (P < 0.05)?	No
Data analyzed
Sample size, column A	3
Sample size, column B	3
