# Supplementary material for: Typhoid toxin of Salmonella Typhi elicits host antimicrobial response during acute typhoid fever
Source: EMBO Mol Med. 2025 Dec 1;18(1):187–216. doi: 10.1038/s44321-025-00347-8 (PMC12808722; doi:10.1038/s44321-025-00347-8)
Supplement: Supplementary file 9 — Source data Fig. 6 [file 44321_2025_347_MOESM9_ESM.zip › SD for Fig 6/6C/6C.xlsx]

## Sheet: Raw Values
						Statistical Analysis
		HCT116 WT	p53KO			Unpaired t test
	n=1	44.63	9.19			P value	0.0001
	n=2	39.67	9.75			P value summary	***
	n=3	37.34	8.91			Significantly different (P < 0.05)?	Yes
						One- or two-tailed P value?	Two-tailed
						t, df	t=14.45, df=4

## Sheet: Stats
Table Analyzed	WT p53KO vs HCT116
Column B	p53KO
vs.	vs.
Column A	HCT116 WT
Unpaired t test
P value	0.0001
P value summary	***
Significantly different (P < 0.05)?	Yes
One- or two-tailed P value?	Two-tailed
t, df	t=14.45, df=4
How large is the effect?
Mean of column A	40.55
Mean of column B	9.283
Difference between means (B - A) ± SEM	-31.26 ± 2.164
95% confidence interval	-37.27 to -25.26
R squared (eta squared)	0.9812
F test to compare variances
F, DFn, Dfd	75.78, 2, 2
P value	0.026
P value summary	*
Significantly different (P < 0.05)?	Yes
Data analyzed
Sample size, column A	3
Sample size, column B	3
