# Supplementary material for: Typhoid toxin of Salmonella Typhi elicits host antimicrobial response during acute typhoid fever
Source: EMBO Mol Med. 2025 Dec 1;18(1):187–216. doi: 10.1038/s44321-025-00347-8 (PMC12808722; doi:10.1038/s44321-025-00347-8)
Supplement: Supplementary file 10 — Figure EV1 Source Data [file 44321_2025_347_MOESM10_ESM.zip]

Archive with 24 entries (19 files):
- SD for Fig EV1/
- __MACOSX/._SD for Fig EV1
- SD for Fig EV1/EV1C/
- __MACOSX/SD for Fig EV1/._EV1C
- SD for Fig EV1/EV1D/
- __MACOSX/SD for Fig EV1/._EV1D
- SD for Fig EV1/EV1B/
- __MACOSX/SD for Fig EV1/._EV1B
- SD for Fig EV1/.DS_Store
- __MACOSX/SD for Fig EV1/._.DS_Store
- SD for Fig EV1/EV1A/
- __MACOSX/SD for Fig EV1/._EV1A
- SD for Fig EV1/EV1C/EV1C.xlsx
- __MACOSX/SD for Fig EV1/EV1C/._EV1C.xlsx
- SD for Fig EV1/EV1D/EV1D.xlsx
- __MACOSX/SD for Fig EV1/EV1D/._EV1D.xlsx
- SD for Fig EV1/EV1B/EV1B.xlsx
- __MACOSX/SD for Fig EV1/EV1B/._EV1B.xlsx
- SD for Fig EV1/EV1A/EV1A (HQ).tif
- __MACOSX/SD for Fig EV1/EV1A/._EV1A (HQ).tif
- SD for Fig EV1/EV1A/EV1A (WT).tif
- __MACOSX/SD for Fig EV1/EV1A/._EV1A (WT).tif
- SD for Fig EV1/EV1A/README EV1A.xlsx
- __MACOSX/SD for Fig EV1/EV1A/._README EV1A.xlsx
