# Supplementary material for: Typhoid toxin of Salmonella Typhi elicits host antimicrobial response during acute typhoid fever
Source: EMBO Mol Med. 2025 Dec 1;18(1):187–216. doi: 10.1038/s44321-025-00347-8 (PMC12808722; doi:10.1038/s44321-025-00347-8)
Supplement: Supplementary file 10 — Figure EV1 Source Data [file 44321_2025_347_MOESM10_ESM.zip › SD for Fig EV1/EV1C/EV1C.xlsx]

## Sheet: Raw data
EdU
HQ	n=1	n=2	n=3				HQ	WT
	57.254	47.4632	45.1079			n=1	51.3676	2.69
	43.399	46.5567	35.446			n=2	47.01	0
	53.4497		45.5596			n=3	42.0378	2.76172
						Average	46.8051	1.81724
Average	51.3676	47.01	42.0378
						Statistical Analysis
						Unpaired t test with Welch's correction
						P value	0.0016
						P value summary	**
						Significantly different (P < 0.05)?	Yes
EdU						One- or two-tailed P value?	Two-tailed
WT	n=1	n=2	n=3			Welch-corrected t, df	t=15.82, df=2.449
	2.18254	0	5.02861
	3.0303	0	1.51
	2.85714		1.74656
Average	2.69	0	2.76172

## Sheet: Stats
Table Analyzed	%Positive EdU Cells
Column B	TWT
vs.	vs.
Column A	HQ
Unpaired t test with Welch's correction
P value	0.0016
P value summary	**
Significantly different (P < 0.05)?	Yes
One- or two-tailed P value?	Two-tailed
Welch-corrected t, df	t=15.82, df=2.449
How large is the effect?
Mean of column A	46.81
Mean of column B	1.817
Difference between means (B - A) ± SEM	-44.99 ± 2.844
95% confidence interval	-55.31 to -34.67
R squared (eta squared)	0.9903
F test to compare variances
F, DFn, Dfd	8.800, 2, 2
P value	0.2041
P value summary	ns
Significantly different (P < 0.05)?	No
Data analyzed
Sample size, column A	3
Sample size, column B	3
