# Supplementary material for: Typhoid toxin of Salmonella Typhi elicits host antimicrobial response during acute typhoid fever
Source: EMBO Mol Med. 2025 Dec 1;18(1):187–216. doi: 10.1038/s44321-025-00347-8 (PMC12808722; doi:10.1038/s44321-025-00347-8)
Supplement: Supplementary file 10 — Figure EV1 Source Data [file 44321_2025_347_MOESM10_ESM.zip › SD for Fig EV1/EV1D/EV1D.xlsx]

## Sheet: Raw Data 
	Unt			APOC3
	n=1	n=2	n=3	n=1	n=2	n=3
1h	320000	260000	200000	200000	260000	240000
2h	500000	540000	560000	540000	500000	440000
4h	680000	920000	760000	800000	780000	620000
Statistical Analysis
Šídák's multiple comparisons test	Mean diff.	95.00% CI of diff.	Below threshold?	Summary	Adjusted P Value
Unt - APOC3
1h	26667	-140234 to 193567	No	ns	0.9627
2h	40000	-126901 to 206901	No	ns	0.8889
4h	53333	-113567 to 220234	No	ns	0.7768

## Sheet: Stats
Table Analyzed	APOC3 CFUs
Two-way ANOVA	Ordinary
Alpha	0.05
Source of Variation	% of total variation	P value	P value summary	Significant?
Interaction	0.06173	0.9524	ns	No
Row Factor	91.54	<0.0001	****	Yes
Column Factor	0.8333	0.2726	ns	No
ANOVA table	SS	DF	MS	F (DFn, DFd)	P value
Interaction	533333333	2	266666667	F (2, 12) = 0.04898	P=0.9524
Row Factor	790933333333	2	395466666667	F (2, 12) = 72.64	P<0.0001
Column Factor	7200000000	1	7200000000	F (1, 12) = 1.322	P=0.2726
Residual	65333333333	12	5444444444
Difference between column means
Mean of Unt	526667
Mean of APOC3	486667
Difference between means	40000
SE of difference	34783
95% CI of difference	-35786 to 115786
Data summary
Number of columns (Column Factor)	2
Number of rows (Row Factor)	3
Number of values	18
Compare each cell mean with the other cell mean in that row
Number of families	1
Number of comparisons per family	3
Alpha	0.05
Šídák's multiple comparisons test	Mean diff.	95.00% CI of diff.	Below threshold?	Summary	Adjusted P Value
Unt - APOC3
1h	26667	-140234 to 193567	No	ns	0.9627
2h	40000	-126901 to 206901	No	ns	0.8889
4h	53333	-113567 to 220234	No	ns	0.7768
Test details	Mean 1	Mean 2	Mean diff.	SE of diff.	N1	N2	t	DF
Unt - APOC3
1h	260000	233333	26667	60246	3	3	0.4426	12
2h	533333	493333	40000	60246	3	3	0.6639	12
4h	786667	733333	53333	60246	3	3	0.8853	12
