# Supplementary material for: Typhoid toxin of Salmonella Typhi elicits host antimicrobial response during acute typhoid fever
Source: EMBO Mol Med. 2025 Dec 1;18(1):187–216. doi: 10.1038/s44321-025-00347-8 (PMC12808722; doi:10.1038/s44321-025-00347-8)
Supplement: Supplementary file 10 — Figure EV1 Source Data [file 44321_2025_347_MOESM10_ESM.zip › SD for Fig EV1/EV1B/EV1B.xlsx]

## Sheet: Raw Data 
Apoc3
HQ	n=1	n=2	n=3	n=4				HQ	WT
	38.7778	34.9026	35.5924	4.65116			n=1	39.8622	10.2751
	35.5495	23.8467	33.728	37.0558			n=2	29.3746	4.59914
	45.2593		42.5986	78.3708			n=3	37.3063	46.9485
				53.7405			n=4	36.3636	3.07586
				8			Average	35.7267	16.2246
Average	39.8622	29.3746	37.3063	36.3636
							Statistical Analysis
							Unpaired t test with Welch's correction
							P value	0.1551
							P value summary	ns
Apoc3							Significantly different (P < 0.05)?	No
WT	n=1	n=2	n=3	n=4			One- or two-tailed P value?	Two-tailed
	12.4603	5.71429	54.116	2.57511			Welch-corrected t, df	t=1.840, df=3.281
	13.9205	3.484	39.08	0.8
	4.44444		47.6494	3.69318
				8.31099
				0
Average	10.2751	4.59914	46.9485	3.07586

## Sheet: Stats
Table Analyzed	%Positive APOC3 Cells
Column B	TWT
vs.	vs.
Column A	HQ
Unpaired t test with Welch's correction
P value	0.1551
P value summary	ns
Significantly different (P < 0.05)?	No
One- or two-tailed P value?	Two-tailed
Welch-corrected t, df	t=1.840, df=3.281
How large is the effect?
Mean of column A	35.73
Mean of column B	16.23
Difference between means (B - A) ± SEM	-19.50 ± 10.60
95% confidence interval	-51.65 to 12.65
R squared (eta squared)	0.5078
F test to compare variances
F, DFn, Dfd	21.31, 3, 3
P value	0.0318
P value summary	*
Significantly different (P < 0.05)?	Yes
Data analyzed
Sample size, column A	4
Sample size, column B	4
