# Supplementary material for: Typhoid toxin of Salmonella Typhi elicits host antimicrobial response during acute typhoid fever
Source: EMBO Mol Med. 2025 Dec 1;18(1):187–216. doi: 10.1038/s44321-025-00347-8 (PMC12808722; doi:10.1038/s44321-025-00347-8)
Supplement: Supplementary file 10 — Figure EV1 Source Data [file 44321_2025_347_MOESM10_ESM.zip › SD for Fig EV1/EV1A/README EV1A.xlsx]

## Sheet: README
Figure	EV1A
	HQ	WT
Author reference	Rep2-HQ-5e4-96hr-001.nd2	Rep2-TWT-5e4-96hr-004.nd2
Image Macro DOI	https://doi.org/10.5281/zenodo.8325045
	Antibodies used			color
	gH2AX	Millipore	05-636	Green
	APOC3	GeneTex	GTX129994	Red
	EdU	Thermo Fisher	C10340	Far Red
	DAPI (mounting media	Vector Lab	H1200	Blue
	Original LUT	Pseudocolours
	Green	n/a
	Red	Yellow
	Far Red	Magenta
