# Supplementary material for: Typhoid toxin of Salmonella Typhi elicits host antimicrobial response during acute typhoid fever
Source: EMBO Mol Med. 2025 Dec 1;18(1):187–216. doi: 10.1038/s44321-025-00347-8 (PMC12808722; doi:10.1038/s44321-025-00347-8)
Supplement: Supplementary file 11 — Figure EV2 Source Data [file 44321_2025_347_MOESM11_ESM.zip]

Archive with 36 entries (30 files):
- SD for Fig EV2/
- __MACOSX/._SD for Fig EV2
- SD for Fig EV2/EV2B/
- __MACOSX/SD for Fig EV2/._EV2B
- SD for Fig EV2/EV2E/
- __MACOSX/SD for Fig EV2/._EV2E
- SD for Fig EV2/EV2D/
- __MACOSX/SD for Fig EV2/._EV2D
- SD for Fig EV2/EV2C/
- __MACOSX/SD for Fig EV2/._EV2C
- SD for Fig EV2/.DS_Store
- __MACOSX/SD for Fig EV2/._.DS_Store
- SD for Fig EV2/.smbdeleteAAA307da784007a9c62
- __MACOSX/SD for Fig EV2/._.smbdeleteAAA307da784007a9c62
- SD for Fig EV2/EV2A/
- __MACOSX/SD for Fig EV2/._EV2A
- SD for Fig EV2/EV2B/EV2B.xlsx
- __MACOSX/SD for Fig EV2/EV2B/._EV2B.xlsx
- SD for Fig EV2/EV2E/EV2E.xlsx
- __MACOSX/SD for Fig EV2/EV2E/._EV2E.xlsx
- SD for Fig EV2/EV2D/EV2D.xlsx
- __MACOSX/SD for Fig EV2/EV2D/._EV2D.xlsx
- SD for Fig EV2/EV2C/control.tif
- __MACOSX/SD for Fig EV2/EV2C/._control.tif
- SD for Fig EV2/EV2C/Lysozyme (LYZ).tif
- __MACOSX/SD for Fig EV2/EV2C/._Lysozyme (LYZ).tif
- SD for Fig EV2/EV2C/Lysozyme:Lactoferrin (LYZ:LFN).tif
- __MACOSX/SD for Fig EV2/EV2C/._Lysozyme:Lactoferrin (LYZ:LFN).tif
- SD for Fig EV2/EV2C/Lactoferrin (LFN).tif
- __MACOSX/SD for Fig EV2/EV2C/._Lactoferrin (LFN).tif
- SD for Fig EV2/EV2C/Lysozyme:EDTA (LYZ:EDTA).tif
- __MACOSX/SD for Fig EV2/EV2C/._Lysozyme:EDTA (LYZ:EDTA).tif
- SD for Fig EV2/EV2C/Untreated.tif
- __MACOSX/SD for Fig EV2/EV2C/._Untreated.tif
- SD for Fig EV2/EV2A/EV2A.xlsx
- __MACOSX/SD for Fig EV2/EV2A/._EV2A.xlsx
