# Supplementary material for: Typhoid toxin of Salmonella Typhi elicits host antimicrobial response during acute typhoid fever
Source: EMBO Mol Med. 2025 Dec 1;18(1):187–216. doi: 10.1038/s44321-025-00347-8 (PMC12808722; doi:10.1038/s44321-025-00347-8)
Supplement: Supplementary file 11 — Figure EV2 Source Data [file 44321_2025_347_MOESM11_ESM.zip › SD for Fig EV2/EV2B/EV2B.xlsx]

## Sheet: Raw Data
				Statistical Analysis
	T0	TD		Unpaired t test with Welch's correction
Participant #3	27.8031	35.3542		P value	0.0233
Participant #7	31.4242	44.4413		P value summary	*
Participant #8	24.4764	42.6		Significantly different (P < 0.05)?	Yes
Average	27.9012	40.7985		One- or two-tailed P value?	Two-tailed
				Welch-corrected t, df	t=3.768, df=3.640

## Sheet: Stats 
Table Analyzed	Data 9
Column B	Typhoid
vs.	vs.
Column A	non infected
Unpaired t test with Welch's correction
P value	0.0233
P value summary	*
Significantly different (P < 0.05)?	Yes
One- or two-tailed P value?	Two-tailed
Welch-corrected t, df	t=3.768, df=3.640
How large is the effect?
Mean of column A	27.9
Mean of column B	40.8
Difference between means (B - A) ± SEM	12.90 ± 3.423
95% confidence interval	3.012 to 22.78
R squared (eta squared)	0.7959
F test to compare variances
F, DFn, Dfd	1.917, 2, 2
P value	0.6857
P value summary	ns
Significantly different (P < 0.05)?	No
Data analyzed
Sample size, column A	3
Sample size, column B	3
