# Supplementary material for: Typhoid toxin of Salmonella Typhi elicits host antimicrobial response during acute typhoid fever
Source: EMBO Mol Med. 2025 Dec 1;18(1):187–216. doi: 10.1038/s44321-025-00347-8 (PMC12808722; doi:10.1038/s44321-025-00347-8)
Supplement: Supplementary file 11 — Figure EV2 Source Data [file 44321_2025_347_MOESM11_ESM.zip › SD for Fig EV2/EV2E/EV2E.xlsx]

## Sheet: Raw Data
								Statistical Analysis
	Unt	LYZ	LFN	LYZ+LFN	LYZ+EDTA			Dunnett's multiple comparisons test	Mean diff.	95.00% CI of diff.	Below threshold?	Summary	Adjusted P Value	A-?
n=1	100	27.4306	98.3342	9.92213	20.0501			Unt vs. LYZ	59.61	28.07 to 91.14	Yes	***	0.0009	B	LYZ
n=2	100	50	98.4211	11.8311	25			Unt vs. LFN	1.082	-30.46 to 32.62	No	ns	>0.9999	C	LFN
n=3	100	43.75	100	56.6667	10.2564			Unt vs. LYZ+LFN	73.86	42.32 to 105.4	Yes	***	0.0002	D	LYZ+LFN
								Unt vs. LYZ+EDTA	81.56	50.03 to 113.1	Yes	****	<0.0001	E	LYZ+EDTA

## Sheet: Stats
Table Analyzed	SL1344 3BRs
Data sets analyzed	A-E
Distribution assumption	Normal (Gaussian)
ANOVA summary
F	26.55
P value	<0.0001
P value summary	****
Significant diff. among means (P < 0.05)?	Yes
R squared	0.9139
Brown-Forsythe test
F (DFn, DFd)	0.8187 (4, 10)
P value	0.5418
P value summary	ns
Are SDs significantly different (P < 0.05)?	No
Bartlett's test
Bartlett's statistic (corrected)
P value
P value summary
Are SDs significantly different (P < 0.05)?
ANOVA table	SS	DF	MS	F (DFn, DFd)	P value
Treatment (between columns)	18964	4	4741	F (4, 10) = 26.55	P<0.0001
Residual (within columns)	1786	10	178.6
Total	20749	14
Data summary
Number of treatments (columns)	5
Number of values (total)	15
Number of families	1
Number of comparisons per family	4
Alpha	0.05
Dunnett's multiple comparisons test	Mean diff.	95.00% CI of diff.	Below threshold?	Summary	Adjusted P Value	A-?
Unt vs. LYZ	59.61	28.07 to 91.14	Yes	***	0.0009	B	LYZ
Unt vs. LFN	1.082	-30.46 to 32.62	No	ns	>0.9999	C	LFN
Unt vs. LYZ+LFN	73.86	42.32 to 105.4	Yes	***	0.0002	D	LYZ+LFN
Unt vs. LYZ+EDTA	81.56	50.03 to 113.1	Yes	****	<0.0001	E	LYZ+EDTA
Test details	Mean 1	Mean 2	Mean diff.	SE of diff.	n1	n2	q	DF
Unt vs. LYZ	100	40.39	59.61	10.91	3	3	5.463	10
Unt vs. LFN	100	98.92	1.082	10.91	3	3	0.09913	10
Unt vs. LYZ+LFN	100	26.14	73.86	10.91	3	3	6.77	10
Unt vs. LYZ+EDTA	100	18.44	81.56	10.91	3	3	7.476	10
