# Supplementary material for: Typhoid toxin of Salmonella Typhi elicits host antimicrobial response during acute typhoid fever
Source: EMBO Mol Med. 2025 Dec 1;18(1):187–216. doi: 10.1038/s44321-025-00347-8 (PMC12808722; doi:10.1038/s44321-025-00347-8)
Supplement: Supplementary file 11 — Figure EV2 Source Data [file 44321_2025_347_MOESM11_ESM.zip › SD for Fig EV2/EV2D/EV2D.xlsx]

## Sheet: Raw Data 
	Unt	LYZ	LFN	LYZ+LFN	LYZ+EDTA
n=1	96.4286	0	100	0	0
n=2	100	0	100	0	0
n=3	100	0	100	0	0
Statistical Analysis
Dunnett's multiple comparisons test	Mean diff.	95.00% CI of diff.	Below threshold?	Summary	Adjusted P Value	A-?
Unt vs. LYZ	98.81	96.63 to 101.0	Yes	****	<0.0001	B	LYZ
Unt vs. LFN	-1.19	-3.367 to 0.9859	No	ns	0.373	C	LFN
Unt vs. LYZ+LFN	98.81	96.63 to 101.0	Yes	****	<0.0001	D	LYZ+LFN
Unt vs. LYZ+EDTA	98.81	96.63 to 101.0	Yes	****	<0.0001	E	LYZ+EDTA

## Sheet: Stats
Table Analyzed	BRD948 3 BRs
Data sets analyzed	A-E
Distribution assumption	Normal (Gaussian)
ANOVA summary
F	10459
P value	<0.0001
P value summary	****
Significant diff. among means (P < 0.05)?	Yes
R squared	0.9998
Brown-Forsythe test
F (DFn, DFd)	1.000 (4, 10)
P value	0.4516
P value summary	ns
Are SDs significantly different (P < 0.05)?	No
Bartlett's test
Bartlett's statistic (corrected)
P value
P value summary
Are SDs significantly different (P < 0.05)?
ANOVA table	SS	DF	MS	F (DFn, DFd)	P value
Treatment (between columns)	35575	4	8894	F (4, 10) = 10459	P<0.0001
Residual (within columns)	8.503	10	0.8503
Total	35583	14
Data summary
Number of treatments (columns)	5
Number of values (total)	15
Number of families	1
Number of comparisons per family	4
Alpha	0.05
Dunnett's multiple comparisons test	Mean diff.	95.00% CI of diff.	Below threshold?	Summary	Adjusted P Value	A-?
Unt vs. LYZ	98.81	96.63 to 101.0	Yes	****	<0.0001	B	LYZ
Unt vs. LFN	-1.19	-3.367 to 0.9859	No	ns	0.373	C	LFN
Unt vs. LYZ+LFN	98.81	96.63 to 101.0	Yes	****	<0.0001	D	LYZ+LFN
Unt vs. LYZ+EDTA	98.81	96.63 to 101.0	Yes	****	<0.0001	E	LYZ+EDTA
Test details	Mean 1	Mean 2	Mean diff.	SE of diff.	n1	n2	q	DF
Unt vs. LYZ	98.81	0	98.81	0.7529	3	3	131.2	10
Unt vs. LFN	98.81	100	-1.19	0.7529	3	3	1.581	10
Unt vs. LYZ+LFN	98.81	0	98.81	0.7529	3	3	131.2	10
Unt vs. LYZ+EDTA	98.81	0	98.81	0.7529	3	3	131.2	10
