# Supplementary material for: Typhoid toxin of Salmonella Typhi elicits host antimicrobial response during acute typhoid fever
Source: EMBO Mol Med. 2025 Dec 1;18(1):187–216. doi: 10.1038/s44321-025-00347-8 (PMC12808722; doi:10.1038/s44321-025-00347-8)
Supplement: Supplementary file 11 — Figure EV2 Source Data [file 44321_2025_347_MOESM11_ESM.zip › SD for Fig EV2/EV2A/EV2A.xlsx]

## Sheet: Raw Data 
					Statistical Analysis
	Untreated	ETP	FBS 10%		Tukey's multiple comparisons test	Mean diff.	95.00% CI of diff.	Below threshold?	Summary	Adjusted P Value
n=1	296.665	405.785	128.51		Untreated vs. ETP	-104	-354.2 to 146.2	No	ns	0.4297	A-B
n=2	234.12	239.29	213.738		Untreated vs. FBS 10%	31.78	-248.0 to 311.5	No	ns	0.9285	A-C
n=3	77.92	275.65			ETP vs. FBS 10%	135.8	-144.0 to 415.5	No	ns	0.3356	B-C

## Sheet: Stats
Table Analyzed	EV2AData 15
Data sets analyzed	A-C
Distribution assumption	Normal (Gaussian)
ANOVA summary
F	1.508
P value	0.3072
P value summary	ns
Significant diff. among means (P < 0.05)?	No
R squared	0.3763
Brown-Forsythe test
F (DFn, DFd)	0.1350 (2, 5)
P value	0.8768
P value summary	ns
Are SDs significantly different (P < 0.05)?	No
Bartlett's test
Bartlett's statistic (corrected)
P value
P value summary
Are SDs significantly different (P < 0.05)?
ANOVA table	SS	DF	MS	F (DFn, DFd)	P value
Treatment (between columns)	26755	2	13377	F (2, 5) = 1.508	P=0.3072
Residual (within columns)	44344	5	8869
Total	71099	7
Data summary
Number of treatments (columns)	3
Number of values (total)	8
Number of families	1
Number of comparisons per family	3
Alpha	0.05
Tukey's multiple comparisons test	Mean diff.	95.00% CI of diff.	Below threshold?	Summary	Adjusted P Value
Untreated vs. ETP	-104	-354.2 to 146.2	No	ns	0.4297	A-B
Untreated vs. FBS 10%	31.78	-248.0 to 311.5	No	ns	0.9285	A-C
ETP vs. FBS 10%	135.8	-144.0 to 415.5	No	ns	0.3356	B-C
Test details	Mean 1	Mean 2	Mean diff.	SE of diff.	n1	n2	q	DF
Untreated vs. ETP	202.9	306.9	-104	76.89	3	3	1.913	5
Untreated vs. FBS 10%	202.9	171.1	31.78	85.97	3	2	0.5227	5
ETP vs. FBS 10%	306.9	171.1	135.8	85.97	3	2	2.234	5
Compact letter display
ETP	A
Untreated	A
FBS 10%	A
