# Supplementary material for: Typhoid toxin of Salmonella Typhi elicits host antimicrobial response during acute typhoid fever
Source: EMBO Mol Med. 2025 Dec 1;18(1):187–216. doi: 10.1038/s44321-025-00347-8 (PMC12808722; doi:10.1038/s44321-025-00347-8)
Supplement: Supplementary file 12 — Figure EV3 Source Data [file 44321_2025_347_MOESM12_ESM.zip]

Archive with 38 entries (31 files):
- SD for Fig EV3/
- __MACOSX/._SD for Fig EV3
- SD for Fig EV3/.DS_Store
- __MACOSX/SD for Fig EV3/._.DS_Store
- SD for Fig EV3/EV3F/
- __MACOSX/SD for Fig EV3/._EV3F
- SD for Fig EV3/EV3A/
- __MACOSX/SD for Fig EV3/._EV3A
- SD for Fig EV3/EV3D/
- __MACOSX/SD for Fig EV3/._EV3D
- SD for Fig EV3/EV3C/
- __MACOSX/SD for Fig EV3/._EV3C
- SD for Fig EV3/EV3B/
- __MACOSX/SD for Fig EV3/._EV3B
- SD for Fig EV3/EV3E/
- __MACOSX/SD for Fig EV3/._EV3E
- SD for Fig EV3/EV3F/EV3F_SD.pdf
- __MACOSX/SD for Fig EV3/EV3F/._EV3F_SD.pdf
- SD for Fig EV3/EV3F/READ ME.pdf
- __MACOSX/SD for Fig EV3/EV3F/._READ ME.pdf
- SD for Fig EV3/EV3A/READ ME.pdf
- __MACOSX/SD for Fig EV3/EV3A/._READ ME.pdf
- SD for Fig EV3/EV3A/EV3A_SD.pdf
- __MACOSX/SD for Fig EV3/EV3A/._EV3A_SD.pdf
- SD for Fig EV3/EV3D/EV3D_SD.pdf
- __MACOSX/SD for Fig EV3/EV3D/._EV3D_SD.pdf
- SD for Fig EV3/EV3D/READ ME.pdf
- __MACOSX/SD for Fig EV3/EV3D/._READ ME.pdf
- SD for Fig EV3/EV3C/READ ME.pdf
- __MACOSX/SD for Fig EV3/EV3C/._READ ME.pdf
- SD for Fig EV3/EV3C/EV3C_SD.pdf
- __MACOSX/SD for Fig EV3/EV3C/._EV3C_SD.pdf
- SD for Fig EV3/EV3B/EV3B_SD.pdf
- __MACOSX/SD for Fig EV3/EV3B/._EV3B_SD.pdf
- SD for Fig EV3/EV3B/READ ME.pdf
- __MACOSX/SD for Fig EV3/EV3B/._READ ME.pdf
- SD for Fig EV3/EV3E/EV3E.xlsx
- __MACOSX/SD for Fig EV3/EV3E/._EV3E.xlsx
