# Supplementary material for: Typhoid toxin of Salmonella Typhi elicits host antimicrobial response during acute typhoid fever
Source: EMBO Mol Med. 2025 Dec 1;18(1):187–216. doi: 10.1038/s44321-025-00347-8 (PMC12808722; doi:10.1038/s44321-025-00347-8)
Supplement: Supplementary file 12 — Figure EV3 Source Data [file 44321_2025_347_MOESM12_ESM.zip › SD for Fig EV3/EV3E/EV3E.xlsx]

## Sheet: Raw Data
				Statistical Analysis
	HQ	WT		Unpaired t test with Welch's correction
n=1	2986667	133333		P value	0.1977
n=2	5000000	240000		P value summary	ns
n=3	400000	433333		Significantly different (P < 0.05)?	No
Average	2.79556e+06	268889		One- or two-tailed P value?	Two-tailed
				Welch-corrected t, df	t=1.894, df=2.017

## Sheet: Stats
Table Analyzed	HCT116 intoxfection
Column B	WT
vs.	vs.
Column A	HQ
Unpaired t test with Welch's correction
P value	0.1977
P value summary	ns
Significantly different (P < 0.05)?	No
One- or two-tailed P value?	Two-tailed
Welch-corrected t, df	t=1.894, df=2.017
How large is the effect?
Mean of column A	2795556
Mean of column B	268889
Difference between means (B - A) ± SEM	-2526667 ± 1334231
95% confidence interval	-8220222 to 3166889
R squared (eta squared)	0.64
F test to compare variances
F, DFn, Dfd	229.9, 2, 2
P value	0.0087
P value summary	**
Significantly different (P < 0.05)?	Yes
Data analyzed
Sample size, column A	3
Sample size, column B	3
