# Supplementary material for: Typhoid toxin of Salmonella Typhi elicits host antimicrobial response during acute typhoid fever
Source: EMBO Mol Med. 2025 Dec 1;18(1):187–216. doi: 10.1038/s44321-025-00347-8 (PMC12808722; doi:10.1038/s44321-025-00347-8)
Supplement: Supplementary file 13 — Figure EV4 Source Data [file 44321_2025_347_MOESM13_ESM.zip]

Archive with 30 entries (25 files):
- SD for Fig EV4/
- __MACOSX/._SD for Fig EV4
- SD for Fig EV4/EV4A/
- __MACOSX/SD for Fig EV4/._EV4A
- SD for Fig EV4/.DS_Store
- __MACOSX/SD for Fig EV4/._.DS_Store
- SD for Fig EV4/EV4D/
- __MACOSX/SD for Fig EV4/._EV4D
- SD for Fig EV4/EV4C/
- __MACOSX/SD for Fig EV4/._EV4C
- SD for Fig EV4/EV4B/
- __MACOSX/SD for Fig EV4/._EV4B
- SD for Fig EV4/EV4A/EV4A.pdf
- __MACOSX/SD for Fig EV4/EV4A/._EV4A.pdf
- SD for Fig EV4/EV4A/READ ME.pdf
- __MACOSX/SD for Fig EV4/EV4A/._READ ME.pdf
- SD for Fig EV4/EV4D/READ ME.pdf
- __MACOSX/SD for Fig EV4/EV4D/._READ ME.pdf
- SD for Fig EV4/EV4D/EV4D_SD.pdf
- __MACOSX/SD for Fig EV4/EV4D/._EV4D_SD.pdf
- SD for Fig EV4/EV4C/READ ME.pdf
- __MACOSX/SD for Fig EV4/EV4C/._READ ME.pdf
- SD for Fig EV4/EV4C/EV4B_SD.pdf
- __MACOSX/SD for Fig EV4/EV4C/._EV4B_SD.pdf
- SD for Fig EV4/EV4B/.DS_Store
- __MACOSX/SD for Fig EV4/EV4B/._.DS_Store
- SD for Fig EV4/EV4B/READ ME.pdf
- __MACOSX/SD for Fig EV4/EV4B/._READ ME.pdf
- SD for Fig EV4/EV4B/EV4B_SD.pdf
- __MACOSX/SD for Fig EV4/EV4B/._EV4B_SD.pdf
